# Supplementary material for: Serum Metabolites Differentiate Amnestic Mild Cognitive Impairment From Healthy Controls and Predict Early Alzheimer's Disease via Untargeted Lipidomics Analysis
Source: Front Neurol. 2021 Aug 2;12:704582. doi: 10.3389/fneur.2021.704582 (PMC8365883; doi:10.3389/fneur.2021.704582)
Supplement: Supplementary Table 1. — The metabolite identification of RT-MZ in NEG mode. [file Table_1.xlsx]

## Sheet: quant-identification-neg
Supplementary Table 1: The metabolite identification of RT-MZ in NEG mode.
Compound ID	ID	KEGG ID	Formula	Adducts	Score	Fragmentation.Score	Mass.Error..ppm.	Isotope.Similarity	Description	Super class	Class	Sub class	m.z	Neutral.mass..Da.	Retention.time..min.	Charge
0.03_229.8754m/z	NA	NA	NA	NA	NA	NA	NA	NA	NA	NA	NA	NA	NA	NA	NA	NA
0.04_157.8705m/z	NA	NA	NA	NA	NA	NA	NA	NA	NA	NA	NA	NA	NA	NA	NA	NA
0.05_162.8923m/z	HMDB0012260	null	H2MoO4+2	M-H	21	0	-7.25222	13.3595	Molybdate	null	null	null	162.892	NA	0.0480333	1
0.06_180.8386m/z	NA	NA	NA	NA	NA	NA	NA	NA	NA	NA	NA	NA	NA	NA	NA	NA
0.11_482.8780m/z	NA	NA	NA	NA	NA	NA	NA	NA	NA	NA	NA	NA	NA	NA	NA	NA
0.19_178.8404m/z	NA	NA	NA	NA	NA	NA	NA	NA	NA	NA	NA	NA	NA	NA	NA	NA
0.22_199.8487m/z	NA	NA	NA	NA	NA	NA	NA	NA	NA	NA	NA	NA	NA	NA	NA	NA
0.22_224.8543m/z	NA	NA	NA	NA	NA	NA	NA	NA	NA	NA	NA	NA	NA	NA	NA	NA
0.27_222.8544m/z	NA	NA	NA	NA	NA	NA	NA	NA	NA	NA	NA	NA	NA	NA	NA	NA
0.28_278.9132m/z	NA	NA	NA	NA	NA	NA	NA	NA	NA	NA	NA	NA	NA	NA	NA	NA
0.38_178.8795m/z	NA	NA	NA	NA	NA	NA	NA	NA	NA	NA	NA	NA	NA	NA	NA	NA
0.38_180.8773m/z	HMDB0062533	C11148	C2HCl3O	M+Cl	26.4	0	-9.63572	42.578	TCE epoxide	Organoheterocyclic compounds	Epoxides	null	180.877	NA	0.38195	1
0.43_550.8642m/z	NA	NA	NA	NA	NA	NA	NA	NA	NA	NA	NA	NA	NA	NA	NA	NA
0.45_310.9290m/z	LMFA01090083	null	C9H14Br2O2	M-H	23.6	0	0.806404	18.9792	3,3-Dibromo-2-n-hexylacrylic acid	Fatty Acyls [FA]	Fatty Acids and Conjugates [FA01]	Halogenated fatty acids [FA0109]	310.929	NA	0.4505	1
0.45_310.9290m/z	LMFA01090117	null	C9H14Br2O2	M-H	23.6	0	0.806404	18.9792	9,9-dibromo-8-nonenoic acid	Fatty Acyls [FA]	Fatty Acids and Conjugates [FA01]	Halogenated fatty acids [FA0109]	310.929	NA	0.4505	1
0.46_722.8043m/z	NA	NA	NA	NA	NA	NA	NA	NA	NA	NA	NA	NA	NA	NA	NA	NA
0.47_248.9685m/z	HMDB0060005	null	C8H8O8S	M-CH3	34.6	0	-9.41242	83.1173	Methylgallic acid-O-sulphate	Benzenoids	Benzene and substituted derivatives	Benzoic acids and derivatives	248.969	NA	0.47335	1
0.47_248.9685m/z	HMDB0128025	null	C8H8O8S	M-CH3	34.6	0	-9.41242	83.1173	3-hydroxy-5-methoxy-4-(sulfooxy)benzoic acid	Benzenoids	Benzene and substituted derivatives	Benzoic acids and derivatives	248.969	NA	0.47335	1
0.47_248.9685m/z	HMDB0130454	null	C8H8O8S	M-CH3	34.6	0	-9.41242	83.1173	2-[3,5-dihydroxy-4-(sulfooxy)phenyl]acetic acid	null	null	null	248.969	NA	0.47335	1
0.47_248.9685m/z	HMDB0130465	null	C8H8O8S	M-CH3	34.6	0	-9.41242	83.1173	2-[2,4-dihydroxy-3-(sulfooxy)phenyl]acetic acid	null	null	null	248.969	NA	0.47335	1
0.47_680.8179m/z	NA	NA	NA	NA	NA	NA	NA	NA	NA	NA	NA	NA	NA	NA	NA	NA
0.48_414.8889m/z	NA	NA	NA	NA	NA	NA	NA	NA	NA	NA	NA	NA	NA	NA	NA	NA
0.48_482.8778m/z	NA	NA	NA	NA	NA	NA	NA	NA	NA	NA	NA	NA	NA	NA	NA	NA
0.49_441.8945n	NA	NA	NA	NA	NA	NA	NA	NA	NA	NA	NA	NA	NA	NA	NA	NA
0.50_181.0624m/z	HMDB0002207	null	C7H14O3	M+Cl	36.7	0	-8.94123	93.3726	3-Hydroxyisoheptanoic acid	Organic acids and derivatives	Hydroxy acids and derivatives	Medium-chain hydroxy acids and derivatives	181.062	NA	0.503817	1
0.50_181.0624m/z	HMDB0032269	null	C7H14O3	M+Cl	36.7	0	-8.94123	93.3726	(+/-)-Ethyl 2-hydroxy-2-methylbutyrate	Lipids and lipid-like molecules	Fatty Acyls	Fatty acid esters	181.062	NA	0.503817	1
0.50_181.0624m/z	HMDB0032852	null	C9H12N2O3	M-CH3	37.4	0	3.04507	90.7646	2-(Ethylamino)-4,5-dihydroxybenzamide	Benzenoids	Benzene and substituted derivatives	Benzoic acids and derivatives	181.062	NA	0.503817	1
0.50_181.0624m/z	HMDB0036231	null	C7H14O3	M+Cl	36.7	0	-8.94123	93.3726	Methyl DL-Leucate	Lipids and lipid-like molecules	Fatty Acyls	Fatty acid esters	181.062	NA	0.503817	1
0.50_181.0624m/z	HMDB0037688	null	C9H12N2O3	M-CH3	37.4	0	3.04507	90.7646	5-Nitro-2-propoxyaniline	Benzenoids	Benzene and substituted derivatives	Nitrobenzenes	181.062	NA	0.503817	1
0.50_181.0624m/z	HMDB0039407	null	C7H14O3	M+Cl	36.7	0	-8.94123	93.3726	Methyl (卤)-3-hydroxyhexanoate	Organic acids and derivatives	Hydroxy acids and derivatives	Beta hydroxy acids and derivatives	181.062	NA	0.503817	1
0.50_181.0624m/z	HMDB0040254	null	C7H14O3	M+Cl	36.7	0	-8.94123	93.3726	Butyl lactate	Organic acids and derivatives	Carboxylic acids and derivatives	Carboxylic acid derivatives	181.062	NA	0.503817	1
0.50_181.0624m/z	HMDB0059842	null	C7H14O3	M+Cl	36.7	0	-8.94123	93.3726	Ethyl 2-hydroxyisovalerate	Lipids and lipid-like molecules	Fatty Acyls	Fatty acid esters	181.062	NA	0.503817	1
0.50_181.0624m/z	HMDB0061653	null	C7H14O3	M+Cl	36.7	0	-8.94123	93.3726	3-hydroxyheptanoic acid	Organic acids and derivatives	Hydroxy acids and derivatives	Medium-chain hydroxy acids and derivatives	181.062	NA	0.503817	1
0.50_181.0624m/z	LMFA01050016	null	C7H14O3	M+Cl	36.7	0	-8.94123	93.3726	2-hydroxy enanthoic acid	Fatty Acyls [FA]	Fatty Acids and Conjugates [FA01]	Hydroxy fatty acids [FA0105]	181.062	NA	0.503817	1
0.50_181.0624m/z	LMFA01050017	null	C7H14O3	M+Cl	36.7	0	-8.94123	93.3726	4-hydroxy enanthoic acid	Fatty Acyls [FA]	Fatty Acids and Conjugates [FA01]	Hydroxy fatty acids [FA0105]	181.062	NA	0.503817	1
0.50_181.0624m/z	LMFA01050018	null	C7H14O3	M+Cl	36.7	0	-8.94123	93.3726	delta-hydroxy enanthoic acid	Fatty Acyls [FA]	Fatty Acids and Conjugates [FA01]	Hydroxy fatty acids [FA0105]	181.062	NA	0.503817	1
0.50_181.0624m/z	LMFA01050019	null	C7H14O3	M+Cl	36.7	0	-8.94123	93.3726	omega-hydroxy enanthoic acid	Fatty Acyls [FA]	Fatty Acids and Conjugates [FA01]	Hydroxy fatty acids [FA0105]	181.062	NA	0.503817	1
0.50_181.0624m/z	LMFA01050225	null	C7H14O3	M+Cl	36.7	0	-8.94123	93.3726	6-hydroxy-heptanoic acid	Fatty Acyls [FA]	Fatty Acids and Conjugates [FA01]	Hydroxy fatty acids [FA0105]	181.062	NA	0.503817	1
0.50_181.0624m/z	LMFA01050261	null	C7H14O3	M+Cl	36.7	0	-8.94123	93.3726	6R-hydroxy-heptanoic acid	Fatty Acyls [FA]	Fatty Acids and Conjugates [FA01]	Hydroxy fatty acids [FA0105]	181.062	NA	0.503817	1
0.50_181.0624m/z	LMFA07010693	null	C7H14O3	M+Cl	36.7	0	-8.94123	93.3726	(+/-)-Ethyl 2-hydroxy-2-methylbutyrate	Fatty Acyls [FA]	Fatty esters [FA07]	Wax monoesters [FA0701]	181.062	NA	0.503817	1
0.50_181.0624m/z	LMFA07010959	null	C7H14O3	M+Cl	36.7	0	-8.94123	93.3726	Methyl DL-Leucate	Fatty Acyls [FA]	Fatty esters [FA07]	Wax monoesters [FA0701]	181.062	NA	0.503817	1
0.50_184.9497m/z	HMDB0029611	C01892	C4H6O2S2	M+Cl	51.6	75.2	-4.35016	87.8476	Asparagusic acid	Organoheterocyclic compounds	Dithiolanes	Dithiolanecarboxylic acids	184.95	NA	0.503817	1
0.50_210.9486m/z	HMDB0041967	null	C8H6N2S3	M-CH3	49	77.2	9.9606	78.76	Oltipraz	Organoheterocyclic compounds	Diazines	Pyrazines	210.949	NA	0.4962	1
0.50_210.9486m/z	HMDB0059917	null	C4H8N2S4	M-H	34.3	0	-5.63247	78.0678	1,2-Ethanediyldicarbamodithioic acid	Organic acids and derivatives	Dithiocarbamic acids and derivatives	Dithiocarbamic acid esters	210.949	NA	0.4962	1
0.50_256.9542m/z	NA	NA	NA	NA	NA	NA	NA	NA	NA	NA	NA	NA	NA	NA	NA	NA
0.50_304.9131m/z	NA	NA	NA	NA	NA	NA	NA	NA	NA	NA	NA	NA	NA	NA	NA	NA
0.51_229.8742m/z	NA	NA	NA	NA	NA	NA	NA	NA	NA	NA	NA	NA	NA	NA	NA	NA
0.52_125.8729m/z	NA	NA	NA	NA	NA	NA	NA	NA	NA	NA	NA	NA	NA	NA	NA	NA
0.52_127.8701m/z	NA	NA	NA	NA	NA	NA	NA	NA	NA	NA	NA	NA	NA	NA	NA	NA
0.52_217.8633m/z	NA	NA	NA	NA	NA	NA	NA	NA	NA	NA	NA	NA	NA	NA	NA	NA
0.52_220.8520n	NA	NA	NA	NA	NA	NA	NA	NA	NA	NA	NA	NA	NA	NA	NA	NA
0.52_222.8492n	NA	NA	NA	NA	NA	NA	NA	NA	NA	NA	NA	NA	NA	NA	NA	NA
0.52_224.8466n	NA	NA	NA	NA	NA	NA	NA	NA	NA	NA	NA	NA	NA	NA	NA	NA
0.52_265.8498m/z	NA	NA	NA	NA	NA	NA	NA	NA	NA	NA	NA	NA	NA	NA	NA	NA
0.52_299.8610m/z	NA	NA	NA	NA	NA	NA	NA	NA	NA	NA	NA	NA	NA	NA	NA	NA
0.52_353.8619m/z	NA	NA	NA	NA	NA	NA	NA	NA	NA	NA	NA	NA	NA	NA	NA	NA
0.52_355.8593m/z	NA	NA	NA	NA	NA	NA	NA	NA	NA	NA	NA	NA	NA	NA	NA	NA
0.52_514.7042m/z	NA	NA	NA	NA	NA	NA	NA	NA	NA	NA	NA	NA	NA	NA	NA	NA
0.52_516.7003m/z	NA	NA	NA	NA	NA	NA	NA	NA	NA	NA	NA	NA	NA	NA	NA	NA
0.52_518.6974m/z	NA	NA	NA	NA	NA	NA	NA	NA	NA	NA	NA	NA	NA	NA	NA	NA
0.53_123.0097m/z	HMDB0000500	C00156	C7H6O3	M-CH3	36.7	0	7.42403	92.0552	4-Hydroxybenzoic acid	Benzenoids	Benzene and substituted derivatives	Benzoic acids and derivatives	123.01	NA	0.534267	1
0.53_123.0097m/z	HMDB0001895	C00805	C7H6O3	M-CH3	36.7	0	7.42403	92.0552	Salicylic acid	Benzenoids	Benzene and substituted derivatives	Benzoic acids and derivatives	123.01	NA	0.534267	1
0.53_123.0097m/z	HMDB0002466	C00587	C7H6O3	M-CH3	36.7	0	7.42403	92.0552	3-Hydroxybenzoic acid	Benzenoids	Benzene and substituted derivatives	Benzoic acids and derivatives	123.01	NA	0.534267	1
0.53_123.0097m/z	HMDB0004062	C05585	C7H6O3	M-CH3	36.7	0	7.42403	92.0552	Gentisate aldehyde	Organic oxygen compounds	Organooxygen compounds	Carbonyl compounds	123.01	NA	0.534267	1
0.53_123.0097m/z	HMDB0032576	null	C7H6O3	M-CH3	44.9	40.6	7.42403	92.0552	2-Methoxy-1,4-benzoquinone	Organic oxygen compounds	Organooxygen compounds	Carbonyl compounds	123.01	NA	0.534267	1
0.53_123.0097m/z	HMDB0032920	null	C7H6O3	M-CH3	44.9	40.7	7.42403	92.0552	alpha-Furyl methyl diketone	Organooxygen compounds	Carbonyl compounds	Ketones	123.01	NA	0.534267	1
0.53_123.0097m/z	HMDB0033812	C10832	C7H6O3	M-CH3	36.7	0	7.42403	92.0552	Sesamol	Organoheterocyclic compounds	Benzodioxoles	null	123.01	NA	0.534267	1
0.53_123.0097m/z	HMDB0059965	C16700	C7H6O3	M-CH3	36.7	0	7.42403	92.0552	3,4-Dihydroxybenzaldehyde	Benzenoids	Benzene and substituted derivatives	Benzaldehydes	123.01	NA	0.534267	1
0.53_123.0097m/z	HMDB0062484	null	C7H6O3	M-CH3	36.7	0	7.42403	92.0552	keratan sulfate II (core 2-linked), degradation product 1	Organic oxygen compounds	Organooxygen compounds	Carbonyl compounds	123.01	NA	0.534267	1
0.53_124.9634m/z	HMDB0001494	C00227	C2H5O5P	M-CH3	38	0	-7.76217	98.9311	Acetylphosphate	Organic acids and derivatives	Organic phosphoric acids and derivatives	Phosphate esters	124.963	NA	0.534267	1
0.53_124.9634m/z	HMDB0004110	C05682	C2H5O5P	M-CH3	38	0	-7.76217	98.9311	Phosphonoacetate	Organic acids and derivatives	Organic phosphonic acids and derivatives	Organic phosphonic acids	124.963	NA	0.534267	1
0.53_124.9634m/z	HMDB0014670	C06456	CH3O5P	M-H	37.6	0	-9.20928	97.9941	Foscarnet	Organic acids and derivatives	Organic phosphonic acids and derivatives	Organic phosphonic acids	124.963	NA	0.534267	1
0.53_128.8922m/z	NA	NA	NA	NA	NA	NA	NA	NA	NA	NA	NA	NA	NA	NA	NA	NA
0.53_132.8916m/z	NA	NA	NA	NA	NA	NA	NA	NA	NA	NA	NA	NA	NA	NA	NA	NA
0.53_136.9829m/z	HMDB0031242	null	C4H6OS	M+Cl	28.3	0	-4.07046	46.2538	Dihydro-3(2H)-thiophenone	Organooxygen compounds	Carbonyl compounds	Ketones	136.983	NA	0.52665	1
0.53_136.9829m/z	HMDB0031253	null	C4H6OS	M+Cl	28.3	0	-4.07046	46.2538	Dihydro-2(3H)-thiophenone	Organoheterocyclic compounds	Thiolanes	null	136.983	NA	0.52665	1
0.53_139.0113m/z	NA	NA	NA	NA	NA	NA	NA	NA	NA	NA	NA	NA	NA	NA	NA	NA
0.53_157.8625m/z	NA	NA	NA	NA	NA	NA	NA	NA	NA	NA	NA	NA	NA	NA	NA	NA
0.53_159.8599m/z	NA	NA	NA	NA	NA	NA	NA	NA	NA	NA	NA	NA	NA	NA	NA	NA
0.53_160.9398m/z	NA	NA	NA	NA	NA	NA	NA	NA	NA	NA	NA	NA	NA	NA	NA	NA
0.53_164.9268m/z	NA	NA	NA	NA	NA	NA	NA	NA	NA	NA	NA	NA	NA	NA	NA	NA
0.53_166.8334m/z	NA	NA	NA	NA	NA	NA	NA	NA	NA	NA	NA	NA	NA	NA	NA	NA
0.53_177.9298n	NA	NA	NA	NA	NA	NA	NA	NA	NA	NA	NA	NA	NA	NA	NA	NA
0.53_179.8402m/z	NA	NA	NA	NA	NA	NA	NA	NA	NA	NA	NA	NA	NA	NA	NA	NA
0.53_181.8368m/z	NA	NA	NA	NA	NA	NA	NA	NA	NA	NA	NA	NA	NA	NA	NA	NA
0.53_183.8355m/z	NA	NA	NA	NA	NA	NA	NA	NA	NA	NA	NA	NA	NA	NA	NA	NA
0.53_193.8145m/z	NA	NA	NA	NA	NA	NA	NA	NA	NA	NA	NA	NA	NA	NA	NA	NA
0.53_193.8792n	NA	NA	NA	NA	NA	NA	NA	NA	NA	NA	NA	NA	NA	NA	NA	NA
0.53_194.9275m/z	LMFA01030963	null	C6H4Cl2O4	M-CH3	29.5	0.65	8.7876	56.4249	2,4-dichloromuconic acid	Fatty Acyls [FA]	Fatty Acids and Conjugates [FA01]	Unsaturated fatty acids [FA0103]	194.928	NA	0.534267	1
0.53_194.9275m/z	LMFA01090151	C03918	C6H4Cl2O4	M-CH3	29.5	0.65	8.7876	56.4249	2,4-dichloro-cis,cis-muconic acid	Fatty Acyls [FA]	Fatty Acids and Conjugates [FA01]	Halogenated fatty acids [FA0109]	194.928	NA	0.534267	1
0.53_195.8103m/z	NA	NA	NA	NA	NA	NA	NA	NA	NA	NA	NA	NA	NA	NA	NA	NA
0.53_196.9432m/z	NA	NA	NA	NA	NA	NA	NA	NA	NA	NA	NA	NA	NA	NA	NA	NA
0.53_197.8073m/z	NA	NA	NA	NA	NA	NA	NA	NA	NA	NA	NA	NA	NA	NA	NA	NA
0.53_199.8043m/z	NA	NA	NA	NA	NA	NA	NA	NA	NA	NA	NA	NA	NA	NA	NA	NA
0.53_201.8011m/z	NA	NA	NA	NA	NA	NA	NA	NA	NA	NA	NA	NA	NA	NA	NA	NA
0.53_203.7983m/z	NA	NA	NA	NA	NA	NA	NA	NA	NA	NA	NA	NA	NA	NA	NA	NA
0.53_206.9722m/z	NA	NA	NA	NA	NA	NA	NA	NA	NA	NA	NA	NA	NA	NA	NA	NA
0.53_219.8911m/z	NA	NA	NA	NA	NA	NA	NA	NA	NA	NA	NA	NA	NA	NA	NA	NA
0.53_219.9775n	NA	NA	NA	NA	NA	NA	NA	NA	NA	NA	NA	NA	NA	NA	NA	NA
0.53_236.0287m/z	NA	NA	NA	NA	NA	NA	NA	NA	NA	NA	NA	NA	NA	NA	NA	NA
0.53_239.0840n	NA	NA	NA	NA	NA	NA	NA	NA	NA	NA	NA	NA	NA	NA	NA	NA
0.53_239.5857n	NA	NA	NA	NA	NA	NA	NA	NA	NA	NA	NA	NA	NA	NA	NA	NA
0.53_259.5108m/z	NA	NA	NA	NA	NA	NA	NA	NA	NA	NA	NA	NA	NA	NA	NA	NA
0.53_264.7892m/z	NA	NA	NA	NA	NA	NA	NA	NA	NA	NA	NA	NA	NA	NA	NA	NA
0.53_264.9135m/z	NA	NA	NA	NA	NA	NA	NA	NA	NA	NA	NA	NA	NA	NA	NA	NA
0.53_266.0172m/z	NA	NA	NA	NA	NA	NA	NA	NA	NA	NA	NA	NA	NA	NA	NA	NA
0.53_267.5256n	NA	NA	NA	NA	NA	NA	NA	NA	NA	NA	NA	NA	NA	NA	NA	NA
0.53_281.1230m/z	NA	NA	NA	NA	NA	NA	NA	NA	NA	NA	NA	NA	NA	NA	NA	NA
0.53_282.0664n	HMDB0040794	null	C15H10N2O4	M-CH3, M-H	33.2	0	8.3409	75.5091	5-Hydroxy-4-methoxy-6-canthinone 3-N-oxide	Alkaloids and derivatives	Indolonaphthyridine alkaloids	null	281.059	282.066	0.534267	1
0.53_282.0664n	HMDB0060868	null	C15H10N2O4	M-CH3, M-H	33.2	0	8.3409	75.5091	Phenytoin quinone	Organoheterocyclic compounds	Azolidines	Imidazolidines	281.059	282.066	0.534267	1
0.53_288.1115m/z	HMDB0041989	null	C14H17N5O3	M-CH3	34.6	0	4.50205	78.0752	Pipemidic acid	Organoheterocyclic compounds	Diazinanes	Piperazines	288.112	NA	0.534267	1
0.53_288.6185m/z	NA	NA	NA	NA	NA	NA	NA	NA	NA	NA	NA	NA	NA	NA	NA	NA
0.53_294.1095m/z	HMDB0014615	null	C17H18F3NO	M-CH3	30.8	0	-4.99203	59.8598	Fluoxetine	Benzenoids	Benzene and substituted derivatives	Trifluoromethylbenzenes	294.11	NA	0.534267	1
0.53_294.1095m/z	HMDB0028743	null	C13H17N3O5	M-H	31.6	0	-0.130694	58.0278	Asparaginyl-Tyrosine	Organic acids and derivatives	Carboxylic acids and derivatives	Amino acids, peptides, and analogues	294.11	NA	0.534267	1
0.53_294.1095m/z	HMDB0028809	null	C14H19N3O5	M-CH3	31.7	0	0.113006	58.525	Glutaminyltyrosine	Organic acids and derivatives	Carboxylic acids and derivatives	Amino acids, peptides, and analogues	294.11	NA	0.534267	1
0.53_294.1095m/z	HMDB0029100	null	C13H17N3O5	M-H	31.6	0	-0.130694	58.0278	Tyrosyl-Asparagine	Organic acids and derivatives	Carboxylic acids and derivatives	Amino acids, peptides, and analogues	294.11	NA	0.534267	1
0.53_294.1095m/z	HMDB0029103	null	C14H19N3O5	M-CH3	31.7	0	0.113006	58.525	Tyrosyl-Glutamine	Organic acids and derivatives	Carboxylic acids and derivatives	Amino acids, peptides, and analogues	294.11	NA	0.534267	1
0.53_294.1095m/z	HMDB0029119	null	C14H19N3O5	M-CH3	31.7	0	0.113006	58.525	Tyrosyl-Gamma-glutamate	Organic acids and derivatives	Carboxylic acids and derivatives	Amino acids, peptides, and analogues	294.11	NA	0.534267	1
0.53_294.1095m/z	HMDB0060551	null	C16H16F3NO	M-H	30.6	0	-5.47818	59.369	Norfluoxetine	Benzenoids	Benzene and substituted derivatives	Trifluoromethylbenzenes	294.11	NA	0.534267	1
0.53_297.1499m/z	HMDB0030729	null	C19H22O3	M-H	29.4	1.2	0.8596	46.7109	Gravelliferone	Phenylpropanoids and polyketides	Coumarins and derivatives	Hydroxycoumarins	297.15	NA	0.534267	1
0.53_297.1499m/z	HMDB0031976	null	C20H24O3	M-CH3	29.2	0	1.05647	47.1945	Methyl (9Z)-10'-oxo-6,10'-diapo-6-carotenoate	Lipids and lipid-like molecules	Fatty Acyls	Fatty aldehydes	297.15	NA	0.534267	1
0.53_297.1499m/z	HMDB0032297	null	C13H26O5	M+Cl	26.7	0	9.34173	43.7357	Glyceryl 5-hydroxydecanoate	Lipids and lipid-like molecules	Glycerolipids	Monoradylglycerols	297.15	NA	0.534267	1
0.53_297.1499m/z	HMDB0032549	null	C17H28O3S	M-CH3	27.1	1.17	-9.74236	44.917	N-Undecylbenzenesulfonic acid	Benzenoids	Benzene and substituted derivatives	Benzenesulfonic acids and derivatives	297.15	NA	0.534267	1
0.53_297.1499m/z	HMDB0033294	null	C20H24O3	M-CH3	29.2	0	1.05647	47.1945	5-Methoxy-7-(4-hydroxyphenyl)-1-phenyl-3-heptanone	Phenylpropanoids and polyketides	Diarylheptanoids	Linear diarylheptanoids	297.15	NA	0.534267	1
0.53_297.1499m/z	HMDB0033711	null	C19H22O3	M-H	29.1	0	0.8596	46.7109	5-Hydroxy-7-(4-hydroxyphenyl)-1-phenyl-3-heptanone	Phenylpropanoids and polyketides	Diarylheptanoids	Linear diarylheptanoids	297.15	NA	0.534267	1
0.53_297.1499m/z	HMDB0034054	null	C19H22O3	M-H	29.1	0	0.8596	46.7109	Auraptene	Lipids and lipid-like molecules	Prenol lipids	Terpene lactones	297.15	NA	0.534267	1
0.53_297.1499m/z	HMDB0035233	null	C15H18N6O	M-H	27	0	9.86615	45.8174	Olomoucine	Organoheterocyclic compounds	Imidazopyrimidines	Purines and purine derivatives	297.15	NA	0.534267	1
0.53_297.1499m/z	HMDB0040761	null	C20H24O3	M-CH3	29.9	3.65	1.05647	47.1945	4'-Hydroxy-5,5'-diisopropyl-2,2'-dimethyl-3,4-biphenylquinone	Lipids and lipid-like molecules	Prenol lipids	Monoterpenoids	297.15	NA	0.534267	1
0.53_297.1499m/z	HMDB0041089	null	C19H22O3	M-H	29.1	0	0.8596	46.7109	4-(3-Hydroxy-7-phenyl-6-heptenyl)-1,2-benzenediol	Phenylpropanoids and polyketides	Diarylheptanoids	Linear diarylheptanoids	297.15	NA	0.534267	1
0.53_297.1499m/z	HMDB0061027	null	C20H24O3	M-CH3	29.7	2.63	1.05647	47.1945	2-hydroxyethinylestradiol	Lipids and lipid-like molecules	Steroids and steroid derivatives	Estrane steroids	297.15	NA	0.534267	1
0.53_297.1499m/z	HMDB0138216	null	C19H22O3	M-H	29.1	0	0.8596	46.7109	1,7-bis(4-hydroxyphenyl)heptan-3-one	Phenylpropanoids and polyketides	Diarylheptanoids	Linear diarylheptanoids	297.15	NA	0.534267	1
0.53_297.1499m/z	LMPK13090037	C10259	C19H22O3	M-H	29.9	3.89	0.8596	46.7109	Glepidotin C	Polyketides [PK]	Aromatic polyketides [PK13]	Diphenyl ethers, biphenyls, dibenzyls and stilbenes [PK1309]	297.15	NA	0.534267	1
0.53_307.0467m/z	HMDB0061177	null	C11H14NO7+	M+Cl	38.1	1.82	1.14143	90.0453	Pyridine N-oxide glucuronide	Organic oxygen compounds	Organooxygen compounds	Carbohydrates and carbohydrate conjugates	307.047	NA	0.534267	1
0.53_307.0467m/z	HMDB0136090	null	C15H14O8	M-CH3	36.6	0	2.70514	86.3691	2-(3,4,5-trihydroxyphenyl)-3,4-dihydro-2H-1-benzopyran-3,4,5,7-tetrol	Phenylpropanoids and polyketides	Flavonoids	Flavans	307.047	NA	0.534267	1
0.53_307.0467m/z	LMPK12020151	null	C15H14O8	M-CH3	36.6	0	2.70514	86.3691	Elephantorrhizol	Polyketides [PK]	Flavonoids [PK12]	Flavans, Flavanols and Leucoanthocyanidins [PK1202]	307.047	NA	0.534267	1
0.53_307.0467m/z	LMPK12020209	C05909	C15H14O8	M-CH3	36.6	0	2.70514	86.3691	Gallocatechin-4beta-ol	Polyketides [PK]	Flavonoids [PK12]	Flavans, Flavanols and Leucoanthocyanidins [PK1202]	307.047	NA	0.534267	1
0.53_310.0412m/z	NA	NA	NA	NA	NA	NA	NA	NA	NA	NA	NA	NA	NA	NA	NA	NA
0.53_314.9445m/z	NA	NA	NA	NA	NA	NA	NA	NA	NA	NA	NA	NA	NA	NA	NA	NA
0.53_317.0542m/z	HMDB0004068	null	C18H10N2O4	M-H	28.9	0	-8.06375	53.2461	Melanin	Benzenoids	Anthracenes	null	317.054	NA	0.534267	1
0.53_317.0542m/z	HMDB0015512	null	C16H15ClN2OS	M-H	31.6	0	6.69752	65.3954	Clotiazepam	Organoheterocyclic compounds	Thienodiazepines	null	317.054	NA	0.534267	1
0.53_317.0542m/z	HMDB0032560	C19119	C12H14N2O6	M+Cl	30.2	2.43	-1.31836	50.2305	Dinoseb acetate	Benzenoids	Benzene and substituted derivatives	Phenol esters	317.054	NA	0.534267	1
0.53_317.0542m/z	HMDB0038728	null	C13H16O10	M-CH3	28.6	1.57	8.63926	50.815	beta-Glucogallin	Phenylpropanoids and polyketides	Tannins	null	317.054	NA	0.534267	1
0.53_317.0542m/z	HMDB0038912	null	C13H16O10	M-CH3	28.7	2.16	8.63926	50.815	4-Glucosyl gallate	null	null	null	317.054	NA	0.534267	1
0.53_317.0542m/z	HMDB0039286	null	C13H16O10	M-CH3	28.6	1.57	8.63926	50.815	1-O-Galloylfructose	Benzenoids	Benzene and substituted derivatives	Benzoic acids and derivatives	317.054	NA	0.534267	1
0.53_317.0542m/z	HMDB0039322	null	C13H16O10	M-CH3	28.4	0.747	8.63926	50.815	3-Glucogallic acid	Phenylpropanoids and polyketides	Tannins	Hydrolyzable tannins	317.054	NA	0.534267	1
0.53_317.0542m/z	HMDB0039366	null	C13H16O10	M-CH3	28.7	2.16	8.63926	50.815	5-O-Galloylhamamelofuranose	Benzenoids	Benzene and substituted derivatives	Benzoic acids and derivatives	317.054	NA	0.534267	1
0.53_317.0542m/z	HMDB0039625	null	C13H16O10	M-CH3	28.6	1.57	8.63926	50.815	2-Galloylglucose	Benzenoids	Benzene and substituted derivatives	Benzoic acids and derivatives	317.054	NA	0.534267	1
0.53_317.0542m/z	HMDB0041593	null	C13H16O10	M-CH3	28.4	0.747	8.63926	50.815	4-Glucogallic acid	Organic oxygen compounds	Organooxygen compounds	Carbohydrates and carbohydrate conjugates	317.054	NA	0.534267	1
0.53_317.0542m/z	HMDB0125319	null	C12H14O10	M-H	28.5	1.84	8.78886	50.2804	3,4,5-trihydroxy-6-(2,4,6-trihydroxyphenoxy)oxane-2-carboxylic acid	Organic oxygen compounds	Organooxygen compounds	Carbohydrates and carbohydrate conjugates	317.054	NA	0.534267	1
0.53_317.0542m/z	HMDB0125320	null	C12H14O10	M-H	28.5	1.84	8.78886	50.2804	3,4,5-trihydroxy-6-(2,3,5-trihydroxyphenoxy)oxane-2-carboxylic acid	Organic oxygen compounds	Organooxygen compounds	Carbohydrates and carbohydrate conjugates	317.054	NA	0.534267	1
0.53_317.0542m/z	HMDB0125321	null	C12H14O10	M-H	28.5	1.84	8.78886	50.2804	3,4,5-trihydroxy-6-(3,4,5-trihydroxyphenoxy)oxane-2-carboxylic acid	Organic oxygen compounds	Organooxygen compounds	Carbohydrates and carbohydrate conjugates	317.054	NA	0.534267	1
0.53_317.0542m/z	HMDB0133117	null	C13H16O10	M-CH3	28.6	1.57	8.63926	50.815	2,3,5-trihydroxy-6-(hydroxymethyl)oxan-4-yl 3,4,5-trihydroxybenzoate	Benzenoids	Benzene and substituted derivatives	Benzoic acids and derivatives	317.054	NA	0.534267	1
0.53_326.1919n	HMDB0031031	null	C18H30O3S	M-CH3, M-H	36.6	1	1.02491	83.323	2-Dodecylbenzenesulfonic acid	Benzenoids	Benzene and substituted derivatives	Benzenesulfonic acids and derivatives	311.169	326.192	0.534267	1
0.53_326.1919n	HMDB0059915	null	C18H30O3S	M-CH3, M-H	36.6	1	1.02491	83.323	4-Dodecylbenzenesulfonic Acid	Benzenoids	Benzene and substituted derivatives	Benzenesulfonic acids and derivatives	311.169	326.192	0.534267	1
0.53_326.1919n	HMDB0061835	null	C14H30O8	M-CH3, M-H	36.6	0	-6.64568	90.5394	Heptaethylene glycol	Organic oxygen compounds	Organooxygen compounds	Ethers	311.169	326.192	0.534267	1
0.53_341.9116m/z	NA	NA	NA	NA	NA	NA	NA	NA	NA	NA	NA	NA	NA	NA	NA	NA
0.53_351.1626m/z	HMDB0033216	null	C16H30O9	M-CH3	35.4	1.42	-9.27161	85.5759	(2R,6x)-7-Methyl-3-methylene-1,2,6,7-octanetetrol 2-glucoside	Lipids and lipid-like molecules	Fatty Acyls	Fatty acyl glycosides	351.163	NA	0.534267	1
0.53_351.1626m/z	HMDB0039975	null	C16H30O9	M-CH3	35.4	1.42	-9.27161	85.5759	(1S,2S,4R,8S)-p-Menthane-1,2,8,9-tetrol 2-glucoside	Lipids and lipid-like molecules	Prenol lipids	Terpene glycosides	351.163	NA	0.534267	1
0.53_351.1626m/z	HMDB0039976	null	C16H30O9	M-CH3	35.4	1.42	-9.27161	85.5759	(1R*,2R*,4R*,8S*)-p-Menthane-1,2,8,9-tetrol 9-glucoside	Lipids and lipid-like molecules	Prenol lipids	Terpene glycosides	351.163	NA	0.534267	1
0.53_351.1626m/z	LMPK12020159	null	C22H24O4	M-H	36.8	1.42	6.82789	90.1514	Methylhildgardtol A	Polyketides [PK]	Flavonoids [PK12]	Flavans, Flavanols and Leucoanthocyanidins [PK1202]	351.163	NA	0.534267	1
0.53_351.1626m/z	LMPK12020163	null	C22H24O4	M-H	36.8	1.42	6.82789	90.1514	Methylhildgardtol B	Polyketides [PK]	Flavonoids [PK12]	Flavans, Flavanols and Leucoanthocyanidins [PK1202]	351.163	NA	0.534267	1
0.53_351.1626m/z	LMPK12020164	null	C22H24O4	M-H	36.8	1.43	6.82789	90.1514	Xuulanin	Polyketides [PK]	Flavonoids [PK12]	Flavans, Flavanols and Leucoanthocyanidins [PK1202]	351.163	NA	0.534267	1
0.53_351.1626m/z	LMPK12120047	null	C22H24O4	M-H	36.8	1.42	6.82789	90.1514	4'-O-Methylbavachalcone	Polyketides [PK]	Flavonoids [PK12]	Chalcones and dihydrochalcones [PK1212]	351.163	NA	0.534267	1
0.53_351.1626m/z	LMPK12120216	null	C22H24O4	M-H	36.8	1.42	6.82789	90.1514	Ovalichalcone	Polyketides [PK]	Flavonoids [PK12]	Chalcones and dihydrochalcones [PK1212]	351.163	NA	0.534267	1
0.53_351.1626m/z	LMPK12120375	null	C22H24O4	M-H	36.8	1.42	6.82789	90.1514	Pongagallone A	Polyketides [PK]	Flavonoids [PK12]	Chalcones and dihydrochalcones [PK1212]	351.163	NA	0.534267	1
0.53_351.1626m/z	LMPK12140179	null	C22H24O4	M-H	37.1	3.09	6.82789	90.1514	Candidone	Polyketides [PK]	Flavonoids [PK12]	Flavanones [PK1214]	351.163	NA	0.534267	1
0.53_395.1873m/z	HMDB0000774	null	C21H32O5S	M-H	42.2	29.2	-6.29204	88.762	Pregnenolone sulfate	Lipids and lipid-like molecules	Steroids and steroid derivatives	Sulfated steroids	395.187	NA	0.534267	1
0.53_395.1873m/z	HMDB0005020	null	C23H27FN4O2	M-CH3	39.8	12.6	-3.72623	90.9026	Risperidone	Organoheterocyclic compounds	Pyridopyrimidines	null	395.187	NA	0.534267	1
0.53_395.1873m/z	HMDB0030741	null	C25H30O5	M-CH3	39.9	12.6	2.32014	89.6093	Heliocide H3	Benzenoids	Anthracenes	Anthraquinones	395.187	NA	0.534267	1
0.53_395.1873m/z	HMDB0031361	null	C25H30O5	M-CH3	43.3	29.9	2.32014	89.6093	(R)-Kanzonol Y	Phenylpropanoids and polyketides	Linear 1,3-diarylpropanoids	Chalcones and dihydrochalcones	395.187	NA	0.534267	1
0.53_395.1873m/z	HMDB0032005	null	C25H30O5	M-CH3	43.3	29.9	2.32014	89.6093	2-Geranyl-2',3,4,4'-tetrahydroxydihydrochalcone	Phenylpropanoids and polyketides	Linear 1,3-diarylpropanoids	Chalcones and dihydrochalcones	395.187	NA	0.534267	1
0.53_395.1873m/z	HMDB0035297	null	C25H30O5	M-CH3	39.9	12.6	2.32014	89.6093	Heliocide H1	Benzenoids	Anthracenes	Anthraquinones	395.187	NA	0.534267	1
0.53_395.1873m/z	HMDB0035298	null	C25H30O5	M-CH3	39.9	12.6	2.32014	89.6093	Heliocide H4	Benzenoids	Anthracenes	Anthraquinones	395.187	NA	0.534267	1
0.53_395.1873m/z	HMDB0036833	null	C25H30O5	M-CH3	39.9	12.6	2.32014	89.6093	Heliocide H2	Benzenoids	Anthracenes	Anthraquinones	395.187	NA	0.534267	1
0.53_395.1873m/z	HMDB0039042	null	C24H28O5	M-H	44.1	32.6	2.21669	90.5953	(3'x,5'a,9'x,10'b)-O-(3-Hydroxy-6-oxo-7-drimen-11-yl)umbelliferone	Phenylpropanoids and polyketides	Coumarins and derivatives	null	395.187	NA	0.534267	1
0.53_395.1873m/z	HMDB0040305	null	C24H28O5	M-H	40.5	14.7	2.21669	90.5953	(S)-(E)-2'-(3,6-Dimethyl-2-heptenyl)-3',4',7-trihydroxyflavanone	Phenylpropanoids and polyketides	Flavonoids	Flavans	395.187	NA	0.534267	1
0.53_395.1873m/z	HMDB0040312	null	C24H28O5	M-H	40.4	14.1	2.21669	90.5953	(S)-(E)-8-(3,6-Dimethyl-2-heptenyl)-4',5,7-trihydroxyflavanone	Phenylpropanoids and polyketides	Flavonoids	Flavans	395.187	NA	0.534267	1
0.53_395.1873m/z	HMDB0060382	C18044	C21H32O5S	M-H	42.2	29.2	-6.29204	88.762	3beta-Hydroxypregn-5-en-20-one sulfate	Lipids and lipid-like molecules	Steroids and steroid derivatives	Sulfated steroids	395.187	NA	0.534267	1
0.53_395.1873m/z	HMDB0133033	null	C25H30O5	M-CH3	43.3	29.9	2.32014	89.6093	3-(4-hydroxyphenyl)-1-[2,4,6-trihydroxy-3,5-bis(3-methylbut-2-en-1-yl)phenyl]propan-1-one	Phenylpropanoids and polyketides	Linear 1,3-diarylpropanoids	Chalcones and dihydrochalcones	395.187	NA	0.534267	1
0.53_395.1873m/z	HMDB0133052	null	C25H30O5	M-CH3	43.5	30.4	2.32014	89.6093	3-phenyl-1-[2,4,6-trihydroxy-3-(4-hydroxy-3-methylbut-2-en-1-yl)-5-(3-methylbut-2-en-1-yl)phenyl]propan-1-one	Phenylpropanoids and polyketides	Linear 1,3-diarylpropanoids	Chalcones and dihydrochalcones	395.187	NA	0.534267	1
0.53_395.1873m/z	HMDB0133054	null	C25H30O5	M-CH3	43.5	30.4	2.32014	89.6093	3-phenyl-1-{2,4,6-trihydroxy-3-[(2E)-4-hydroxy-3-methylbut-2-en-1-yl]-5-(3-methylbut-2-en-1-yl)phenyl}propan-1-one	Phenylpropanoids and polyketides	Linear 1,3-diarylpropanoids	Chalcones and dihydrochalcones	395.187	NA	0.534267	1
0.53_395.1873m/z	HMDB0133056	null	C25H30O5	M-CH3	43.1	28.8	2.32014	89.6093	1-{3-[(3,3-dimethyloxiran-2-yl)methyl]-2,4,6-trihydroxy-5-(3-methylbut-2-en-1-yl)phenyl}-3-phenylpropan-1-one	Phenylpropanoids and polyketides	Linear 1,3-diarylpropanoids	Chalcones and dihydrochalcones	395.187	NA	0.534267	1
0.53_395.1873m/z	HMDB0133058	null	C25H30O5	M-CH3	43.3	29.9	2.32014	89.6093	3-(3-hydroxyphenyl)-1-[2,4,6-trihydroxy-3,5-bis(3-methylbut-2-en-1-yl)phenyl]propan-1-one	Phenylpropanoids and polyketides	Linear 1,3-diarylpropanoids	Chalcones and dihydrochalcones	395.187	NA	0.534267	1
0.53_395.1873m/z	HMDB0133059	null	C25H30O5	M-CH3	43.3	29.9	2.32014	89.6093	3-hydroxy-3-phenyl-1-[2,4,6-trihydroxy-3,5-bis(3-methylbut-2-en-1-yl)phenyl]propan-1-one	Phenylpropanoids and polyketides	Linear 1,3-diarylpropanoids	Chalcones and dihydrochalcones	395.187	NA	0.534267	1
0.53_395.1873m/z	HMDB0133060	null	C25H30O5	M-CH3	43.3	29.9	2.32014	89.6093	1-[3-(3,7-dimethylocta-2,6-dien-1-yl)-2,4,6-trihydroxyphenyl]-3-(4-hydroxyphenyl)propan-1-one	null	null	null	395.187	NA	0.534267	1
0.53_395.1873m/z	HMDB0133073	null	C25H30O5	M-CH3	43.3	29.6	2.32014	89.6093	2-(3,7-dimethylocta-2,6-dien-1-yl)-4-[(2E)-1-hydroxy-3-(4-hydroxyphenyl)prop-2-en-1-yl]benzene-1,3,5-triol	Phenylpropanoids and polyketides	Linear 1,3-diarylpropanoids	Cinnamylphenols	395.187	NA	0.534267	1
0.53_395.1873m/z	HMDB0133095	null	C25H30O5	M-CH3	43.3	29.9	2.32014	89.6093	3-phenyl-1-[2,4,6-trihydroxy-3-(4-hydroxy-3,7-dimethylocta-2,6-dien-1-yl)phenyl]propan-1-one	Phenylpropanoids and polyketides	Linear 1,3-diarylpropanoids	Chalcones and dihydrochalcones	395.187	NA	0.534267	1
0.53_395.1873m/z	HMDB0133097	null	C25H30O5	M-CH3	43.4	30.1	2.32014	89.6093	3-phenyl-1-{2,4,6-trihydroxy-3-[(2Z)-4-hydroxy-3-(4-methylpent-3-en-1-yl)but-2-en-1-yl]phenyl}propan-1-one	Phenylpropanoids and polyketides	Linear 1,3-diarylpropanoids	Chalcones and dihydrochalcones	395.187	NA	0.534267	1
0.53_395.1873m/z	HMDB0133099	null	C25H30O5	M-CH3	43.2	29.1	2.32014	89.6093	3-phenyl-1-[2,4,6-trihydroxy-3-(8-hydroxy-3,7-dimethylocta-2,6-dien-1-yl)phenyl]propan-1-one	Phenylpropanoids and polyketides	Linear 1,3-diarylpropanoids	Chalcones and dihydrochalcones	395.187	NA	0.534267	1
0.53_395.1873m/z	HMDB0133101	null	C25H30O5	M-CH3	43.2	29.1	2.32014	89.6093	3-phenyl-1-{2,4,6-trihydroxy-3-[(6E)-8-hydroxy-3,7-dimethylocta-2,6-dien-1-yl]phenyl}propan-1-one	Phenylpropanoids and polyketides	Linear 1,3-diarylpropanoids	Chalcones and dihydrochalcones	395.187	NA	0.534267	1
0.53_395.1873m/z	HMDB0133103	null	C25H30O5	M-CH3	43.3	29.9	2.32014	89.6093	3-phenyl-1-[2,4,6-trihydroxy-3-(5-hydroxy-3,7-dimethylocta-2,6-dien-1-yl)phenyl]propan-1-one	Phenylpropanoids and polyketides	Linear 1,3-diarylpropanoids	Chalcones and dihydrochalcones	395.187	NA	0.534267	1
0.53_395.1873m/z	HMDB0133105	null	C25H30O5	M-CH3	43.3	29.9	2.32014	89.6093	3-phenyl-1-(2,4,6-trihydroxy-3-{[3-methyl-3-(4-methylpent-3-en-1-yl)oxiran-2-yl]methyl}phenyl)propan-1-one	Phenylpropanoids and polyketides	Linear 1,3-diarylpropanoids	Chalcones and dihydrochalcones	395.187	NA	0.534267	1
0.53_395.1873m/z	HMDB0133107	null	C25H30O5	M-CH3	43.4	30.2	2.32014	89.6093	1-{3-[5-(3,3-dimethyloxiran-2-yl)-3-methylpent-2-en-1-yl]-2,4,6-trihydroxyphenyl}-3-phenylpropan-1-one	Phenylpropanoids and polyketides	Linear 1,3-diarylpropanoids	Chalcones and dihydrochalcones	395.187	NA	0.534267	1
0.53_395.1873m/z	HMDB0133109	null	C25H30O5	M-CH3	39.9	12.6	2.32014	89.6093	1-[3-(3,7-dimethylocta-2,6-dien-1-yl)-2,4,5,6-tetrahydroxyphenyl]-3-phenylpropan-1-one	Phenylpropanoids and polyketides	Linear 1,3-diarylpropanoids	Chalcones and dihydrochalcones	395.187	NA	0.534267	1
0.53_395.1873m/z	HMDB0133111	null	C25H30O5	M-CH3	43.3	29.9	2.32014	89.6093	1-[3-(3,7-dimethylocta-2,6-dien-1-yl)-2,4,6-trihydroxyphenyl]-3-(3-hydroxyphenyl)propan-1-one	Phenylpropanoids and polyketides	Linear 1,3-diarylpropanoids	Chalcones and dihydrochalcones	395.187	NA	0.534267	1
0.53_395.1873m/z	HMDB0133113	null	C25H30O5	M-CH3	43.3	29.9	2.32014	89.6093	1-[3-(3,7-dimethylocta-2,6-dien-1-yl)-2,4,6-trihydroxyphenyl]-3-hydroxy-3-phenylpropan-1-one	Phenylpropanoids and polyketides	Linear 1,3-diarylpropanoids	Chalcones and dihydrochalcones	395.187	NA	0.534267	1
0.53_395.1873m/z	LMPK12120455	null	C25H30O5	M-CH3	43.3	29.9	2.32014	89.6093	2-Geranyl-3,4,2',4'-tetrahydroxydihydrochalcone	Polyketides [PK]	Flavonoids [PK12]	Chalcones and dihydrochalcones [PK1212]	395.187	NA	0.534267	1
0.53_395.1873m/z	LMPK12120522	null	C25H30O5	M-CH3	43.5	30.5	2.32014	89.6093	4,2',4',6'-Tetrahydroxy-3,5-diprenyldihydrochalcone	Polyketides [PK]	Flavonoids [PK12]	Chalcones and dihydrochalcones [PK1212]	395.187	NA	0.534267	1
0.53_395.1873m/z	LMPK12120571	null	C25H30O5	M-CH3	43.3	29.9	2.32014	89.6093	Kanzonol Y	Polyketides [PK]	Flavonoids [PK12]	Chalcones and dihydrochalcones [PK1212]	395.187	NA	0.534267	1
0.53_395.1873m/z	LMPK12120572	null	C24H28O5	M-H	40.4	14.1	2.21669	90.5953	alpha,4,2'-Trihydroxy-4-O-geranyldihydrochalcone	Polyketides [PK]	Flavonoids [PK12]	Chalcones and dihydrochalcones [PK1212]	395.187	NA	0.534267	1
0.53_395.1873m/z	LMPK12120591	null	C25H30O5	M-CH3	43.3	29.9	2.32014	89.6093	3',4',6'-Trihydroxy-2'-oxo-3',5'-diprenyldihydrochalcone	Polyketides [PK]	Flavonoids [PK12]	Chalcones and dihydrochalcones [PK1212]	395.187	NA	0.534267	1
0.53_395.1873m/z	LMST05020014	C18044	C21H32O5S	M-H	42.2	29.2	-6.29204	88.762	pregnenolone sulfate	Sterol Lipids [ST]	Steroid conjugates [ST05]	Sulfates [ST0502]	395.187	NA	0.534267	1
0.53_411.0607n	NA	NA	NA	NA	NA	NA	NA	NA	NA	NA	NA	NA	NA	NA	NA	NA
0.53_440.0722m/z	HMDB0014827	C13440	C18H19N3O6S	M+Cl	35	11.6	8.31444	72.8052	Cephaloglycin	Organoheterocyclic compounds	Lactams	Beta lactams	440.072	NA	0.534267	1
0.53_446.0040m/z	HMDB0001508	null	C10H15N5O9P2	M+Cl	36.8	0.112	0.304453	84.4394	dADP	Nucleosides, nucleotides, and analogues	Purine nucleotides	Purine deoxyribonucleotides	446.004	NA	0.534267	1
0.53_450.0673n	NA	NA	NA	NA	NA	NA	NA	NA	NA	NA	NA	NA	NA	NA	NA	NA
0.53_453.0864m/z	HMDB0125476	null	C20H22O10S	M-H	42.8	20	0.766817	94.8679	[(4-{3-[2-(2,4-dihydroxyphenyl)-2-oxoethyl]-4,6-dihydroxy-2-methoxyphenyl}-2-methylbut-2-en-1-yl)oxy]sulfonic acid	Phenylpropanoids and polyketides	Stilbenes	null	453.086	NA	0.534267	1
0.53_453.0864m/z	HMDB0133716	null	C21H24O10S	M-CH3	42.9	20.2	0.900881	95.4062	{3,8,15-trihydroxy-16,17-dimethoxy-9-oxotricyclo[12.3.1.1虏,鈦禲nonadeca-1(17),2,4,6(19),14(18),15-hexaen-7-yl}oxidanesulfonic acid	Phenylpropanoids and polyketides	Diarylheptanoids	Cyclic diarylheptanoids	453.086	NA	0.534267	1
0.53_453.0864m/z	HMDB0133717	null	C21H24O10S	M-CH3	42.9	20.2	0.900881	95.4062	{3,7,15-trihydroxy-16,17-dimethoxy-9-oxotricyclo[12.3.1.1虏,鈦禲nonadeca-1(17),2,4,6(19),14(18),15-hexaen-8-yl}oxidanesulfonic acid	Phenylpropanoids and polyketides	Diarylheptanoids	Cyclic diarylheptanoids	453.086	NA	0.534267	1
0.53_453.0864m/z	LMPK12020118	null	C24H20O10	M-CH3	41.3	19.7	8.10253	96.05	Epigallocatechin 3-O-caffeate	Polyketides [PK]	Flavonoids [PK12]	Flavans, Flavanols and Leucoanthocyanidins [PK1202]	453.086	NA	0.534267	1
0.53_453.0864m/z	LMPK12020119	null	C24H20O10	M-CH3	41.3	19.7	8.10253	96.05	Apocynin A	Polyketides [PK]	Flavonoids [PK12]	Flavans, Flavanols and Leucoanthocyanidins [PK1202]	453.086	NA	0.534267	1
0.53_478.1690n	HMDB0032134	null	C20H30O13	M-H, M+Cl, M-CH3	36.2	4.77	0.662617	76.9484	Gentiobiosyl 2-methyl-6-oxo-2E,4E-heptadienoate	Organic oxygen compounds	Organooxygen compounds	Carbohydrates and carbohydrate conjugates	477.162	478.169	0.534267	1
0.53_478.1690n	HMDB0038714	null	C20H30O13	M-H, M+Cl, M-CH3	36.1	4.31	0.662617	76.9484	Kelampayoside A	Organic oxygen compounds	Organooxygen compounds	Carbohydrates and carbohydrate conjugates	477.162	478.169	0.534267	1
0.53_483.1686m/z	HMDB0035733	null	C26H28O9	M-H	38	14.4	5.20411	81.3955	Dukunolide E	Organoheterocyclic compounds	Naphthopyrans	null	483.169	NA	0.534267	1
0.53_483.1686m/z	HMDB0125915	null	C26H28O9	M-H	37.4	11.5	5.20411	81.3955	6-{[2,2-dimethyl-6-(3-oxo-3-phenylpropyl)-2H-chromen-5-yl]oxy}-3,4,5-trihydroxyoxane-2-carboxylic acid	Phenylpropanoids and polyketides	Flavonoids	Flavonoid glycosides	483.169	NA	0.534267	1
0.53_493.1552m/z	HMDB0039695	null	C28H28O9	M-CH3	41	23.4	9.65089	92.2832	4,7-Didehydroneophysalin B	Lipids and lipid-like molecules	Steroids and steroid derivatives	Physalins and derivatives	493.155	NA	0.534267	1
0.53_496.1115m/z	NA	NA	NA	NA	NA	NA	NA	NA	NA	NA	NA	NA	NA	NA	NA	NA
0.53_525.0345m/z	NA	NA	NA	NA	NA	NA	NA	NA	NA	NA	NA	NA	NA	NA	NA	NA
0.53_564.1346n	NA	NA	NA	NA	NA	NA	NA	NA	NA	NA	NA	NA	NA	NA	NA	NA
0.53_589.2328m/z	HMDB0037556	null	C31H40O12	M-CH3	33.1	3.66	6.28387	68.9149	6-Hydroxysandoricin	Organic acids and derivatives	Carboxylic acids and derivatives	Tetracarboxylic acids and derivatives	589.233	NA	0.534267	1
0.53_593.1888m/z	HMDB0029482	null	C28H34O14	M-H	40.7	20.1	2.04028	85.7502	Didymin	Phenylpropanoids and polyketides	Flavonoids	Flavonoid glycosides	593.189	NA	0.534267	1
0.53_593.1888m/z	HMDB0037487	null	C28H34O14	M-H	42.1	27.1	2.04028	85.7502	Poncirin	Phenylpropanoids and polyketides	Flavonoids	Flavonoid glycosides	593.189	NA	0.534267	1
0.53_593.1888m/z	LMFA03120029	null	C27H39ClO10	M+Cl	34	11	-6.78007	66.5524	punaglandin 2	Fatty Acyls [FA]	Eicosanoids [FA03]	Clavulones [FA0312]	593.189	NA	0.534267	1
0.53_593.1888m/z	LMPK12120316	null	C28H34O14	M-H	40.4	18.5	2.04028	85.7502	4,2'-Dihydroxy-4',6'-dimethoxychalcone 4-apiosyl-(1->2)-glucoside	Polyketides [PK]	Flavonoids [PK12]	Chalcones and dihydrochalcones [PK1212]	593.189	NA	0.534267	1
0.53_593.1888m/z	LMPK12140234	null	C28H34O14	M-H	39.8	15.4	2.04028	85.7502	Miconioside B	Polyketides [PK]	Flavonoids [PK12]	Flavanones [PK1214]	593.189	NA	0.534267	1
0.53_593.1888m/z	LMPK12140261	null	C28H34O14	M-H	40.5	19.2	2.04028	85.7502	Fumotonaringin	Polyketides [PK]	Flavonoids [PK12]	Flavanones [PK1214]	593.189	NA	0.534267	1
0.53_593.1888m/z	LMPK12140329	null	C29H36O14	M-CH3	39.4	13.5	2.11412	86.2221	Matteucinol 7-O-beta-D-apiofuranosyl(1->6)-beta-D-glucopyranoside	Polyketides [PK]	Flavonoids [PK12]	Flavanones [PK1214]	593.189	NA	0.534267	1
0.53_593.1888m/z	LMPK12140330	null	C29H36O14	M-CH3	40.4	18.4	2.11412	86.2221	Miconioside A	Polyketides [PK]	Flavonoids [PK12]	Flavanones [PK1214]	593.189	NA	0.534267	1
0.53_593.1888m/z	LMPK12140333	null	C28H34O14	M-H	42.1	27.1	2.04028	85.7502	Poncirin	Polyketides [PK]	Flavonoids [PK12]	Flavanones [PK1214]	593.189	NA	0.534267	1
0.53_593.1888m/z	LMPK12140337	null	C28H34O14	M-H	40.7	20.1	2.04028	85.7502	Didymin	Polyketides [PK]	Flavonoids [PK12]	Flavanones [PK1214]	593.189	NA	0.534267	1
0.53_593.1888m/z	LMPK12140338	null	C28H34O14	M-H	40.7	20.3	2.04028	85.7502	Acinoside	Polyketides [PK]	Flavonoids [PK12]	Flavanones [PK1214]	593.189	NA	0.534267	1
0.53_599.2021m/z	HMDB0004051	C05554	C22H36N4O13	M+Cl	30.1	0.514	8.57184	59.7244	Aerobactin	Organic acids and derivatives	Carboxylic acids and derivatives	Amino acids, peptides, and analogues	599.202	NA	0.534267	1
0.53_599.2021m/z	LMPR0102070030	C11663	C27H36O15	M-H	31	0	6.6327	62.4097	Loganin pentaacetate	Prenol Lipids [PR]	Isoprenoids [PR01]	C10 isoprenoids (monoterpenes) [PR0102]	599.202	NA	0.534267	1
0.53_621.1917m/z	HMDB0126228	null	C34H34O9	M+Cl	34.4	7.73	3.48386	68.5546	2-{2,6-dihydroxy-4-[6-hydroxy-7-(3-methylbut-2-en-1-yl)-1-benzofuran-2-yl]-3-methoxyphenyl}-6-(2,4-dihydroxyphenyl)-4-methylcyclohex-3-ene-1-carboxylic acid	Phenylpropanoids and polyketides	2-arylbenzofuran flavonoids	null	621.192	NA	0.534267	1
0.53_621.1917m/z	HMDB0126235	null	C34H34O9	M+Cl	34.1	6.28	3.48386	68.5546	2-{2,6-dihydroxy-4-[6-hydroxy-7-(3-methylbut-2-en-1-yl)-1-benzofuran-2-yl]phenyl}-6-(2,4-dihydroxy-5-methoxyphenyl)-4-methylcyclohex-3-ene-1-carboxylic acid	Phenylpropanoids and polyketides	2-arylbenzofuran flavonoids	null	621.192	NA	0.534267	1
0.53_630.1256n	HMDB0037785	null	C29H26O16	M-CH3, M-H	37.2	0	5.53305	92.3231	2'-C-Methylmyricetin 3-rhamnoside 5'-gallate	Phenylpropanoids and polyketides	Flavonoids	Flavonoid glycosides	615.103	630.126	0.534267	1
0.53_630.1256n	HMDB0039168	null	C29H26O16	M-CH3, M-H	37.2	0	5.53305	92.3231	2-O-p-Coumaroyl-1,6-digalloyl-beta-D-glucopyranoside	Phenylpropanoids and polyketides	Tannins	null	615.103	630.126	0.534267	1
0.53_630.1256n	HMDB0039170	null	C29H26O16	M-CH3, M-H	37.2	0	5.53305	92.3231	6-O-p-Coumaroyl-1,2-digalloylglucose	Phenylpropanoids and polyketides	Tannins	null	615.103	630.126	0.534267	1
0.53_630.1256n	HMDB0039193	null	C29H26O16	M-CH3, M-H	37.2	0	5.53305	92.3231	2-O-(4-Hydroxycinnamoyl)-1,6-di-O-galloyl-beta-D-glucopyranose	Phenylpropanoids and polyketides	Tannins	null	615.103	630.126	0.534267	1
0.53_630.1256n	HMDB0124936	null	C26H30O16S	M-CH3, M-H	42.2	19.2	0.183088	92.2748	{[5-({4,5-dihydroxy-2-[4-(7-hydroxy-4-oxo-3,4-dihydro-2H-1-benzopyran-2-yl)phenoxy]-6-(hydroxymethyl)oxan-3-yl}oxy)-3,4-dihydroxyoxolan-3-yl]methoxy}sulfonic acid	Phenylpropanoids and polyketides	Flavonoids	Flavonoid glycosides	615.103	630.126	0.534267	1
0.53_630.1256n	HMDB0124937	null	C26H30O16S	M-CH3, M-H	42.7	21.7	0.183088	92.2748	[2-({4,5-dihydroxy-2-[4-(7-hydroxy-4-oxo-3,4-dihydro-2H-1-benzopyran-2-yl)phenoxy]-6-(hydroxymethyl)oxan-3-yl}oxy)-4-hydroxy-4-(hydroxymethyl)oxolan-3-yl]oxidanesulfonic acid	Phenylpropanoids and polyketides	Flavonoids	Flavonoid glycosides	615.103	630.126	0.534267	1
0.53_630.1256n	HMDB0134886	null	C26H30O16S	M-CH3, M-H	42.2	19.2	0.183088	92.2748	({5-[(2-{4-[3-(2,4-dihydroxyphenyl)-3-oxoprop-1-en-1-yl]phenoxy}-4,5-dihydroxy-6-(hydroxymethyl)oxan-3-yl)oxy]-3,4-dihydroxyoxolan-3-yl}methoxy)sulfonic acid	Phenylpropanoids and polyketides	Flavonoids	Flavonoid glycosides	615.103	630.126	0.534267	1
0.53_630.1256n	HMDB0134887	null	C26H30O16S	M-CH3, M-H	42.7	21.7	0.183088	92.2748	{2-[(2-{4-[3-(2,4-dihydroxyphenyl)-3-oxoprop-1-en-1-yl]phenoxy}-4,5-dihydroxy-6-(hydroxymethyl)oxan-3-yl)oxy]-4-hydroxy-4-(hydroxymethyl)oxolan-3-yl}oxidanesulfonic acid	Phenylpropanoids and polyketides	Flavonoids	Flavonoid glycosides	615.103	630.126	0.534267	1
0.53_630.1256n	LMPK12110591	null	C29H26O16	M-CH3, M-H	37.2	0	5.53305	92.3231	Isorhamnetin 3-(6''-galloylglucoside)	Polyketides [PK]	Flavonoids [PK12]	Flavones and Flavonols [PK1211]	615.103	630.126	0.534267	1
0.53_630.1256n	LMPK12112430	null	C29H26O16	M-CH3, M-H	37.2	0	5.53305	92.3231	2'-C-Methylmyricetin 3-rhamnoside-5'-gallate	Polyketides [PK]	Flavonoids [PK12]	Flavones and Flavonols [PK1211]	615.103	630.126	0.534267	1
0.53_630.1256n	LMPK12112663	null	C29H26O16	M-CH3, M-H	37.2	0	5.53305	92.3231	Myricetin 3-(2''-galloylrhamnoside)	Polyketides [PK]	Flavonoids [PK12]	Flavones and Flavonols [PK1211]	615.103	630.126	0.534267	1
0.53_632.2046m/z	HMDB0000825	null	C23H39NO19	M-H	41	8.04	0.421675	97.318	3'-Sialyllactose	Organic oxygen compounds	Organooxygen compounds	Carbohydrates and carbohydrate conjugates	632.205	NA	0.534267	1
0.53_632.2046m/z	HMDB0006569	null	C23H39NO19	M-H	41	8.25	0.421675	97.318	6'-Sialyllactose	Organic oxygen compounds	Organooxygen compounds	Carbohydrates and carbohydrate conjugates	632.205	NA	0.534267	1
0.53_673.2320m/z	HMDB0001081	C04886	C25H42N2O19	M-H	39.9	5.37	1.64615	96.1843	(N-acetylneuraminosyl(a2-6)lactosamine)	Organic oxygen compounds	Organooxygen compounds	Carbohydrates and carbohydrate conjugates	673.232	NA	0.534267	1
0.53_673.2320m/z	HMDB0006581	null	C25H42N2O19	M-H	40	5.55	1.64615	96.1843	3-Sialyl-N-acetyllactosamine	Organic oxygen compounds	Organooxygen compounds	Carbohydrates and carbohydrate conjugates	673.232	NA	0.534267	1
0.53_673.2320m/z	HMDB0006584	null	C25H42N2O19	M-H	39.9	5.37	1.64615	96.1843	6-Sialyl-N-acetyllactosamine	Organic oxygen compounds	Organooxygen compounds	Carbohydrates and carbohydrate conjugates	673.232	NA	0.534267	1
0.53_689.2271m/z	HMDB0126403	null	C37H38O13	M-H	38.6	13.2	4.59222	84.8653	6-{2-[5-(2,4-dihydroxyphenyl)-6-(5-hydroxy-2,2-dimethyl-2H-chromene-6-carbonyl)-3-methylcyclohex-2-en-1-yl]-3-hydroxyphenoxy}-3,4,5-trihydroxyoxane-2-carboxylic acid	Organic oxygen compounds	Organooxygen compounds	Carbohydrates and carbohydrate conjugates	689.227	NA	0.534267	1
0.53_689.2271m/z	HMDB0126404	null	C37H38O13	M-H	37.4	7.51	4.59222	84.8653	6-({6-[6-(2,4-dihydroxyphenyl)-2-(2,6-dihydroxyphenyl)-4-methylcyclohex-3-ene-1-carbonyl]-2,2-dimethyl-2H-chromen-5-yl}oxy)-3,4,5-trihydroxyoxane-2-carboxylic acid	Organic oxygen compounds	Organooxygen compounds	Carbohydrates and carbohydrate conjugates	689.227	NA	0.534267	1
0.53_689.2271m/z	HMDB0126405	null	C37H38O13	M-H	38.6	13.2	4.59222	84.8653	6-{4-[5-(2,6-dihydroxyphenyl)-6-(5-hydroxy-2,2-dimethyl-2H-chromene-6-carbonyl)-3-methylcyclohex-3-en-1-yl]-3-hydroxyphenoxy}-3,4,5-trihydroxyoxane-2-carboxylic acid	Organic oxygen compounds	Organooxygen compounds	Carbohydrates and carbohydrate conjugates	689.227	NA	0.534267	1
0.53_689.2271m/z	HMDB0126406	null	C37H38O13	M-H	38.6	13.2	4.59222	84.8653	6-{2-[5-(2,6-dihydroxyphenyl)-6-(5-hydroxy-2,2-dimethyl-2H-chromene-6-carbonyl)-3-methylcyclohex-3-en-1-yl]-5-hydroxyphenoxy}-3,4,5-trihydroxyoxane-2-carboxylic acid	Organic oxygen compounds	Organooxygen compounds	Carbohydrates and carbohydrate conjugates	689.227	NA	0.534267	1
0.53_689.2271m/z	LMPK12020172	null	C31H42O15	M+Cl	37.1	7.43	8.19652	87.324	Eruberin C	Polyketides [PK]	Flavonoids [PK12]	Flavans, Flavanols and Leucoanthocyanidins [PK1202]	689.227	NA	0.534267	1
0.53_78.9581m/z	NA	NA	NA	NA	NA	NA	NA	NA	NA	NA	NA	NA	NA	NA	NA	NA
0.54_1205.7180m/z	NA	NA	NA	NA	NA	NA	NA	NA	NA	NA	NA	NA	NA	NA	NA	NA
0.54_134.9174m/z	NA	NA	NA	NA	NA	NA	NA	NA	NA	NA	NA	NA	NA	NA	NA	NA
0.54_136.9337m/z	NA	NA	NA	NA	NA	NA	NA	NA	NA	NA	NA	NA	NA	NA	NA	NA
0.54_137.8694n	NA	NA	NA	NA	NA	NA	NA	NA	NA	NA	NA	NA	NA	NA	NA	NA
0.54_164.8357m/z	NA	NA	NA	NA	NA	NA	NA	NA	NA	NA	NA	NA	NA	NA	NA	NA
0.54_170.0441m/z	NA	NA	NA	NA	NA	NA	NA	NA	NA	NA	NA	NA	NA	NA	NA	NA
0.54_170.8326m/z	NA	NA	NA	NA	NA	NA	NA	NA	NA	NA	NA	NA	NA	NA	NA	NA
0.54_170.9962m/z	NA	NA	NA	NA	NA	NA	NA	NA	NA	NA	NA	NA	NA	NA	NA	NA
0.54_174.8279m/z	NA	NA	NA	NA	NA	NA	NA	NA	NA	NA	NA	NA	NA	NA	NA	NA
0.54_174.9207m/z	NA	NA	NA	NA	NA	NA	NA	NA	NA	NA	NA	NA	NA	NA	NA	NA
0.54_176.8538m/z	NA	NA	NA	NA	NA	NA	NA	NA	NA	NA	NA	NA	NA	NA	NA	NA
0.54_183.8580n	NA	NA	NA	NA	NA	NA	NA	NA	NA	NA	NA	NA	NA	NA	NA	NA
0.54_185.0162m/z	HMDB0038631	C21721	C11H8N2S	M-CH3	36.1	0	-8.2258	89.7854	Camalexin	Organoheterocyclic compounds	Indoles and derivatives	Indoles	185.016	NA	0.542133	1
0.54_200.9759n	HMDB0000731	C05824	C3H7NO5S2	M-H, M+Cl	37.5	0	-3.20409	91.0334	Cysteine-S-sulfate	Organic acids and derivatives	Carboxylic acids and derivatives	Amino acids, peptides, and analogues	199.969	200.976	0.542133	1
0.54_210.0214n	HMDB0033058	null	C7H14OS3	M-CH3, M+Cl, M-H	34.8	1.16	3.32549	76.7033	1-(Methylsulfinyl)propyl 1-propenyl disulfide	Organosulfur compounds	Sulfoxides	null	245.011	210.021	0.542133	1
0.54_210.0214n	HMDB0033059	null	C7H14OS3	M-CH3, M+Cl, M-H	34.8	1.16	3.32549	76.7033	1-(Methylsulfinyl)propyl 2-propenyl disulfide	Organosulfur compounds	Sulfoxides	null	245.011	210.021	0.542133	1
0.54_210.0214n	HMDB0033076	null	C7H14OS3	M-CH3, M+Cl, M-H	34.8	1.16	3.32549	76.7033	Methyl 1-(2-propenylsulfinyl)propyl disulfide	Organosulfur compounds	Sulfoxides	null	245.011	210.021	0.542133	1
0.54_210.0214n	HMDB0033077	null	C7H14OS3	M-CH3, M+Cl, M-H	34.8	1.16	3.32549	76.7033	Methyl 1-(1-propenylsulfinyl)propyl disulfide	Organosulfur compounds	Sulfoxides	null	245.011	210.021	0.542133	1
0.54_211.0284m/z	HMDB0033061	null	C7H16OS3	M-H	29.9	0	-3.19347	53.3847	1-(Methylsulfinyl)propyl propyl disulfide	Organosulfur compounds	Sulfoxides	null	211.028	NA	0.542133	1
0.54_211.0284m/z	HMDB0036374	null	C7H16OS3	M-H	29.9	0	-3.19347	53.3847	Methyl 1-(propylsulfinyl)propyl disulfide	Organosulfur compounds	Sulfoxides	null	211.028	NA	0.542133	1
0.54_222.9916m/z	NA	NA	NA	NA	NA	NA	NA	NA	NA	NA	NA	NA	NA	NA	NA	NA
0.54_226.9756m/z	NA	NA	NA	NA	NA	NA	NA	NA	NA	NA	NA	NA	NA	NA	NA	NA
0.54_227.0247n	NA	NA	NA	NA	NA	NA	NA	NA	NA	NA	NA	NA	NA	NA	NA	NA
0.54_227.9963m/z	HMDB0041624	null	C4H8N3O4P	M+Cl	34.5	4.19	8.3749	77.4428	Phosphocreatinine	Organoheterocyclic compounds	Azolidines	Imidazolidines	227.996	NA	0.542133	1
0.54_228.0355m/z	NA	NA	NA	NA	NA	NA	NA	NA	NA	NA	NA	NA	NA	NA	NA	NA
0.54_233.0114m/z	HMDB0033566	C16757	C9H14OS3	M-H	33.4	0	-8.74542	76.7553	Ajoene	Organosulfur compounds	Sulfoxides	null	233.011	NA	0.542133	1
0.54_233.0114m/z	HMDB0034453	C04486	C12H10OS2	M-H	36.2	6.42	5.65992	81.1258	4-[2,2'-Bithiophen-5-yl]-3-butyn-1-ol	Organoheterocyclic compounds	Bi- and oligothiophenes	null	233.011	NA	0.542133	1
0.54_233.0114m/z	HMDB0128019	null	C9H12O6S	M-CH3	35.8	3.14	-4.45128	81.2464	(4-ethyl-2-hydroxy-6-methoxyphenyl)oxidanesulfonic acid	Organic acids and derivatives	Organic sulfuric acids and derivatives	Arylsulfates	233.011	NA	0.542133	1
0.54_233.0114m/z	HMDB0128030	null	C8H10O6S	M-H	35.6	3.15	-5.03196	80.5451	(4-ethyl-2,6-dihydroxyphenyl)oxidanesulfonic acid	Organic acids and derivatives	Organic sulfuric acids and derivatives	Arylsulfates	233.011	NA	0.542133	1
0.54_235.9350n	NA	NA	NA	NA	NA	NA	NA	NA	NA	NA	NA	NA	NA	NA	NA	NA
0.54_251.0144m/z	HMDB0135313	null	C9H12O4S	M+Cl	30	0	-3.02081	53.8045	(3-phenylpropoxy)sulfonic acid	Benzenoids	Benzene and substituted derivatives	null	251.014	NA	0.542133	1
0.54_253.0471m/z	HMDB0011679	null	C9H17O7P	M-CH3	29	0	-4.02255	49.5553	DHAP(6:0)	Organic oxygen compounds	Organooxygen compounds	Carbonyl compounds	253.047	NA	0.542133	1
0.54_253.0471m/z	HMDB0029592	null	C9H14O6	M+Cl	28.9	2.1	-6.09083	49.434	Triacetin	Lipids and lipid-like molecules	Glycerolipids	Triradylcglycerols	253.047	NA	0.542133	1
0.54_253.0471m/z	LMGL03012615	null	C9H14O6	M+Cl	28.9	2.1	-6.09083	49.434	Triacetin	Glycerolipids [GL]	Triradylglycerols [GL03]	Triacylglycerols [GL0301]	253.047	NA	0.542133	1
0.54_254.9336m/z	NA	NA	NA	NA	NA	NA	NA	NA	NA	NA	NA	NA	NA	NA	NA	NA
0.54_256.9313m/z	NA	NA	NA	NA	NA	NA	NA	NA	NA	NA	NA	NA	NA	NA	NA	NA
0.54_259.1105m/z	HMDB0029670	null	C13H20O3	M+Cl	38.5	0.245	-0.621417	92.9411	Epoxyeremopetasinorol	Organoheterocyclic compounds	Oxanes	null	259.111	NA	0.542133	1
0.54_259.1105m/z	HMDB0032679	null	C13H20O3	M+Cl	38.4	0	-0.621417	92.9411	Annuionone A	Organoheterocyclic compounds	Oxepanes	null	259.111	NA	0.542133	1
0.54_259.1105m/z	HMDB0032689	null	C13H20O3	M+Cl	38.4	0	-0.621417	92.9411	Annuionone C	Organoheterocyclic compounds	Oxepanes	null	259.111	NA	0.542133	1
0.54_259.1105m/z	HMDB0034564	null	C13H20O3	M+Cl	38.4	0	-0.621417	92.9411	13-Oxo-9,11-tridecadienoic acid	Lipids and lipid-like molecules	Fatty Acyls	Fatty acids and conjugates	259.111	NA	0.542133	1
0.54_259.1105m/z	HMDB0034885	null	C15H18N2O3	M-CH3	37.8	1.49	6.43512	94.8947	Imazamethabenz	Benzenoids	Benzene and substituted derivatives	Benzoic acids and derivatives	259.111	NA	0.542133	1
0.54_259.1105m/z	HMDB0036583	C11512	C13H20O3	M+Cl	38.5	0.439	-0.621417	92.9411	Methyl jasmonate	Lipids and lipid-like molecules	Fatty Acyls	Lineolic acids and derivatives	259.111	NA	0.542133	1
0.54_259.1105m/z	HMDB0037244	null	C13H20O3	M+Cl	38.4	0	-0.621417	92.9411	(8alpha,10beta,11beta)-3-Hydroxy-4,15-dinor-1(5)-xanthen-12,8-olide	Organoheterocyclic compounds	Lactones	Gamma butyrolactones	259.111	NA	0.542133	1
0.54_259.1105m/z	HMDB0037726	null	C13H20O3	M+Cl	38.4	0	-0.621417	92.9411	Octyl 2-furoate	Organoheterocyclic compounds	Furans	Furoic acid derivatives	259.111	NA	0.542133	1
0.54_259.1105m/z	HMDB0037730	null	C13H20O3	M+Cl	38.4	0	-0.621417	92.9411	Furfuryl octanoate	Lipids and lipid-like molecules	Fatty Acyls	Fatty acid esters	259.111	NA	0.542133	1
0.54_259.1105m/z	HMDB0037736	null	C13H20O3	M+Cl	38.5	0.27	-0.621417	92.9411	3-Methylbutyl 2-furanbutanoate	Lipids and lipid-like molecules	Fatty Acyls	Fatty acid esters	259.111	NA	0.542133	1
0.54_259.1105m/z	HMDB0112084	null	C13H20O3	M+Cl	38.4	0	-0.621417	92.9411	3-Methyl-5-pentyl-2-furanpropanoic acid	Lipids and lipid-like molecules	Fatty Acyls	Fatty acids and conjugates	259.111	NA	0.542133	1
0.54_259.1105m/z	LMFA01020413	null	C13H20O3	M+Cl	38.5	0.27	-0.621417	92.9411	11-hydroxy-4-methyl-2E,4E,6E-dodecatrienoic acid	Fatty Acyls [FA]	Fatty Acids and Conjugates [FA01]	Branched fatty acids [FA0102]	259.111	NA	0.542133	1
0.54_259.1105m/z	LMFA01060202	null	C13H20O3	M+Cl	38.4	0	-0.621417	92.9411	13-Oxo-9,11-tridecadienoic acid	Fatty Acyls [FA]	Fatty Acids and Conjugates [FA01]	Oxo fatty acids [FA0106]	259.111	NA	0.542133	1
0.54_259.1105m/z	LMFA02020010	C11512	C13H20O3	M+Cl	38.5	0.439	-0.621417	92.9411	Methyl jasmonate	Fatty Acyls [FA]	Octadecanoids [FA02]	Jasmonic acids [FA0202]	259.111	NA	0.542133	1
0.54_259.1105m/z	LMFA02020016	C16318	C13H20O3	M+Cl	38.5	0.439	-0.621417	92.9411	methyl (+)-7-isojasmonate	Fatty Acyls [FA]	Octadecanoids [FA02]	Jasmonic acids [FA0202]	259.111	NA	0.542133	1
0.54_259.1105m/z	LMFA07010891	null	C13H20O3	M+Cl	38.4	0	-0.621417	92.9411	Furfuryl octanoate	Fatty Acyls [FA]	Fatty esters [FA07]	Wax monoesters [FA0701]	259.111	NA	0.542133	1
0.54_262.0144n	HMDB0011719	null	C9H10O7S	M-CH3, M-H	37.1	1.78	-1.32154	85.3128	Homovanillic acid sulfate	Organic acids and derivatives	Organic sulfuric acids and derivatives	Arylsulfates	261.009	262.014	0.542133	1
0.54_262.0144n	HMDB0041648	null	C9H10O7S	M-CH3, M-H	37.1	1.78	-1.32154	85.3128	2-Hydroxy-4-methoxyacetophenone 5-sulfate	Organic oxygen compounds	Organooxygen compounds	Carbonyl compounds	261.009	262.014	0.542133	1
0.54_262.0144n	HMDB0041721	null	C9H10O7S	M-CH3, M-H	36.9	0.704	-1.32154	85.3128	Dihydrocaffeic acid 3-sulfate	Organic acids and derivatives	Organic sulfuric acids and derivatives	Arylsulfates	261.009	262.014	0.542133	1
0.54_262.0144n	HMDB0059967	null	C9H10O7S	M-CH3, M-H	37	1.2	-1.32154	85.3128	3-hydroxy-3-(3-hydroxyphenyl)propanoic acid-O-sulphate	Organic acids and derivatives	Hydroxy acids and derivatives	Beta hydroxy acids and derivatives	261.009	262.014	0.542133	1
0.54_262.0144n	HMDB0061117	null	C9H10O7S	M-CH3, M-H	37.1	1.76	-1.32154	85.3128	3-(3,5-dihydroxyphenyl)-1-propanoic acid sulphate	Benzenoids	Phenols	Benzenediols	261.009	262.014	0.542133	1
0.54_262.0144n	HMDB0132291	null	C9H10O7S	M-CH3, M-H	36.9	0.704	-1.32154	85.3128	2-hydroxy-3-[4-(sulfooxy)phenyl]propanoic acid	Organic acids and derivatives	Organic sulfuric acids and derivatives	Arylsulfates	261.009	262.014	0.542133	1
0.54_262.0144n	HMDB0132292	null	C9H10O7S	M-CH3, M-H	36.9	0.704	-1.32154	85.3128	3-(4-hydroxyphenyl)-2-(sulfooxy)propanoic acid	Phenylpropanoids and polyketides	Phenylpropanoic acids	null	261.009	262.014	0.542133	1
0.54_262.0144n	HMDB0134099	null	C9H10O7S	M-CH3, M-H	36.9	0.704	-1.32154	85.3128	3-[2-hydroxy-3-(sulfooxy)phenyl]propanoic acid	Organic acids and derivatives	Organic sulfuric acids and derivatives	Arylsulfates	261.009	262.014	0.542133	1
0.54_263.0218m/z	HMDB0000559	null	C9H12O7S	M-H	35.5	0.61	-4.98651	82.6463	3-Methoxy-4-hydroxyphenylethyleneglycol sulfate	Organic acids and derivatives	Organic sulfuric acids and derivatives	Arylsulfates	263.022	NA	0.542133	1
0.54_263.0218m/z	HMDB0003332	null	C9H12O7S	M-H	35.6	1.04	-4.98651	82.6463	3-Methoxy-4-Hydroxyphenylglycol sulfate	Benzenoids	Phenols	Methoxyphenols	263.022	NA	0.542133	1
0.54_263.0218m/z	HMDB0031950	null	C5H13N2O6P	M+Cl	37	15.1	5.51028	76.3607	L-2-Aminoethyl seryl phosphate	Organic acids and derivatives	Carboxylic acids and derivatives	Amino acids, peptides, and analogues	263.022	NA	0.542133	1
0.54_270.0040n	NA	NA	NA	NA	NA	NA	NA	NA	NA	NA	NA	NA	NA	NA	NA	NA
0.54_282.0058m/z	NA	NA	NA	NA	NA	NA	NA	NA	NA	NA	NA	NA	NA	NA	NA	NA
0.54_285.0609m/z	HMDB0029497	null	C13H16O8	M-CH3	34.1	1.15	-2.13221	71.7832	Dimethyl fukiic acid	Benzenoids	Phenols	Benzenediols	285.061	NA	0.542133	1
0.54_285.0609m/z	HMDB0029498	null	C12H14O8	M-H	33.6	0	-2.49362	71.1696	3'-Methoxyfukiic acid	Phenylpropanoids and polyketides	Phenylpropanoic acids	null	285.061	NA	0.542133	1
0.54_285.0609m/z	HMDB0041271	null	C13H16O8	M-CH3	34.7	4.31	-2.13221	71.7832	Salicylic acid beta-D-glucoside	Organic oxygen compounds	Organooxygen compounds	Carbohydrates and carbohydrate conjugates	285.061	NA	0.542133	1
0.54_285.0609m/z	HMDB0041272	null	C12H14O8	M-H	34.1	2.3	-2.49362	71.1696	Uralenneoside	Benzenoids	Benzene and substituted derivatives	Benzoic acids and derivatives	285.061	NA	0.542133	1
0.54_285.0609m/z	HMDB0059998	null	C12H14O8	M-H	35.1	7.41	-2.49362	71.1696	Diphenol glucuronide	Organic oxygen compounds	Organooxygen compounds	Carbohydrates and carbohydrate conjugates	285.061	NA	0.542133	1
0.54_285.0609m/z	HMDB0124997	null	C12H14O8	M-H	35.1	7.41	-2.49362	71.1696	3,4,5-trihydroxy-6-(2-hydroxyphenoxy)oxane-2-carboxylic acid	Organic oxygen compounds	Organooxygen compounds	Carbohydrates and carbohydrate conjugates	285.061	NA	0.542133	1
0.54_285.0609m/z	HMDB0125107	null	C13H16O8	M-CH3	35.5	8.35	-2.13221	71.7832	(3,4,5,6-tetrahydroxyoxan-2-yl)methyl 4-hydroxybenzoate	null	null	null	285.061	NA	0.542133	1
0.54_285.0609m/z	HMDB0125177	null	C13H16O8	M-CH3	35.8	9.68	-2.13221	71.7832	4-{hydroxy[(3,4,5,6-tetrahydroxyoxan-2-yl)methoxy]methylidene}cyclohexa-2,5-dien-1-one	Organic oxygen compounds	Organooxygen compounds	Carbonyl compounds	285.061	NA	0.542133	1
0.54_285.0609m/z	HMDB0125471	null	C12H14O8	M-H	35.1	7.41	-2.49362	71.1696	3,4,5-trihydroxy-6-(3-hydroxyphenoxy)oxane-2-carboxylic acid	Organic oxygen compounds	Organooxygen compounds	Carbohydrates and carbohydrate conjugates	285.061	NA	0.542133	1
0.54_285.0609m/z	HMDB0135181	null	C12H14O8	M-H	35.1	7.41	-2.49362	71.1696	3,4,5-trihydroxy-6-(4-hydroxyphenoxy)oxane-2-carboxylic acid	Organic oxygen compounds	Organooxygen compounds	Carbohydrates and carbohydrate conjugates	285.061	NA	0.542133	1
0.54_285.0609m/z	HMDB0135642	null	C13H16O8	M-CH3	35.5	8.03	-2.13221	71.7832	3,4,5-trihydroxy-6-(3-methoxyphenoxy)oxane-2-carboxylic acid	Organic oxygen compounds	Organooxygen compounds	Carbohydrates and carbohydrate conjugates	285.061	NA	0.542133	1
0.54_289.0371m/z	HMDB0040631	null	C15H12O7	M-CH3	38	3.56	5.86029	92.9809	Pratenol B	Organoheterocyclic compounds	Benzopyrans	1-benzopyrans	289.037	NA	0.542133	1
0.54_289.0371m/z	HMDB0059975	null	C11H14O7S	M-H	37.1	0.107	-5.73275	92.1132	4-Hydroxy-5-(3'-hydroxyphenyl)-valeric acid-3'-O-sulphate	Lipids and lipid-like molecules	Fatty Acyls	Fatty acids and conjugates	289.037	NA	0.542133	1
0.54_289.0371m/z	HMDB0059976	null	C11H14O7S	M-H	37.1	0.107	-5.73275	92.1132	4-Hydroxy-5-(4'-hydroxyphenyl)-valeric acid-4'-O-sulphate	Lipids and lipid-like molecules	Fatty Acyls	Fatty acids and conjugates	289.037	NA	0.542133	1
0.54_289.0371m/z	HMDB0125017	null	C15H12O7	M-CH3	38.2	4.75	5.86029	92.9809	6,7-dihydroxy-3-(2,4,5-trihydroxyphenyl)-3,4-dihydro-2H-1-benzopyran-4-one	Phenylpropanoids and polyketides	Isoflavonoids	Isoflavans	289.037	NA	0.542133	1
0.54_289.0371m/z	HMDB0125208	null	C15H12O7	M-CH3	38.3	5.4	5.86029	92.9809	2-(3,5-dihydroxyphenyl)-3,5,7-trihydroxy-3,4-dihydro-2H-1-benzopyran-4-one	Phenylpropanoids and polyketides	Flavonoids	Flavans	289.037	NA	0.542133	1
0.54_289.0371m/z	HMDB0125211	null	C15H12O7	M-CH3	38.1	4	5.86029	92.9809	3-(3,5-dihydroxyphenyl)-1-(2,4,6-trihydroxyphenyl)propane-1,2-dione	Phenylpropanoids and polyketides	Linear 1,3-diarylpropanoids	Chalcones and dihydrochalcones	289.037	NA	0.542133	1
0.54_289.0371m/z	HMDB0125220	null	C15H12O7	M-CH3	39.3	10.4	5.86029	92.9809	3,5,6,7-tetrahydroxy-2-(3-hydroxyphenyl)-3,4-dihydro-2H-1-benzopyran-4-one	Phenylpropanoids and polyketides	Flavonoids	Flavans	289.037	NA	0.542133	1
0.54_289.0371m/z	HMDB0125366	null	C15H12O7	M-CH3	39.3	10.4	5.86029	92.9809	3,5,6,7-tetrahydroxy-2-(4-hydroxyphenyl)-3,4-dihydro-2H-1-benzopyran-4-one	null	null	null	289.037	NA	0.542133	1
0.54_289.0371m/z	HMDB0125368	null	C15H12O7	M-CH3	38.4	5.85	5.86029	92.9809	3-(4-hydroxyphenyl)-1-(2,3,4,6-tetrahydroxyphenyl)propane-1,2-dione	Phenylpropanoids and polyketides	Linear 1,3-diarylpropanoids	Chalcones and dihydrochalcones	289.037	NA	0.542133	1
0.54_289.0371m/z	HMDB0125371	null	C15H12O7	M-CH3	38.3	5.4	5.86029	92.9809	2-(3,4-dihydroxyphenyl)-3,5,7-trihydroxy-3,4-dihydro-2H-1-benzopyran-4-one	Phenylpropanoids and polyketides	Flavonoids	Flavans	289.037	NA	0.542133	1
0.54_289.0371m/z	HMDB0125372	null	C15H12O7	M-CH3	38.1	4	5.86029	92.9809	3-(3,4-dihydroxyphenyl)-1-(2,4,6-trihydroxyphenyl)propane-1,2-dione	Phenylpropanoids and polyketides	Linear 1,3-diarylpropanoids	Chalcones and dihydrochalcones	289.037	NA	0.542133	1
0.54_289.0371m/z	HMDB0125817	null	C12H16O7S	M-CH3	38.5	7.65	-5.22676	91.1078	(5-hydroxy-7-methoxy-2,2-dimethyl-3,4-dihydro-2H-1-benzopyran-4-yl)oxidanesulfonic acid	Organoheterocyclic compounds	Benzopyrans	1-benzopyrans	289.037	NA	0.542133	1
0.54_289.0371m/z	HMDB0125823	null	C11H14O7S	M-H	37.7	2.97	-5.73275	92.1132	(5,7-dihydroxy-2,2-dimethyl-3,4-dihydro-2H-1-benzopyran-4-yl)oxidanesulfonic acid	Organoheterocyclic compounds	Benzopyrans	1-benzopyrans	289.037	NA	0.542133	1
0.54_289.0371m/z	HMDB0126023	null	C15H12O7	M-CH3	39.1	9.07	5.86029	92.9809	2-(3,4-dihydroxyphenyl)-5,6,7-trihydroxy-3,4-dihydro-2H-1-benzopyran-4-one	Phenylpropanoids and polyketides	Flavonoids	Flavans	289.037	NA	0.542133	1
0.54_289.0371m/z	HMDB0126025	null	C15H12O7	M-CH3	38.2	4.53	5.86029	92.9809	(2E)-3-(3,4-dihydroxyphenyl)-1-(2,3,4,6-tetrahydroxyphenyl)prop-2-en-1-one	Phenylpropanoids and polyketides	Linear 1,3-diarylpropanoids	Chalcones and dihydrochalcones	289.037	NA	0.542133	1
0.54_289.0371m/z	HMDB0126029	null	C15H12O7	M-CH3	38.2	4.75	5.86029	92.9809	5,7-dihydroxy-2-(2,3,4-trihydroxyphenyl)-3,4-dihydro-2H-1-benzopyran-4-one	Phenylpropanoids and polyketides	Flavonoids	Flavans	289.037	NA	0.542133	1
0.54_289.0371m/z	HMDB0126030	null	C15H12O7	M-CH3	38	3.73	5.86029	92.9809	(2E)-3-(2,3,4-trihydroxyphenyl)-1-(2,4,6-trihydroxyphenyl)prop-2-en-1-one	Phenylpropanoids and polyketides	Linear 1,3-diarylpropanoids	Chalcones and dihydrochalcones	289.037	NA	0.542133	1
0.54_289.0371m/z	HMDB0126033	null	C15H12O7	M-CH3	38.2	4.75	5.86029	92.9809	5,7-dihydroxy-2-(3,4,5-trihydroxyphenyl)-3,4-dihydro-2H-1-benzopyran-4-one	Phenylpropanoids and polyketides	Flavonoids	Flavans	289.037	NA	0.542133	1
0.54_289.0371m/z	HMDB0126035	null	C15H12O7	M-CH3	38	3.73	5.86029	92.9809	(2E)-1-(2,4,6-trihydroxyphenyl)-3-(3,4,5-trihydroxyphenyl)prop-2-en-1-one	Phenylpropanoids and polyketides	Linear 1,3-diarylpropanoids	Chalcones and dihydrochalcones	289.037	NA	0.542133	1
0.54_289.0371m/z	HMDB0126039	null	C15H12O7	M-CH3	38.2	4.75	5.86029	92.9809	5,7-dihydroxy-2-(2,4,5-trihydroxyphenyl)-3,4-dihydro-2H-1-benzopyran-4-one	Phenylpropanoids and polyketides	Flavonoids	Flavans	289.037	NA	0.542133	1
0.54_289.0371m/z	HMDB0126040	null	C15H12O7	M-CH3	38	3.73	5.86029	92.9809	(2E)-3-(2,4,5-trihydroxyphenyl)-1-(2,4,6-trihydroxyphenyl)prop-2-en-1-one	Phenylpropanoids and polyketides	Linear 1,3-diarylpropanoids	Chalcones and dihydrochalcones	289.037	NA	0.542133	1
0.54_289.0371m/z	HMDB0126565	null	C15H12O7	M-CH3	38.4	5.85	5.86029	92.9809	3-(3-hydroxyphenyl)-1-(2,3,4,6-tetrahydroxyphenyl)propane-1,2-dione	Phenylpropanoids and polyketides	Linear 1,3-diarylpropanoids	Chalcones and dihydrochalcones	289.037	NA	0.542133	1
0.54_289.0371m/z	HMDB0127756	null	C11H14O7S	M-H	37.5	2.12	-5.73275	92.1132	5-(3-hydroxyphenyl)-4-(sulfooxy)pentanoic acid	Lipids and lipid-like molecules	Fatty Acyls	Fatty acids and conjugates	289.037	NA	0.542133	1
0.54_289.0371m/z	HMDB0127760	null	C11H14O7S	M-H	37.5	1.82	-5.73275	92.1132	5-[4-hydroxy-3-(sulfooxy)phenyl]pentanoic acid	Lipids and lipid-like molecules	Fatty Acyls	Fatty acids and conjugates	289.037	NA	0.542133	1
0.54_289.0371m/z	HMDB0127785	null	C12H16O7S	M-CH3	37.4	2.12	-5.22676	91.1078	5-(3-methoxyphenyl)-4-(sulfooxy)pentanoic acid	Lipids and lipid-like molecules	Fatty Acyls	Fatty acids and conjugates	289.037	NA	0.542133	1
0.54_289.0371m/z	HMDB0127792	null	C12H16O7S	M-CH3	37.4	1.7	-5.22676	91.1078	5-[3-methoxy-4-(sulfooxy)phenyl]pentanoic acid	Lipids and lipid-like molecules	Fatty Acyls	Fatty acids and conjugates	289.037	NA	0.542133	1
0.54_289.0371m/z	HMDB0128217	null	C15H12O7	M-CH3	38	3.73	5.86029	92.9809	1-(2,4,6-trihydroxyphenyl)-3-(3,4,5-trihydroxyphenyl)prop-2-en-1-one	Phenylpropanoids and polyketides	Linear 1,3-diarylpropanoids	Chalcones and dihydrochalcones	289.037	NA	0.542133	1
0.54_289.0371m/z	HMDB0129344	null	C15H12O7	M-CH3	39	8.55	5.86029	92.9809	3-(3,4-dihydroxyphenyl)-5,6,7-trihydroxy-3,4-dihydro-2H-1-benzopyran-4-one	Phenylpropanoids and polyketides	Isoflavonoids	Isoflavans	289.037	NA	0.542133	1
0.54_289.0371m/z	HMDB0129353	null	C15H12O7	M-CH3	38.2	4.75	5.86029	92.9809	5,7-dihydroxy-3-(2,3,4-trihydroxyphenyl)-3,4-dihydro-2H-1-benzopyran-4-one	Phenylpropanoids and polyketides	Isoflavonoids	Isoflavans	289.037	NA	0.542133	1
0.54_289.0371m/z	HMDB0129359	null	C15H12O7	M-CH3	38.2	4.75	5.86029	92.9809	5,7-dihydroxy-3-(2,4,5-trihydroxyphenyl)-3,4-dihydro-2H-1-benzopyran-4-one	Phenylpropanoids and polyketides	Isoflavonoids	Isoflavans	289.037	NA	0.542133	1
0.54_289.0371m/z	HMDB0130177	null	C15H12O7	M-CH3	38.8	7.54	5.86029	92.9809	5,6,7,8-tetrahydroxy-2-(4-hydroxyphenyl)-3,4-dihydro-2H-1-benzopyran-4-one	Phenylpropanoids and polyketides	Flavonoids	Flavans	289.037	NA	0.542133	1
0.54_289.0371m/z	HMDB0130180	null	C15H12O7	M-CH3	37.9	3.04	5.86029	92.9809	3-(4-hydroxyphenyl)-1-(2,3,4,5,6-pentahydroxyphenyl)prop-2-en-1-one	Phenylpropanoids and polyketides	Linear 1,3-diarylpropanoids	Chalcones and dihydrochalcones	289.037	NA	0.542133	1
0.54_289.0371m/z	HMDB0130332	null	C15H12O7	M-CH3	38.2	4.53	5.86029	92.9809	3-(3,4-dihydroxyphenyl)-1-(2,3,4,6-tetrahydroxyphenyl)prop-2-en-1-one	Phenylpropanoids and polyketides	Linear 1,3-diarylpropanoids	Chalcones and dihydrochalcones	289.037	NA	0.542133	1
0.54_289.0371m/z	HMDB0131756	null	C15H12O7	M-CH3	38.3	5.4	5.86029	92.9809	2-(2,4-dihydroxyphenyl)-3,5,7-trihydroxy-3,4-dihydro-2H-1-benzopyran-4-one	Phenylpropanoids and polyketides	Flavonoids	Flavans	289.037	NA	0.542133	1
0.54_289.0371m/z	HMDB0131926	null	C15H12O7	M-CH3	39.1	9.07	5.86029	92.9809	2-(3,5-dihydroxyphenyl)-5,6,7-trihydroxy-3,4-dihydro-2H-1-benzopyran-4-one	Phenylpropanoids and polyketides	Flavonoids	Flavans	289.037	NA	0.542133	1
0.54_289.0371m/z	HMDB0133541	null	C15H12O7	M-CH3	39.2	9.85	5.86029	92.9809	2,4,5,6-tetrahydroxy-2-[(4-hydroxyphenyl)methyl]-2,3-dihydro-1-benzofuran-3-one	Phenylpropanoids and polyketides	Aurone flavonoids	Auronols	289.037	NA	0.542133	1
0.54_289.0371m/z	HMDB0133542	null	C15H12O7	M-CH3	38.2	4.95	5.86029	92.9809	2,4,6-trihydroxy-2-[hydroxy(4-hydroxyphenyl)methyl]-2,3-dihydro-1-benzofuran-3-one	Phenylpropanoids and polyketides	Aurone flavonoids	Auronols	289.037	NA	0.542133	1
0.54_289.0371m/z	HMDB0133543	null	C15H12O7	M-CH3	38.2	4.95	5.86029	92.9809	2-[(3,4-dihydroxyphenyl)methyl]-2,4,6-trihydroxy-2,3-dihydro-1-benzofuran-3-one	Phenylpropanoids and polyketides	Aurone flavonoids	Auronols	289.037	NA	0.542133	1
0.54_289.0371m/z	HMDB0135701	null	C11H14O7S	M-H	37.1	0.107	-5.73275	92.1132	[4-(1-hydroxy-3-oxobutyl)-2-methoxyphenyl]oxidanesulfonic acid	Organic acids and derivatives	Organic sulfuric acids and derivatives	Arylsulfates	289.037	NA	0.542133	1
0.54_289.0371m/z	HMDB0135702	null	C11H14O7S	M-H	37.3	1.15	-5.73275	92.1132	[1-(4-hydroxy-3-methoxyphenyl)-3-oxobutoxy]sulfonic acid	Benzenoids	Phenols	Methoxyphenols	289.037	NA	0.542133	1
0.54_289.0371m/z	HMDB0135708	null	C11H14O7S	M-H	37.5	1.86	-5.73275	92.1132	[2-hydroxy-6-methoxy-4-(3-oxobutyl)phenyl]oxidanesulfonic acid	Organic acids and derivatives	Organic sulfuric acids and derivatives	Arylsulfates	289.037	NA	0.542133	1
0.54_289.0371m/z	HMDB0135711	null	C11H14O7S	M-H	37.1	0.107	-5.73275	92.1132	[4-(4-hydroxy-3-oxobutyl)-2-methoxyphenyl]oxidanesulfonic acid	Organic acids and derivatives	Organic sulfuric acids and derivatives	Arylsulfates	289.037	NA	0.542133	1
0.54_289.0371m/z	HMDB0135712	null	C11H14O7S	M-H	37.7	2.97	-5.73275	92.1132	[4-(4-hydroxy-3-methoxyphenyl)-2-oxobutoxy]sulfonic acid	Benzenoids	Phenols	Methoxyphenols	289.037	NA	0.542133	1
0.54_289.0371m/z	HMDB0135714	null	C11H14O7S	M-H	37.1	0.107	-5.73275	92.1132	[4-(2-hydroxy-3-oxobutyl)-2-methoxyphenyl]oxidanesulfonic acid	Organic acids and derivatives	Organic sulfuric acids and derivatives	Arylsulfates	289.037	NA	0.542133	1
0.54_289.0371m/z	HMDB0135715	null	C11H14O7S	M-H	37.7	2.97	-5.73275	92.1132	{[1-(4-hydroxy-3-methoxyphenyl)-3-oxobutan-2-yl]oxy}sulfonic acid	Benzenoids	Phenols	Methoxyphenols	289.037	NA	0.542133	1
0.54_289.0371m/z	HMDB0137814	null	C15H12O7	M-CH3	39	8.55	5.86029	92.9809	3-(2,4-dihydroxyphenyl)-5,7,8-trihydroxy-3,4-dihydro-2H-1-benzopyran-4-one	Phenylpropanoids and polyketides	Isoflavonoids	Isoflavans	289.037	NA	0.542133	1
0.54_289.0371m/z	LMPK12130067	null	C15H12O7	M-CH3	38.2	4.95	5.86029	92.9809	Nigrescin	Polyketides [PK]	Flavonoids [PK12]	Aurone flavonoids [PK1213]	289.037	NA	0.542133	1
0.54_289.0371m/z	LMPK12130073	null	C15H12O7	M-CH3	38.2	4.95	5.86029	92.9809	Alphitonin	Polyketides [PK]	Flavonoids [PK12]	Aurone flavonoids [PK1213]	289.037	NA	0.542133	1
0.54_289.0371m/z	LMPK12140455	null	C15H12O7	M-CH3	38.2	4.75	5.86029	92.9809	5,7,3',4',5'-Pentahydroxyflavanone	Polyketides [PK]	Flavonoids [PK12]	Flavanones [PK1214]	289.037	NA	0.542133	1
0.54_291.0949n	NA	NA	NA	NA	NA	NA	NA	NA	NA	NA	NA	NA	NA	NA	NA	NA
0.54_298.0116m/z	HMDB0128639	null	C12H9NO6	M+Cl	30.9	1.25	-2.84127	56.7007	2-[(7-hydroxy-1-oxo-1H-isochromen-3-yl)formamido]acetic acid	Organic acids and derivatives	Carboxylic acids and derivatives	Amino acids, peptides, and analogues	298.012	NA	0.542133	1
0.54_298.0116m/z	HMDB0128642	null	C12H9NO6	M+Cl	30.9	1.25	-2.84127	56.7007	2-{[hydroxy(6-hydroxy-1-oxo-1H-isochromen-3-yl)methylidene]amino}acetic acid	Organic acids and derivatives	Carboxylic acids and derivatives	Amino acids, peptides, and analogues	298.012	NA	0.542133	1
0.54_298.0116m/z	HMDB0128645	null	C12H9NO6	M+Cl	30.9	1.25	-2.84127	56.7007	2-[(5-hydroxy-1-oxo-1H-isochromen-3-yl)formamido]acetic acid	Organic acids and derivatives	Carboxylic acids and derivatives	Amino acids, peptides, and analogues	298.012	NA	0.542133	1
0.54_300.0389m/z	HMDB0000781	null	C8H15NO9S	M-H	41.2	15.9	-2.03	92.4071	N-Acetylgalactosamine 4-sulphate	Organic oxygen compounds	Organooxygen compounds	Carbohydrates and carbohydrate conjugates	300.039	NA	0.542133	1
0.54_300.0389m/z	HMDB0000814	C04132	C8H15NO9S	M-H	40.2	10.9	-2.03	92.4071	N-Acetylglucosamine 6-sulfate	Organic oxygen compounds	Organooxygen compounds	Carbohydrates and carbohydrate conjugates	300.039	NA	0.542133	1
0.54_300.0389m/z	HMDB0000841	null	C8H15NO9S	M-H	40.2	10.8	-2.03	92.4071	N-Acetylgalactosamine 6-sulfate	Organic oxygen compounds	Organooxygen compounds	Carbohydrates and carbohydrate conjugates	300.039	NA	0.542133	1
0.54_300.0389m/z	HMDB0060663	C16625	C11H11N3O5	M+Cl	37.9	0	-1.53642	91.2499	Isoniazid alpha-ketoglutaric acid	Organoheterocyclic compounds	Pyridines and derivatives	Pyridinecarboxylic acids and derivatives	300.039	NA	0.542133	1
0.54_301.0144n	NA	NA	NA	NA	NA	NA	NA	NA	NA	NA	NA	NA	NA	NA	NA	NA
0.54_306.0415n	HMDB0059978	null	C11H14O8S	M-CH3, M-H	37.4	1.23	1.81774	87.7505	4-Hydroxy-5-(dihydroxyphenyl)-valeric acid-O-sulphate	Benzenoids	Phenols	Benzenediols	305.037	306.041	0.542133	1
0.54_306.0415n	HMDB0059979	null	C11H14O8S	M-CH3, M-H	37.4	1.23	1.81774	87.7505	4-Hydroxy-5-(dihydroxyphenyl)-valeric acid-O-sulphate III	Benzenoids	Phenols	Benzenediols	305.037	306.041	0.542133	1
0.54_306.0415n	HMDB0127746	null	C11H14O8S	M-CH3, M-H	37.3	0.778	1.81774	87.7505	4-hydroxy-5-[4-hydroxy-3-(sulfooxy)phenyl]pentanoic acid	Lipids and lipid-like molecules	Fatty Acyls	Fatty acids and conjugates	305.037	306.041	0.542133	1
0.54_306.0415n	HMDB0127747	null	C11H14O8S	M-CH3, M-H	37.3	1.03	1.81774	87.7505	5-(3,4-dihydroxyphenyl)-4-(sulfooxy)pentanoic acid	Lipids and lipid-like molecules	Fatty Acyls	Fatty acids and conjugates	305.037	306.041	0.542133	1
0.54_306.0415n	HMDB0128720	null	C11H14O8S	M-CH3, M-H	37.3	0.72	1.81774	87.7505	{[3-(4,5-dihydroxy-2,3-dimethoxyphenyl)prop-2-en-1-yl]oxy}sulfonic acid	Benzenoids	Phenols	Methoxyphenols	305.037	306.041	0.542133	1
0.54_306.9944m/z	NA	NA	NA	NA	NA	NA	NA	NA	NA	NA	NA	NA	NA	NA	NA	NA
0.54_308.0980m/z	HMDB0000230	C19910	C11H19NO9	M-H	37.7	9.03	-2.39055	82.2759	N-Acetylneuraminic acid	Organic oxygen compounds	Organooxygen compounds	Carbohydrates and carbohydrate conjugates	308.098	NA	0.542133	1
0.54_308.0980m/z	HMDB0000773	C19909	C11H19NO9	M-H	37.7	9.03	-2.39055	82.2759	N-Acetyl-a-neuraminic acid	Organic oxygen compounds	Organooxygen compounds	Carbohydrates and carbohydrate conjugates	308.098	NA	0.542133	1
0.54_315.0413m/z	HMDB0031863	null	C9H16N2O6S	M+Cl	37.8	2.23	-3.77607	91.3646	gamma-Glutamyl-S-methylcysteine sulfoxide	Organic acids and derivatives	Carboxylic acids and derivatives	Amino acids, peptides, and analogues	315.041	NA	0.542133	1
0.54_315.0413m/z	HMDB0031969	null	C17H12O4	M+Cl	38.4	3.91	-6.10268	94.8084	3-Hydroxy-2-(4-methylbenzoyl)-4H-1-benzopyran-4-one	Organic oxygen compounds	Organooxygen compounds	Carbonyl compounds	315.041	NA	0.542133	1
0.54_315.0413m/z	HMDB0033743	null	C17H12O4	M+Cl	38.1	2.74	-6.10268	94.8084	Neodunol	Phenylpropanoids and polyketides	Isoflavonoids	Furanoisoflavonoids	315.041	NA	0.542133	1
0.54_315.0413m/z	HMDB0038635	null	C13H16N2OS2	M+Cl	36.7	0.379	5.15771	89.1747	Methoxybrassenin A	Organoheterocyclic compounds	Indoles and derivatives	Indoles	315.041	NA	0.542133	1
0.54_315.0413m/z	LMPK12070007	null	C17H12O4	M+Cl	38.1	2.74	-6.10268	94.8084	Neodunol	Polyketides [PK]	Flavonoids [PK12]	Pterocarpans [PK1207]	315.041	NA	0.542133	1
0.54_315.0413m/z	LMPK12113395	null	C17H12O4	M+Cl	38.5	4.69	-6.10268	94.8084	3-methylflavone-8-carboxylic acid	Polyketides [PK]	Flavonoids [PK12]	Flavones and Flavonols [PK1211]	315.041	NA	0.542133	1
0.54_317.0067n	NA	NA	NA	NA	NA	NA	NA	NA	NA	NA	NA	NA	NA	NA	NA	NA
0.54_333.0070m/z	HMDB0133344	null	C15H10O7S	M-H	38.1	2.88	-1.48308	89.2245	[3-(7-hydroxy-4-oxo-4H-chromen-2-yl)phenyl]oxidanesulfonic acid	Phenylpropanoids and polyketides	Flavonoids	Flavones	333.007	NA	0.542133	1
0.54_333.0070m/z	HMDB0134560	null	C15H10O7S	M-H	38	2.43	-1.48308	89.2245	[3-(3-hydroxy-4-oxo-4H-chromen-2-yl)phenyl]oxidanesulfonic acid	Phenylpropanoids and polyketides	Flavonoids	Flavones	333.007	NA	0.542133	1
0.54_333.0070m/z	HMDB0137537	null	C15H10O7S	M-H	38.1	2.88	-1.48308	89.2245	{4-[(6-hydroxy-3-oxo-2,3-dihydro-1-benzofuran-2-ylidene)methyl]phenyl}oxidanesulfonic acid	Phenylpropanoids and polyketides	Aurone flavonoids	null	333.007	NA	0.542133	1
0.54_333.0708m/z	NA	NA	NA	NA	NA	NA	NA	NA	NA	NA	NA	NA	NA	NA	NA	NA
0.54_337.0378m/z	HMDB0014939	null	C17H12ClF3N2O	M-CH3	34	8.46	5.10154	67.4637	Halazepam	Organoheterocyclic compounds	Benzodiazepines	1,4-benzodiazepines	337.038	NA	0.542133	1
0.54_337.0378m/z	HMDB0029176	null	C16H16O7S	M-CH3	37.2	7.04	-2.42126	81.8277	3'-O-Methyl-(-)-epicatechin-5-O-sulphate	Phenylpropanoids and polyketides	Flavonoids	O-methylated flavonoids	337.038	NA	0.542133	1
0.54_337.0378m/z	HMDB0029182	null	C16H16O7S	M-CH3	37.2	7.04	-2.42126	81.8277	4'-O-Methyl-(-)-epicatechin-5-O-sulphate	Phenylpropanoids and polyketides	Flavonoids	O-methylated flavonoids	337.038	NA	0.542133	1
0.54_337.0378m/z	HMDB0029184	null	C16H16O7S	M-CH3	37.2	7.04	-2.42126	81.8277	4'-O-Methyl-(-)-epicatechin-7-O-sulphate	Phenylpropanoids and polyketides	Flavonoids	O-methylated flavonoids	337.038	NA	0.542133	1
0.54_337.0378m/z	HMDB0030756	null	C19H12O7	M-CH3	36.4	3.53	7.1542	86.4512	13alpha-Hydroxydolineone	Phenylpropanoids and polyketides	Isoflavonoids	Rotenoids	337.038	NA	0.542133	1
0.54_337.0378m/z	HMDB0039720	null	C12H16O12	M-CH3	34.9	3.5	-9.52818	81.362	a-L-threo-4-Hex-4-enopyranuronosyl-D-galacturonic acid	Organic oxygen compounds	Organooxygen compounds	Carbohydrates and carbohydrate conjugates	337.038	NA	0.542133	1
0.54_337.0378m/z	HMDB0127793	null	C16H16O7S	M-CH3	37.2	7.04	-2.42126	81.8277	3-hydroxy-2-(4-hydroxy-3-methoxyphenyl)-5-sulfino-3,4-dihydro-2H-1-benzopyran-7-olate	Phenylpropanoids and polyketides	Flavonoids	O-methylated flavonoids	337.038	NA	0.542133	1
0.54_337.0378m/z	HMDB0127795	null	C15H14O7S	M-H	37	7.13	-2.73909	81.226	2-(3,4-dihydroxyphenyl)-3-hydroxy-5-sulfino-3,4-dihydro-2H-1-benzopyran-7-olate	Phenylpropanoids and polyketides	Flavonoids	Flavans	337.038	NA	0.542133	1
0.54_337.0378m/z	HMDB0127798	null	C16H16O7S	M-CH3	37	6.2	-2.42126	81.8277	3,6-dihydroxy-2-(3-methoxyphenyl)-5-sulfino-3,4-dihydro-2H-1-benzopyran-7-olate	Phenylpropanoids and polyketides	Flavonoids	O-methylated flavonoids	337.038	NA	0.542133	1
0.54_337.0378m/z	HMDB0127800	null	C16H16O7S	M-CH3	37.2	7.04	-2.42126	81.8277	3-(3,7-dihydroxy-5-sulfino-3,4-dihydro-2H-1-benzopyran-2-yl)-5-methoxybenzen-1-olate	Phenylpropanoids and polyketides	Flavonoids	O-methylated flavonoids	337.038	NA	0.542133	1
0.54_337.0378m/z	HMDB0127820	null	C16H16O7S	M-CH3	37	6.29	-2.42126	81.8277	3-hydroxy-2-(3-methoxyphenyl)-7-(sulfinooxy)-3,4-dihydro-2H-1-benzopyran-5-olate	Phenylpropanoids and polyketides	Flavonoids	O-methylated flavonoids	337.038	NA	0.542133	1
0.54_337.0378m/z	HMDB0127870	null	C16H16O7S	M-CH3	37.2	7.04	-2.42126	81.8277	3-hydroxy-2-(3-hydroxy-4-methoxyphenyl)-5-sulfino-3,4-dihydro-2H-1-benzopyran-7-olate	Phenylpropanoids and polyketides	Flavonoids	O-methylated flavonoids	337.038	NA	0.542133	1
0.54_337.0378m/z	HMDB0127892	null	C16H16O7S	M-CH3	37.2	7.04	-2.42126	81.8277	3-hydroxy-2-(3-hydroxy-4-methoxyphenyl)-7-sulfino-3,4-dihydro-2H-1-benzopyran-5-olate	Phenylpropanoids and polyketides	Flavonoids	O-methylated flavonoids	337.038	NA	0.542133	1
0.54_337.0378m/z	HMDB0127893	null	C15H14O7S	M-H	37	7.13	-2.73909	81.226	4-(3,5-dihydroxy-7-sulfino-3,4-dihydro-2H-1-benzopyran-2-yl)-2-hydroxybenzen-1-olate	Phenylpropanoids and polyketides	Flavonoids	Flavans	337.038	NA	0.542133	1
0.54_337.0378m/z	HMDB0127904	null	C16H16O7S	M-CH3	37.2	7.04	-2.42126	81.8277	4-(3,5-dihydroxy-7-sulfino-3,4-dihydro-2H-1-benzopyran-2-yl)-2-methoxybenzen-1-olate	Phenylpropanoids and polyketides	Flavonoids	O-methylated flavonoids	337.038	NA	0.542133	1
0.54_337.0378m/z	HMDB0134587	null	C15H14O7S	M-H	36	2.15	-2.73909	81.226	{5-[(E)-2-(3,5-dihydroxyphenyl)ethenyl]-2-methoxyphenyl}oxidanesulfonic acid	Phenylpropanoids and polyketides	Stilbenes	null	337.038	NA	0.542133	1
0.54_337.0378m/z	HMDB0135131	null	C15H14O7S	M-H	36.3	3.76	-2.73909	81.226	[3-(3,7-dihydroxy-3,4-dihydro-2H-1-benzopyran-2-yl)phenyl]oxidanesulfonic acid	Phenylpropanoids and polyketides	Flavonoids	Flavans	337.038	NA	0.542133	1
0.54_337.0378m/z	HMDB0135370	null	C15H14O7S	M-H	36.4	4	-2.73909	81.226	[3-(2,5-dihydroxyphenyl)-3-oxo-1-phenylpropoxy]sulfonic acid	Phenylpropanoids and polyketides	Linear 1,3-diarylpropanoids	Chalcones and dihydrochalcones	337.038	NA	0.542133	1
0.54_337.0378m/z	HMDB0135374	null	C15H14O7S	M-H	36.6	4.9	-2.73909	81.226	{3-[3-(2,5-dihydroxyphenyl)-3-oxopropyl]phenyl}oxidanesulfonic acid	Phenylpropanoids and polyketides	Linear 1,3-diarylpropanoids	Chalcones and dihydrochalcones	337.038	NA	0.542133	1
0.54_337.0378m/z	HMDB0135378	null	C15H14O7S	M-H	36.6	4.9	-2.73909	81.226	{4-[3-(2,5-dihydroxyphenyl)-3-oxopropyl]phenyl}oxidanesulfonic acid	Phenylpropanoids and polyketides	Linear 1,3-diarylpropanoids	Chalcones and dihydrochalcones	337.038	NA	0.542133	1
0.54_337.0378m/z	HMDB0135421	null	C15H14O7S	M-H	36.3	3.58	-2.73909	81.226	{2-hydroxy-5-[3-(2-hydroxyphenyl)propanoyl]phenyl}oxidanesulfonic acid	Phenylpropanoids and polyketides	Linear 1,3-diarylpropanoids	Chalcones and dihydrochalcones	337.038	NA	0.542133	1
0.54_337.0378m/z	HMDB0135425	null	C15H14O7S	M-H	36	2.15	-2.73909	81.226	[2,6-dihydroxy-4-(3-phenylpropanoyl)phenyl]oxidanesulfonic acid	Phenylpropanoids and polyketides	Linear 1,3-diarylpropanoids	Chalcones and dihydrochalcones	337.038	NA	0.542133	1
0.54_337.0378m/z	HMDB0135430	null	C15H14O7S	M-H	36	2.15	-2.73909	81.226	[2,6-dihydroxy-3-(3-phenylpropanoyl)phenyl]oxidanesulfonic acid	Phenylpropanoids and polyketides	Linear 1,3-diarylpropanoids	Chalcones and dihydrochalcones	337.038	NA	0.542133	1
0.54_337.0378m/z	HMDB0135433	null	C15H14O7S	M-H	36.2	2.86	-2.73909	81.226	[2-hydroxy-5-(3-hydroxy-3-phenylpropanoyl)phenyl]oxidanesulfonic acid	Phenylpropanoids and polyketides	Linear 1,3-diarylpropanoids	Chalcones and dihydrochalcones	337.038	NA	0.542133	1
0.54_337.0378m/z	HMDB0135434	null	C15H14O7S	M-H	36.2	3.05	-2.73909	81.226	[3-(3,4-dihydroxyphenyl)-3-oxo-1-phenylpropoxy]sulfonic acid	Phenylpropanoids and polyketides	Linear 1,3-diarylpropanoids	Chalcones and dihydrochalcones	337.038	NA	0.542133	1
0.54_337.0378m/z	HMDB0135439	null	C15H14O7S	M-H	36.4	3.95	-2.73909	81.226	{3-[3-(3,4-dihydroxyphenyl)-3-oxopropyl]phenyl}oxidanesulfonic acid	Phenylpropanoids and polyketides	Linear 1,3-diarylpropanoids	Chalcones and dihydrochalcones	337.038	NA	0.542133	1
0.54_337.0378m/z	HMDB0135440	null	C15H14O7S	M-H	36.2	3.24	-2.73909	81.226	{2-hydroxy-5-[3-(3-hydroxyphenyl)propanoyl]phenyl}oxidanesulfonic acid	Phenylpropanoids and polyketides	Linear 1,3-diarylpropanoids	Chalcones and dihydrochalcones	337.038	NA	0.542133	1
0.54_337.0378m/z	HMDB0135445	null	C15H14O7S	M-H	36.2	3.24	-2.73909	81.226	{2-hydroxy-5-[3-(4-hydroxyphenyl)propanoyl]phenyl}oxidanesulfonic acid	Phenylpropanoids and polyketides	Linear 1,3-diarylpropanoids	Chalcones and dihydrochalcones	337.038	NA	0.542133	1
0.54_337.0378m/z	HMDB0143111	null	C19H12O7	M-CH3	36.3	3.05	7.1542	86.4512	4,7-dihydroxy-3-[(4-hydroxy-2-oxo-2H-chromen-3-yl)methyl]-2H-chromen-2-one	Phenylpropanoids and polyketides	Coumarins and derivatives	Hydroxycoumarins	337.038	NA	0.542133	1
0.54_337.0378m/z	HMDB0143112	null	C19H12O7	M-CH3	36.3	3.05	7.1542	86.4512	4,6-dihydroxy-3-[(4-hydroxy-2-oxo-2H-chromen-3-yl)methyl]-2H-chromen-2-one	Phenylpropanoids and polyketides	Coumarins and derivatives	Hydroxycoumarins	337.038	NA	0.542133	1
0.54_337.0378m/z	HMDB0143113	null	C19H12O7	M-CH3	36.3	3.05	7.1542	86.4512	4,8-dihydroxy-3-[(4-hydroxy-2-oxo-2H-chromen-3-yl)methyl]-2H-chromen-2-one	Phenylpropanoids and polyketides	Coumarins and derivatives	Hydroxycoumarins	337.038	NA	0.542133	1
0.54_337.0378m/z	HMDB0143114	null	C19H12O7	M-CH3	36.3	3.05	7.1542	86.4512	4,5-dihydroxy-3-[(4-hydroxy-2-oxo-2H-chromen-3-yl)methyl]-2H-chromen-2-one	Phenylpropanoids and polyketides	Coumarins and derivatives	Hydroxycoumarins	337.038	NA	0.542133	1
0.54_337.0378m/z	LMPK12060033	null	C19H12O7	M-CH3	36.4	3.53	7.1542	86.4512	12a-Hydroxydolineone	Polyketides [PK]	Flavonoids [PK12]	Rotenoid flavonoids [PK1206]	337.038	NA	0.542133	1
0.54_341.0997m/z	HMDB0015264	C07675	C19H20N2O3S	M-CH3	35.2	0	9.15899	85.8617	Pioglitazone	Benzenoids	Phenol ethers	null	341.1	NA	0.542133	1
0.54_341.0997m/z	HMDB0029459	null	C20H20O6	M-CH3	35.7	0	-9.16292	88.7405	Xanthoxylol	Lignans, neolignans and related compounds	Furanoid lignans	null	341.1	NA	0.542133	1
0.54_341.0997m/z	HMDB0029461	null	C19H18O6	M-H	35.7	1.25	-9.75316	88.1098	Zapotin	Phenylpropanoids and polyketides	Flavonoids	O-methylated flavonoids	341.1	NA	0.542133	1
0.54_341.0997m/z	HMDB0030575	C14472	C19H18O6	M-H	35.7	1.25	-9.75316	88.1098	4',5,6,7-Tetramethoxyflavone	Phenylpropanoids and polyketides	Flavonoids	O-methylated flavonoids	341.1	NA	0.542133	1
0.54_341.0997m/z	HMDB0030682	null	C20H20O6	M-CH3	35.7	0	-9.16292	88.7405	Cubebin	Lignans, neolignans and related compounds	Furanoid lignans	Tetrahydrofuran lignans	341.1	NA	0.542133	1
0.54_341.0997m/z	HMDB0031289	null	C19H18O6	M-H	36.4	4.34	-9.75316	88.1098	1,4,6-Trihydroxy-5-methoxy-7-prenylxanthone	Organoheterocyclic compounds	Benzopyrans	1-benzopyrans	341.1	NA	0.542133	1
0.54_341.0997m/z	HMDB0031992	null	C19H18O6	M-H	36.4	4.34	-9.75316	88.1098	Dulxanthone A	Organoheterocyclic compounds	Benzopyrans	1-benzopyrans	341.1	NA	0.542133	1
0.54_341.0997m/z	HMDB0032736	null	C19H18O6	M-H	36.4	4.34	-9.75316	88.1098	Dulxanthone D	Organoheterocyclic compounds	Benzopyrans	1-benzopyrans	341.1	NA	0.542133	1
0.54_341.0997m/z	HMDB0033027	null	C20H20O6	M-CH3	37.1	6.99	-9.16292	88.7405	Licoagrodione	Phenylpropanoids and polyketides	Stilbenes	null	341.1	NA	0.542133	1
0.54_341.0997m/z	HMDB0034182	null	C19H18O6	M-H	36.4	4.34	-9.75316	88.1098	1,5,8-Trihydroxy-3-methyl-2-prenylxanthone	Organoheterocyclic compounds	Benzopyrans	1-benzopyrans	341.1	NA	0.542133	1
0.54_341.0997m/z	HMDB0034213	C01590	C20H20O6	M-CH3	37.1	6.99	-9.16292	88.7405	Kievitone	Phenylpropanoids and polyketides	Isoflavonoids	Isoflavans	341.1	NA	0.542133	1
0.54_341.0997m/z	HMDB0035525	null	C20H20O6	M-CH3	37.1	6.99	-9.16292	88.7405	Licofuranone	Phenylpropanoids and polyketides	2-arylbenzofuran flavonoids	null	341.1	NA	0.542133	1
0.54_341.0997m/z	HMDB0038774	null	C20H20O6	M-CH3	37.4	8.14	-9.16292	88.7405	5-Deoxykievitol	null	null	null	341.1	NA	0.542133	1
0.54_341.0997m/z	HMDB0041123	null	C20H20O6	M-CH3	36	1.19	-9.16292	88.7405	Kinobeon A	Organic oxygen compounds	Organooxygen compounds	Carbonyl compounds	341.1	NA	0.542133	1
0.54_341.0997m/z	HMDB0041290	null	C20H20O6	M-CH3	36.6	4.35	-9.16292	88.7405	1,8-Dihydroxy-3,5-dimethoxy-2-prenylxanthone	Organoheterocyclic compounds	Benzopyrans	1-benzopyrans	341.1	NA	0.542133	1
0.54_341.0997m/z	HMDB0059746	null	C19H18O6	M-H	35.7	1.2	-9.75316	88.1098	(1R,2S,5R,6S)-6-(3,4-Dihydroxyphenyl)-2-(3,4-methylenedioxyphenyl)-3,7-dioxabicyclo-[3,3,0]octane	Lignans, neolignans and related compounds	Furanoid lignans	null	341.1	NA	0.542133	1
0.54_341.0997m/z	HMDB0126384	null	C20H20O6	M-CH3	36.8	5.53	-9.16292	88.7405	6-(2,4-dihydroxyphenyl)-2-(2,6-dihydroxyphenyl)-4-methylcyclohex-3-ene-1-carboxylic acid	Benzenoids	Phenols	Benzenediols	341.1	NA	0.542133	1
0.54_341.0997m/z	HMDB0129241	null	C20H20O6	M-CH3	37.1	6.9	-9.16292	88.7405	(2E)-3-(4-hydroxyphenyl)-1-[2,4,6-trihydroxy-3-(4-hydroxy-3-methylbut-2-en-1-yl)phenyl]prop-2-en-1-one	Phenylpropanoids and polyketides	Linear 1,3-diarylpropanoids	Chalcones and dihydrochalcones	341.1	NA	0.542133	1
0.54_341.0997m/z	HMDB0129242	null	C20H20O6	M-CH3	37.1	6.9	-9.16292	88.7405	(2E)-3-(4-hydroxyphenyl)-1-{2,4,6-trihydroxy-3-[(2E)-4-hydroxy-3-methylbut-2-en-1-yl]phenyl}prop-2-en-1-one	Phenylpropanoids and polyketides	Linear 1,3-diarylpropanoids	Chalcones and dihydrochalcones	341.1	NA	0.542133	1
0.54_341.0997m/z	HMDB0129243	null	C20H20O6	M-CH3	37.1	6.99	-9.16292	88.7405	2-[3-(4-hydroxyphenyl)oxirane-2-carbonyl]-4-(3-methylbut-2-en-1-yl)benzene-1,3,5-triol	Organic oxygen compounds	Organooxygen compounds	Carbonyl compounds	341.1	NA	0.542133	1
0.54_341.0997m/z	HMDB0129244	null	C20H20O6	M-CH3	37.1	6.9	-9.16292	88.7405	(2E)-1-{3-[(3,3-dimethyloxiran-2-yl)methyl]-2,4,6-trihydroxyphenyl}-3-(4-hydroxyphenyl)prop-2-en-1-one	Phenylpropanoids and polyketides	Linear 1,3-diarylpropanoids	Chalcones and dihydrochalcones	341.1	NA	0.542133	1
0.54_341.0997m/z	HMDB0129245	null	C20H20O6	M-CH3	36.6	4.35	-9.16292	88.7405	(2E)-3-(4-hydroxyphenyl)-1-[2,3,4,6-tetrahydroxy-5-(3-methylbut-2-en-1-yl)phenyl]prop-2-en-1-one	Phenylpropanoids and polyketides	Linear 1,3-diarylpropanoids	Chalcones and dihydrochalcones	341.1	NA	0.542133	1
0.54_341.0997m/z	HMDB0129246	null	C20H20O6	M-CH3	37.1	6.99	-9.16292	88.7405	(2E)-3-(3,4-dihydroxyphenyl)-1-[2,4,6-trihydroxy-3-(3-methylbut-2-en-1-yl)phenyl]prop-2-en-1-one	Phenylpropanoids and polyketides	Linear 1,3-diarylpropanoids	Chalcones and dihydrochalcones	341.1	NA	0.542133	1
0.54_341.0997m/z	HMDB0129572	null	C19H18O6	M-H	35.7	1.25	-9.75316	88.1098	3-(3,4-dimethoxyphenyl)-5-hydroxy-7-methoxy-8-methyl-4H-chromen-4-one	null	null	null	341.1	NA	0.542133	1
0.54_341.0997m/z	HMDB0132506	null	C20H20O6	M-CH3	37.1	6.99	-9.16292	88.7405	2-(2,4-dihydroxyphenyl)-5,7-dihydroxy-6-(3-methylbut-2-en-1-yl)-3,4-dihydro-2H-1-benzopyran-4-one	Phenylpropanoids and polyketides	Flavonoids	Flavans	341.1	NA	0.542133	1
0.54_341.0997m/z	HMDB0132507	null	C20H20O6	M-CH3	37.1	6.99	-9.16292	88.7405	3-(2,4-dihydroxyphenyl)-1-[2,4,6-trihydroxy-3-(3-methylbut-2-en-1-yl)phenyl]prop-2-en-1-one	Phenylpropanoids and polyketides	Linear 1,3-diarylpropanoids	Chalcones and dihydrochalcones	341.1	NA	0.542133	1
0.54_341.0997m/z	HMDB0133442	null	C20H20O6	M-CH3	35.7	0	-9.16292	88.7405	7-(3,4-dihydroxyphenyl)-1-(4-hydroxy-3-methoxyphenyl)hept-1-ene-3,5-dione	Phenylpropanoids and polyketides	Diarylheptanoids	Linear diarylheptanoids	341.1	NA	0.542133	1
0.54_341.0997m/z	HMDB0133443	null	C20H20O6	M-CH3	35.7	0	-9.16292	88.7405	1-(3,4-dihydroxyphenyl)-7-(4-hydroxy-3-methoxyphenyl)hept-1-ene-3,5-dione	Phenylpropanoids and polyketides	Diarylheptanoids	Linear diarylheptanoids	341.1	NA	0.542133	1
0.54_341.0997m/z	HMDB0137502	null	C20H20O6	M-CH3	37.1	6.99	-9.16292	88.7405	2-(2,4-dihydroxyphenyl)-5,7-dihydroxy-8-(3-methylbut-2-en-1-yl)-3,4-dihydro-2H-1-benzopyran-4-one	Phenylpropanoids and polyketides	Flavonoids	Flavans	341.1	NA	0.542133	1
0.54_341.0997m/z	HMDB0137503	null	C20H20O6	M-CH3	37.1	6.99	-9.16292	88.7405	(2E)-3-(2,4-dihydroxyphenyl)-1-[2,4,6-trihydroxy-3-(3-methylbut-2-en-1-yl)phenyl]prop-2-en-1-one	Phenylpropanoids and polyketides	Linear 1,3-diarylpropanoids	Chalcones and dihydrochalcones	341.1	NA	0.542133	1
0.54_341.0997m/z	LMPK12050091	null	C19H18O6	M-H	35.7	1.25	-9.75316	88.1098	7,2',4',5'-Tetramethoxyisoflavone	Polyketides [PK]	Flavonoids [PK12]	Isoflavonoids [PK1205]	341.1	NA	0.542133	1
0.54_341.0997m/z	LMPK12050117	null	C19H18O6	M-H	35.7	1.25	-9.75316	88.1098	6,7,3',4'-Tetramethoxyisoflavone	Polyketides [PK]	Flavonoids [PK12]	Isoflavonoids [PK1205]	341.1	NA	0.542133	1
0.54_341.0997m/z	LMPK12050460	null	C20H20O6	M-CH3	37.4	8.14	-9.16292	88.7405	5-Deoxykievitol	Polyketides [PK]	Flavonoids [PK12]	Isoflavonoids [PK1205]	341.1	NA	0.542133	1
0.54_341.0997m/z	LMPK12050479	C01590	C20H20O6	M-CH3	37.1	6.99	-9.16292	88.7405	Kievitone	Polyketides [PK]	Flavonoids [PK12]	Isoflavonoids [PK1205]	341.1	NA	0.542133	1
0.54_341.0997m/z	LMPK12050484	null	C20H20O6	M-CH3	37.1	6.99	-9.16292	88.7405	Diphysolone	Polyketides [PK]	Flavonoids [PK12]	Isoflavonoids [PK1205]	341.1	NA	0.542133	1
0.54_341.0997m/z	LMPK12060021	null	C19H18O6	M-H	35.7	1.2	-9.75316	88.1098	Munduserone	Polyketides [PK]	Flavonoids [PK12]	Rotenoid flavonoids [PK1206]	341.1	NA	0.542133	1
0.54_341.0997m/z	LMPK12070156	null	C19H18O6	M-H	35.7	1.2	-9.75316	88.1098	Bryacarpene 3	Polyketides [PK]	Flavonoids [PK12]	Pterocarpans [PK1207]	341.1	NA	0.542133	1
0.54_341.0997m/z	LMPK12110031	null	C20H20O6	M-CH3	36.5	3.88	-9.16292	88.7405	Brosimacutin F	Polyketides [PK]	Flavonoids [PK12]	Flavones and Flavonols [PK1211]	341.1	NA	0.542133	1
0.54_341.0997m/z	LMPK12110054	null	C19H18O6	M-H	35.7	1.25	-9.75316	88.1098	7,2',4',5'-Tetramethoxyflavone	Polyketides [PK]	Flavonoids [PK12]	Flavones and Flavonols [PK1211]	341.1	NA	0.542133	1
0.54_341.0997m/z	LMPK12110091	null	C19H18O6	M-H	35.7	1.25	-9.75316	88.1098	Zapotin	Polyketides [PK]	Flavonoids [PK12]	Flavones and Flavonols [PK1211]	341.1	NA	0.542133	1
0.54_341.0997m/z	LMPK12110105	null	C19H18O6	M-H	35.7	1.25	-9.75316	88.1098	Cerrosillin	Polyketides [PK]	Flavonoids [PK12]	Flavones and Flavonols [PK1211]	341.1	NA	0.542133	1
0.54_341.0997m/z	LMPK12110133	null	C19H18O6	M-H	35.7	1.25	-9.75316	88.1098	5,7,2',5'-tetramethoxyflavone	Polyketides [PK]	Flavonoids [PK12]	Flavones and Flavonols [PK1211]	341.1	NA	0.542133	1
0.54_341.0997m/z	LMPK12110421	null	C20H20O6	M-CH3	37.1	7.02	-9.16292	88.7405	Laurifolin (flavonoid)	Polyketides [PK]	Flavonoids [PK12]	Flavones and Flavonols [PK1211]	341.1	NA	0.542133	1
0.54_341.0997m/z	LMPK12110830	null	C19H18O6	M-H	35.7	1.25	-9.75316	88.1098	5,7-Dihydroxy-3',4'-dimethoxy-6,8-dimethylflavone	Polyketides [PK]	Flavonoids [PK12]	Flavones and Flavonols [PK1211]	341.1	NA	0.542133	1
0.54_341.0997m/z	LMPK12110944	null	C19H18O6	M-H	35.7	1.25	-9.75316	88.1098	Norartocarpetin 5,7,2',4'-tetramethyl ether	Polyketides [PK]	Flavonoids [PK12]	Flavones and Flavonols [PK1211]	341.1	NA	0.542133	1
0.54_341.0997m/z	LMPK12111074	null	C19H18O6	M-H	35.7	1.25	-9.75316	88.1098	Luteolin 5,7,3',4'-tetramethyl ether	Polyketides [PK]	Flavonoids [PK12]	Flavones and Flavonols [PK1211]	341.1	NA	0.542133	1
0.54_341.0997m/z	LMPK12111167	C14472	C19H18O6	M-H	35.7	1.25	-9.75316	88.1098	Scutellarein 5,6,7,4'-tetramethyl ether	Polyketides [PK]	Flavonoids [PK12]	Flavones and Flavonols [PK1211]	341.1	NA	0.542133	1
0.54_341.0997m/z	LMPK12111369	null	C19H18O6	M-H	35.7	1.25	-9.75316	88.1098	4',5,7,8-Tetramethoxyflavone	Polyketides [PK]	Flavonoids [PK12]	Flavones and Flavonols [PK1211]	341.1	NA	0.542133	1
0.54_341.0997m/z	LMPK12111434	null	C19H18O6	M-H	35.7	1.25	-9.75316	88.1098	5,6,7,8-Tetramethoxyflavone	Polyketides [PK]	Flavonoids [PK12]	Flavones and Flavonols [PK1211]	341.1	NA	0.542133	1
0.54_341.0997m/z	LMPK12111571	null	C19H18O6	M-H	35.5	0	-9.75316	88.1098	Fisetin tetramethyl ether	Polyketides [PK]	Flavonoids [PK12]	Flavones and Flavonols [PK1211]	341.1	NA	0.542133	1
0.54_341.0997m/z	LMPK12112686	null	C19H18O6	M-H	35.5	0	-9.75316	88.1098	6,8-Di-C-methylkaempferol 3,7-dimethyl ether	Polyketides [PK]	Flavonoids [PK12]	Flavones and Flavonols [PK1211]	341.1	NA	0.542133	1
0.54_341.0997m/z	LMPK12112695	null	C19H18O6	M-H	35.5	0	-9.75316	88.1098	8-Desmethylkalmiatin	Polyketides [PK]	Flavonoids [PK12]	Flavones and Flavonols [PK1211]	341.1	NA	0.542133	1
0.54_341.0997m/z	LMPK12112696	null	C20H20O6	M-CH3	35.7	0	-9.16292	88.7405	Kalmiatin	Polyketides [PK]	Flavonoids [PK12]	Flavones and Flavonols [PK1211]	341.1	NA	0.542133	1
0.54_341.0997m/z	LMPK12112699	null	C19H18O6	M-H	35.5	0	-9.75316	88.1098	3,5,7,4'-Tetramethoxyflavone	Polyketides [PK]	Flavonoids [PK12]	Flavones and Flavonols [PK1211]	341.1	NA	0.542133	1
0.54_341.0997m/z	LMPK12112810	null	C19H18O6	M-H	35.5	0	-9.75316	88.1098	3,5,6,7-Tetramethoxyflavone	Polyketides [PK]	Flavonoids [PK12]	Flavones and Flavonols [PK1211]	341.1	NA	0.542133	1
0.54_341.0997m/z	LMPK12113098	null	C19H18O6	M-H	35.5	0	-9.75316	88.1098	3,5,7,8-Tetramethoxyflavone	Polyketides [PK]	Flavonoids [PK12]	Flavones and Flavonols [PK1211]	341.1	NA	0.542133	1
0.54_341.0997m/z	LMPK12120035	null	C20H20O6	M-CH3	37.1	7.02	-9.16292	88.7405	Brosimacutin G	Polyketides [PK]	Flavonoids [PK12]	Chalcones and dihydrochalcones [PK1212]	341.1	NA	0.542133	1
0.54_341.0997m/z	LMPK12120125	null	C20H20O6	M-CH3	37.1	6.99	-9.16292	88.7405	Ramosismin	Polyketides [PK]	Flavonoids [PK12]	Chalcones and dihydrochalcones [PK1212]	341.1	NA	0.542133	1
0.54_341.0997m/z	LMPK12120325	null	C19H18O6	M-H	35.7	1.2	-9.75316	88.1098	3,4-Methylenedioxy-2',4',6'-trimethoxychalcone	Polyketides [PK]	Flavonoids [PK12]	Chalcones and dihydrochalcones [PK1212]	341.1	NA	0.542133	1
0.54_341.0997m/z	LMPK12120384	null	C19H18O6	M-H	35.7	1.2	-9.75316	88.1098	Tinosporinone	Polyketides [PK]	Flavonoids [PK12]	Chalcones and dihydrochalcones [PK1212]	341.1	NA	0.542133	1
0.54_341.0997m/z	LMPK12130052	null	C19H18O6	M-H	35.5	0	-9.75316	88.1098	4,6,3',4'-Tetramethoxyaurone	Polyketides [PK]	Flavonoids [PK12]	Aurone flavonoids [PK1213]	341.1	NA	0.542133	1
0.54_341.0997m/z	LMPK12140076	null	C20H20O6	M-CH3	37.1	7.02	-9.16292	88.7405	2',4'-Dihydroxy-2''-(1-hydroxy-1-methylethyl)dihydrofuro[2,3-h]flavanone	Polyketides [PK]	Flavonoids [PK12]	Flavanones [PK1214]	341.1	NA	0.542133	1
0.54_341.0997m/z	LMPK12140268	null	C20H20O6	M-CH3	37.1	7.02	-9.16292	88.7405	Phellodensin D	Polyketides [PK]	Flavonoids [PK12]	Flavanones [PK1214]	341.1	NA	0.542133	1
0.54_341.0997m/z	LMPK12140300	null	C20H20O6	M-CH3	37.4	8.14	-9.16292	88.7405	Tomentosanol D	Polyketides [PK]	Flavonoids [PK12]	Flavanones [PK1214]	341.1	NA	0.542133	1
0.54_341.0997m/z	LMPK12140395	null	C20H20O6	M-CH3	37.1	6.99	-9.16292	88.7405	6-Prenyleriodictyol	Polyketides [PK]	Flavonoids [PK12]	Flavanones [PK1214]	341.1	NA	0.542133	1
0.54_341.0997m/z	LMPK12140396	null	C20H20O6	M-CH3	37.1	6.99	-9.16292	88.7405	8-Prenyleriodictyol	Polyketides [PK]	Flavonoids [PK12]	Flavanones [PK1214]	341.1	NA	0.542133	1
0.54_341.0997m/z	LMPK12140397	null	C20H20O6	M-CH3	36.6	4.35	-9.16292	88.7405	Sigmoidin B	Polyketides [PK]	Flavonoids [PK12]	Flavanones [PK1214]	341.1	NA	0.542133	1
0.54_341.0997m/z	LMPK12140401	null	C20H20O6	M-CH3	36.6	4.35	-9.16292	88.7405	2'-Prenyleriodictyol	Polyketides [PK]	Flavonoids [PK12]	Flavanones [PK1214]	341.1	NA	0.542133	1
0.54_341.0997m/z	LMPK12140406	null	C20H20O6	M-CH3	37.1	6.96	-9.16292	88.7405	Monotesone A	Polyketides [PK]	Flavonoids [PK12]	Flavanones [PK1214]	341.1	NA	0.542133	1
0.54_341.0997m/z	LMPK12140408	null	C20H20O6	M-CH3	37.4	8.29	-9.16292	88.7405	(2S)-5,7,3',4'-Tetrahydroxy-6-(1,1-dimethylallyl)flavanone	Polyketides [PK]	Flavonoids [PK12]	Flavanones [PK1214]	341.1	NA	0.542133	1
0.54_341.0997m/z	LMPK12140490	C18024	C20H20O6	M-CH3	37.1	6.99	-9.16292	88.7405	Leachianone G	Polyketides [PK]	Flavonoids [PK12]	Flavanones [PK1214]	341.1	NA	0.542133	1
0.54_341.0997m/z	LMPK12140523	null	C20H20O6	M-CH3	37.3	8.03	-9.16292	88.7405	Kenusanone J	Polyketides [PK]	Flavonoids [PK12]	Flavanones [PK1214]	341.1	NA	0.542133	1
0.54_341.0997m/z	LMPK12140666	null	C20H20O6	M-CH3	37.3	7.85	-9.16292	88.7405	Flowerone	Polyketides [PK]	Flavonoids [PK12]	Flavanones [PK1214]	341.1	NA	0.542133	1
0.54_341.9990m/z	NA	NA	NA	NA	NA	NA	NA	NA	NA	NA	NA	NA	NA	NA	NA	NA
0.54_343.9942m/z	HMDB0060726	null	C12H5F6NO2	M+Cl	40	10.1	7.76806	98.3574	2,8-bis-Trifluoromethyl-4-quinoline carboxylic acid	Organoheterocyclic compounds	Quinolines and derivatives	Quinoline carboxylic acids	343.994	NA	0.542133	1
0.54_343.9942m/z	HMDB0061102	null	C11H12BrN5O	M+Cl	28.6	0	7.52728	51.3969	3-oxobrimonidine	Organoheterocyclic compounds	Diazanaphthalenes	Benzodiazines	343.994	NA	0.542133	1
0.54_345.1519m/z	LMFA13010039	null	C17H28O8	M-CH3	30.2	2.34	-9.67915	59.0521	1-O-(8R-hydroxy-8-methyl-3Z,9-decadienoyl)-beta-D-glucopyranose	Fatty Acyls [FA]	Fatty acyl glycosides [FA13]	Fatty acyl glycosides of mono- and disaccharides [FA1301]	345.152	NA	0.542133	1
0.54_349.0015m/z	HMDB0037851	null	C15H10O8S	M-H	38.1	4.86	-2.57598	88.5545	Apigenin 7-sulfate	Phenylpropanoids and polyketides	Flavonoids	Flavones	349.001	NA	0.542133	1
0.54_349.0015m/z	HMDB0060416	C04646	C10H13N4O7PS	M-CH3	38.3	0	0.559924	92.2811	6-Thioinosine-5'-monophosphate	Nucleosides, nucleotides, and analogues	Purine nucleotides	Purine ribonucleotides	349.001	NA	0.542133	1
0.54_349.0015m/z	HMDB0125156	null	C15H10O8S	M-H	38.1	4.88	-2.57598	88.5545	{3-hydroxy-5-oxo-2-[3-(sulfooxy)phenyl]-5H-chromen-7-yl}oxidanium	Phenylpropanoids and polyketides	Flavonoids	Hydroxyflavonoids	349.001	NA	0.542133	1
0.54_349.0015m/z	HMDB0129972	null	C15H10O8S	M-H	38.1	4.9	-2.57598	88.5545	[4-(5,7-dihydroxy-4-oxo-4H-chromen-3-yl)phenyl]oxidanesulfonic acid	Phenylpropanoids and polyketides	Isoflavonoids	Isoflav-2-enes	349.001	NA	0.542133	1
0.54_349.0015m/z	HMDB0133321	null	C16H12O8S	M-CH3	37.9	4.62	-2.27488	87.5883	[5-(7-hydroxy-4-oxo-4H-chromen-2-yl)-2-methoxyphenyl]oxidanesulfonic acid	Phenylpropanoids and polyketides	Flavonoids	O-methylated flavonoids	349.001	NA	0.542133	1
0.54_349.0015m/z	HMDB0133329	null	C15H10O8S	M-H	38.1	4.88	-2.57598	88.5545	[2-hydroxy-5-(7-hydroxy-4-oxo-4H-chromen-2-yl)phenyl]oxidanesulfonic acid	Phenylpropanoids and polyketides	Flavonoids	Flavones	349.001	NA	0.542133	1
0.54_349.0015m/z	HMDB0133354	null	C15H10O8S	M-H	38.1	4.88	-2.57598	88.5545	[3-(6,7-dihydroxy-4-oxo-4H-chromen-2-yl)phenyl]oxidanesulfonic acid	Phenylpropanoids and polyketides	Flavonoids	Flavones	349.001	NA	0.542133	1
0.54_349.0015m/z	HMDB0133378	null	C15H10O8S	M-H	38.1	4.88	-2.57598	88.5545	[3-(5,7-dihydroxy-4-oxo-4H-chromen-2-yl)phenyl]oxidanesulfonic acid	Phenylpropanoids and polyketides	Flavonoids	Flavones	349.001	NA	0.542133	1
0.54_349.0015m/z	HMDB0137556	null	C15H10O8S	M-H	38.1	4.88	-2.57598	88.5545	{2-hydroxy-5-[(6-hydroxy-3-oxo-2,3-dihydro-1-benzofuran-2-ylidene)methyl]phenyl}oxidanesulfonic acid	Phenylpropanoids and polyketides	Aurone flavonoids	null	349.001	NA	0.542133	1
0.54_349.0015m/z	LMPK12110431	null	C15H10O8S	M-H	38.1	4.86	-2.57598	88.5545	Apigenin 7-sulfate	Polyketides [PK]	Flavonoids [PK12]	Flavones and Flavonols [PK1211]	349.001	NA	0.542133	1
0.54_350.1733n	HMDB0034915	null	C19H26O6	M-H, M+Cl	33.9	0	1.00855	70.8331	Calonectrin	Lipids and lipid-like molecules	Prenol lipids	Sesquiterpenoids	385.167	350.173	0.542133	1
0.54_350.1733n	HMDB0036689	null	C19H26O6	M-H, M+Cl	33.9	0	1.00855	70.8331	Millefin	Lipids and lipid-like molecules	Prenol lipids	Terpene lactones	385.167	350.173	0.542133	1
0.54_350.1733n	LMPR0103090013	C09290	C19H26O6	M-H, M+Cl	33.9	0	1.00855	70.8331	alatolide	Prenol Lipids [PR]	Isoprenoids [PR01]	C15 isoprenoids (sesquiterpenes) [PR0103]	385.167	350.173	0.542133	1
0.54_350.1733n	LMPR0104070003	null	C19H26O6	M-H, M+Cl	33.9	0	1.00855	70.8331	gibberellin A2	Prenol Lipids [PR]	Isoprenoids [PR01]	C20 isoprenoids (diterpenes) [PR0104]	385.167	350.173	0.542133	1
0.54_350.1733n	LMST02020117	null	C19H26O6	M-H, M+Cl	34.5	3.09	1.00855	70.8331	3,17-dihydroxy-5,9-dioxo-4,5-9,10-diseco-androsta-1(10),2-dien-4-oic acid	Sterol Lipids [ST]	Steroids [ST02]	C19 steroids (androgens) and derivatives [ST0202]	385.167	350.173	0.542133	1
0.54_350.6716n	NA	NA	NA	NA	NA	NA	NA	NA	NA	NA	NA	NA	NA	NA	NA	NA
0.54_356.0963n	HMDB0029938	null	C12H20O12	M-H, M+Cl	36.2	4.06	2.36222	79.6411	Acaciabiuronic acid	Organooxygen compounds	Carbohydrates and carbohydrate conjugates	Sugar acids and derivatives	355.089	356.096	0.542133	1
0.54_356.0963n	HMDB0039722	null	C12H20O12	M-H, M+Cl	36.2	4.07	2.36222	79.6411	2-O-beta-D-Glucopyranuronosyl-D-mannose	Organooxygen compounds	Carbohydrates and carbohydrate conjugates	Sugar acids and derivatives	355.089	356.096	0.542133	1
0.54_356.0963n	HMDB0039724	null	C12H20O12	M-H, M+Cl	36.2	4.07	2.36222	79.6411	4-O-alpha-D-Glucopyranuronosyl-D-galactose	Organic oxygen compounds	Organooxygen compounds	Carbohydrates and carbohydrate conjugates	355.089	356.096	0.542133	1
0.54_356.0963n	HMDB0039726	null	C12H20O12	M-H, M+Cl	36.2	4.07	2.36222	79.6411	3-O-beta-D-Galactopyranuronosyl-D-galactose	Organic oxygen compounds	Organooxygen compounds	Carbohydrates and carbohydrate conjugates	355.089	356.096	0.542133	1
0.54_356.0963n	HMDB0125609	null	C12H20O12	M-H, M+Cl	36.2	4.06	2.36222	79.6411	6-{[4,5-dihydroxy-2,5-bis(hydroxymethyl)oxolan-3-yl]oxy}-3,4,5-trihydroxyoxane-2-carboxylic acid	Organic oxygen compounds	Organooxygen compounds	Carbohydrates and carbohydrate conjugates	355.089	356.096	0.542133	1
0.54_356.0963n	HMDB0125610	null	C12H20O12	M-H, M+Cl	36.2	4.06	2.36222	79.6411	6-{[2,4-dihydroxy-2,5-bis(hydroxymethyl)oxolan-3-yl]oxy}-3,4,5-trihydroxyoxane-2-carboxylic acid	Organic oxygen compounds	Organooxygen compounds	Carbohydrates and carbohydrate conjugates	355.089	356.096	0.542133	1
0.54_356.0963n	HMDB0125611	null	C12H20O12	M-H, M+Cl	36.2	4.06	2.36222	79.6411	3,4,5-trihydroxy-6-{[2,3,4-trihydroxy-5-(hydroxymethyl)oxolan-2-yl]methoxy}oxane-2-carboxylic acid	Organic oxygen compounds	Organooxygen compounds	Carbohydrates and carbohydrate conjugates	355.089	356.096	0.542133	1
0.54_356.0963n	HMDB0125612	null	C12H20O12	M-H, M+Cl	36.2	4.06	2.36222	79.6411	3,4,5-trihydroxy-6-{[3,4,5-trihydroxy-5-(hydroxymethyl)oxolan-2-yl]methoxy}oxane-2-carboxylic acid	Organic oxygen compounds	Organooxygen compounds	Carbohydrates and carbohydrate conjugates	355.089	356.096	0.542133	1
0.54_357.1580m/z	HMDB0003134	null	C16H28N4O4S	M-CH3	36.3	0	-5.68034	88.1693	Biocytin	Organic acids and derivatives	Carboxylic acids and derivatives	Amino acids, peptides, and analogues	357.158	NA	0.542133	1
0.54_359.9891m/z	HMDB0037112	null	C14H7ClF3NO5	M-H	38.1	18.2	-0.329126	72.8735	Acifluorfen	Benzenoids	Benzene and substituted derivatives	Diphenylethers	359.989	NA	0.542133	1
0.54_362.0453m/z	NA	NA	NA	NA	NA	NA	NA	NA	NA	NA	NA	NA	NA	NA	NA	NA
0.54_365.1208n	NA	NA	NA	NA	NA	NA	NA	NA	NA	NA	NA	NA	NA	NA	NA	NA
0.54_371.0848n	HMDB0240252	null	C15H17NO10	M-H, M+Cl	23.3	0.33	-1.18982	17.6397	Salicyluric beta-D-glucuronide	Organic oxygen compounds	Organooxygen compounds	Carbohydrates and carbohydrate conjugates	370.078	371.085	0.542133	1
0.54_374.1113n	HMDB0012281	null	C18H18N2O7	M-CH3, M-H	37.7	5.8	-0.270865	82.9981	Portulacaxanthin II	Organic acids and derivatives	Carboxylic acids and derivatives	Amino acids, peptides, and analogues	359.088	374.111	0.542133	1
0.54_376.1087n	NA	NA	NA	NA	NA	NA	NA	NA	NA	NA	NA	NA	NA	NA	NA	NA
0.54_377.0854m/z	HMDB0000048	C05402	C12H22O11	M+Cl	40.5	11.6	-0.69454	91.7163	Melibiose	Organic oxygen compounds	Organooxygen compounds	Carbohydrates and carbohydrate conjugates	377.085	NA	0.542133	1
0.54_377.0854m/z	HMDB0000055	C06422	C12H22O11	M+Cl	40.5	11.5	-0.69454	91.7163	Cellobiose	Organic oxygen compounds	Organooxygen compounds	Carbohydrates and carbohydrate conjugates	377.085	NA	0.542133	1
0.54_377.0854m/z	HMDB0000163	null	C12H22O11	M+Cl	40.5	11.5	-0.69454	91.7163	D-Maltose	Organic oxygen compounds	Organooxygen compounds	Carbohydrates and carbohydrate conjugates	377.085	NA	0.542133	1
0.54_377.0854m/z	HMDB0000186	null	C12H22O11	M+Cl	40.5	11.5	-0.69454	91.7163	Alpha-Lactose	Organic oxygen compounds	Organooxygen compounds	Carbohydrates and carbohydrate conjugates	377.085	NA	0.542133	1
0.54_377.0854m/z	HMDB0000258	C00089	C12H22O11	M+Cl	40.2	10.1	-0.69454	91.7163	Sucrose	Organic oxygen compounds	Organooxygen compounds	Carbohydrates and carbohydrate conjugates	377.085	NA	0.542133	1
0.54_377.0854m/z	HMDB0000740	C07064	C12H22O11	M+Cl	40.5	11.5	-0.69454	91.7163	Lactulose	Organic oxygen compounds	Organooxygen compounds	Carbohydrates and carbohydrate conjugates	377.085	NA	0.542133	1
0.54_377.0854m/z	HMDB0000975	C01083	C12H22O11	M+Cl	40.2	10.1	-0.69454	91.7163	Trehalose	Organic oxygen compounds	Organooxygen compounds	Carbohydrates and carbohydrate conjugates	377.085	NA	0.542133	1
0.54_377.0854m/z	HMDB0002923	C00252	C12H22O11	M+Cl	40.5	11.6	-0.69454	91.7163	Isomaltose	Organic oxygen compounds	Organooxygen compounds	Carbohydrates and carbohydrate conjugates	377.085	NA	0.542133	1
0.54_377.0854m/z	HMDB0005826	null	C12H22O11	M+Cl	40.2	10.1	-0.69454	91.7163	Galactinol	Organic oxygen compounds	Organooxygen compounds	Carbohydrates and carbohydrate conjugates	377.085	NA	0.542133	1
0.54_377.0854m/z	HMDB0006603	null	C12H22O11	M+Cl	40.2	10.1	-0.69454	91.7163	3-b-Galactopyranosyl glucose	Lipids and lipid-like molecules	Fatty Acyls	Fatty acyl glycosides	377.085	NA	0.542133	1
0.54_377.0854m/z	HMDB0006792	null	C12H22O11	M+Cl	40.5	11.6	-0.69454	91.7163	Epimelibiose	Organic oxygen compounds	Organooxygen compounds	Carbohydrates and carbohydrate conjugates	377.085	NA	0.542133	1
0.54_377.0854m/z	HMDB0011740	C19636	C12H22O11	M+Cl	40.2	10.1	-0.69454	91.7163	Turanose	Lipids and lipid-like molecules	Fatty Acyls	Fatty acyl glycosides	377.085	NA	0.542133	1
0.54_377.0854m/z	HMDB0011742	C19632	C12H22O11	M+Cl	40.2	10.1	-0.69454	91.7163	Kojibiose	Lipids and lipid-like molecules	Fatty Acyls	Fatty acyl glycosides	377.085	NA	0.542133	1
0.54_377.0854m/z	HMDB0029880	null	C12H22O11	M+Cl	40.2	10.1	-0.69454	91.7163	Neotrehalose	Organic oxygen compounds	Organooxygen compounds	Carbohydrates and carbohydrate conjugates	377.085	NA	0.542133	1
0.54_377.0854m/z	HMDB0029882	null	C12H22O11	M+Cl	40.5	11.4	-0.69454	91.7163	Sakebiose	Organic oxygen compounds	Organooxygen compounds	Carbohydrates and carbohydrate conjugates	377.085	NA	0.542133	1
0.54_377.0854m/z	HMDB0029898	null	C12H22O11	M+Cl	40.2	10.1	-0.69454	91.7163	Inulobiose	Organooxygen compounds	Carbohydrates and carbohydrate conjugates	Glycosyl compounds	377.085	NA	0.542133	1
0.54_377.0854m/z	HMDB0029919	null	C12H22O11	M+Cl	40.2	10.1	-0.69454	91.7163	Maltulose	Lipids and lipid-like molecules	Fatty Acyls	Fatty acyl glycosides	377.085	NA	0.542133	1
0.54_377.0854m/z	HMDB0029933	null	C12H22O11	M+Cl	40.5	11.5	-0.69454	91.7163	Mannobiose	Organic oxygen compounds	Organooxygen compounds	Carbohydrates and carbohydrate conjugates	377.085	NA	0.542133	1
0.54_377.0854m/z	HMDB0033368	null	C12H22O11	M+Cl	40.5	11.5	-0.69454	91.7163	DEAE-cellulose	Organooxygen compounds	Carbohydrates and carbohydrate conjugates	Glycosyl compounds	377.085	NA	0.542133	1
0.54_377.0854m/z	HMDB0037138	C00897	.[C12H22O11]n	M+Cl	22.1	11.5	-0.69454	NA	Maltodextrin	Organooxygen compounds	Carbohydrates and carbohydrate conjugates	Glycosyl compounds	377.085	NA	0.542133	1
0.54_377.0854m/z	HMDB0038066	null	C19H20O9	M-CH3	40	10.8	-6.01108	95.8895	Garcimangosone D	Organic oxygen compounds	Organooxygen compounds	Carbohydrates and carbohydrate conjugates	377.085	NA	0.542133	1
0.54_377.0854m/z	HMDB0038489	null	C12H22O11	M+Cl	40.5	11.6	-0.69454	91.7163	Allolactose	Organooxygen compounds	Carbohydrates and carbohydrate conjugates	Glycosyl compounds	377.085	NA	0.542133	1
0.54_377.0854m/z	HMDB0039237	null	C12H22O11	M+Cl	40.2	10	-0.69454	91.7163	Glucinol	Organic oxygen compounds	Organooxygen compounds	Carbohydrates and carbohydrate conjugates	377.085	NA	0.542133	1
0.54_377.0854m/z	HMDB0039727	null	C12H22O11	M+Cl	40.2	10.1	-0.69454	91.7163	Trehalulose	Organooxygen compounds	Carbohydrates and carbohydrate conjugates	Glycosyl compounds	377.085	NA	0.542133	1
0.54_377.0854m/z	HMDB0039876	null	C12H22O11	M+Cl	40.2	10.1	-0.69454	91.7163	Fagopyritol A1	Organic oxygen compounds	Organooxygen compounds	Carbohydrates and carbohydrate conjugates	377.085	NA	0.542133	1
0.54_377.0854m/z	HMDB0041627	C01970	C12H22O11	M+Cl	40.5	11.5	-0.69454	91.7163	beta-Lactose	Organooxygen compounds	Carbohydrates and carbohydrate conjugates	Glycosyl compounds	377.085	NA	0.542133	1
0.54_377.0854m/z	HMDB0060068	C04147	C12H22O11	M+Cl	40.5	11.4	-0.69454	91.7163	Glucose-1,3-mannose oligosaccharide	Organic oxygen compounds	Organooxygen compounds	Carbohydrates and carbohydrate conjugates	377.085	NA	0.542133	1
0.54_377.0854m/z	HMDB0125600	null	C12H22O11	M+Cl	40.2	10.1	-0.69454	91.7163	2-{[3,4-dihydroxy-2,5-bis(hydroxymethyl)oxolan-2-yl]oxy}-6-(hydroxymethyl)oxane-3,4,5-triol	Organic oxygen compounds	Organooxygen compounds	Carbohydrates and carbohydrate conjugates	377.085	NA	0.542133	1
0.54_377.0854m/z	HMDB0128848	null	C18H18O9	M-H	38	1.08	-6.42831	96.2583	3-(4-hydroxy-3,5-dimethoxyphenyl)-1-(2,4,6-trihydroxy-3-methoxyphenyl)propane-1,2-dione	Phenylpropanoids and polyketides	Linear 1,3-diarylpropanoids	Chalcones and dihydrochalcones	377.085	NA	0.542133	1
0.54_377.0854m/z	HMDB0129278	null	C18H18O9	M-H	37.9	0.507	-6.42831	96.2583	2-(3,4-dimethoxyphenyl)-5,6,7,8-tetrahydroxy-3-methoxy-3,4-dihydro-2H-1-benzopyran-4-one	Phenylpropanoids and polyketides	Flavonoids	O-methylated flavonoids	377.085	NA	0.542133	1
0.54_377.0854m/z	HMDB0129294	null	C18H18O9	M-H	37.9	0.533	-6.42831	96.2583	5,8-dihydroxy-2-(1-hydroxy-3-methoxy-4-oxocyclohex-2-en-1-yl)-3,7-dimethoxy-4H-chromen-4-one	Organoheterocyclic compounds	Benzopyrans	1-benzopyrans	377.085	NA	0.542133	1
0.54_377.0854m/z	HMDB0129295	null	C18H18O9	M-H	37.9	0.533	-6.42831	96.2583	5,8-dihydroxy-2-(1-hydroxy-5-methoxy-4-oxocyclohex-2-en-1-yl)-3,7-dimethoxy-4H-chromen-4-one	Organoheterocyclic compounds	Benzopyrans	1-benzopyrans	377.085	NA	0.542133	1
0.54_377.0854m/z	HMDB0130035	null	C19H20O9	M-CH3	40.1	11.6	-6.01108	95.8895	3,4,5-trihydroxy-6-{[(3E)-4-(1-oxo-1H-isochromen-3-yl)but-3-en-2-yl]oxy}oxane-2-carboxylic acid	Lipids and lipid-like molecules	Fatty Acyls	Fatty acyl glycosides	377.085	NA	0.542133	1
0.54_377.0854m/z	HMDB0130037	null	C19H20O9	M-CH3	40	11	-6.01108	95.8895	6-({3-[(1E)-but-1-en-1-yl]-1-oxo-1H-isochromen-7-yl}oxy)-3,4,5-trihydroxyoxane-2-carboxylic acid	Organic oxygen compounds	Organooxygen compounds	Carbohydrates and carbohydrate conjugates	377.085	NA	0.542133	1
0.54_377.0854m/z	HMDB0130038	null	C19H20O9	M-CH3	40	11	-6.01108	95.8895	6-({3-[(1E)-but-1-en-1-yl]-1-oxo-1H-isochromen-6-yl}oxy)-3,4,5-trihydroxyoxane-2-carboxylic acid	Organic oxygen compounds	Organooxygen compounds	Carbohydrates and carbohydrate conjugates	377.085	NA	0.542133	1
0.54_377.0854m/z	HMDB0130041	null	C19H20O9	M-CH3	40	11	-6.01108	95.8895	6-({3-[(1E)-but-1-en-1-yl]-1-oxo-1H-isochromen-5-yl}oxy)-3,4,5-trihydroxyoxane-2-carboxylic acid	Organic oxygen compounds	Organooxygen compounds	Carbohydrates and carbohydrate conjugates	377.085	NA	0.542133	1
0.54_377.0854m/z	HMDB0130042	null	C19H20O9	M-CH3	40.1	11.6	-6.01108	95.8895	3,4,5-trihydroxy-6-{[(3E)-4-(1-oxo-1H-isochromen-3-yl)but-3-en-1-yl]oxy}oxane-2-carboxylic acid	Lipids and lipid-like molecules	Fatty Acyls	Fatty acyl glycosides	377.085	NA	0.542133	1
0.54_377.0854m/z	HMDB0130276	null	C18H18O9	M-H	37.9	0.542	-6.42831	96.2583	2-(2,3-dihydroxy-4-methoxyphenyl)-5,7-dihydroxy-3,6-dimethoxy-3,4-dihydro-2H-1-benzopyran-4-one	null	null	null	377.085	NA	0.542133	1
0.54_377.0854m/z	HMDB0130280	null	C18H18O9	M-H	37.9	0.542	-6.42831	96.2583	2-(2,5-dihydroxy-4-methoxyphenyl)-5,7-dihydroxy-3,6-dimethoxy-3,4-dihydro-2H-1-benzopyran-4-one	null	null	null	377.085	NA	0.542133	1
0.54_377.0854m/z	HMDB0130283	null	C18H18O9	M-H	38	1.06	-6.42831	96.2583	2-(1,3-dihydroxy-4-oxocyclohex-2-en-1-yl)-5-hydroxy-3,6,7-trimethoxy-4H-chromen-4-one	null	null	null	377.085	NA	0.542133	1
0.54_377.0854m/z	HMDB0130284	null	C18H18O9	M-H	38	1.06	-6.42831	96.2583	2-(1,5-dihydroxy-4-oxocyclohex-2-en-1-yl)-5-hydroxy-3,6,7-trimethoxy-4H-chromen-4-one	null	null	null	377.085	NA	0.542133	1
0.54_377.0854m/z	HMDB0133305	null	C12H22O11	M+Cl	40.5	11.6	-0.69454	91.7163	6-({[3,4,5-trihydroxy-6-(hydroxymethyl)oxan-2-yl]oxy}methyl)oxane-2,3,4,5-tetrol	null	null	null	377.085	NA	0.542133	1
0.54_377.0854m/z	HMDB0137957	null	C19H20O9	M-CH3	40	10.8	-6.01108	95.8895	2-(4-benzoyl-3,5-dihydroxyphenoxy)-6-(hydroxymethyl)oxane-3,4,5-triol	Organic oxygen compounds	Organooxygen compounds	Carbohydrates and carbohydrate conjugates	377.085	NA	0.542133	1
0.54_380.0911n	LMPK12090003	null	C21H16O7	M-H, M+Cl	34.2	0.265	3.88012	75.0933	Tephcalostan C	Polyketides [PK]	Flavonoids [PK12]	Coumestan flavonoids [PK1209]	379.084	380.091	0.542133	1
0.54_381.0177m/z	HMDB0033936	null	C20H10O6	M+Cl	37.9	4.54	1.5234	86.6396	3,3'-Bisjuglone	Benzenoids	Naphthalenes	Naphthoquinones	381.018	NA	0.542133	1
0.54_382.0979m/z	HMDB0000912	null	C14H17N5O8	M-H	30	5.08	-6.63447	52.3588	Succinyladenosine	Nucleosides, nucleotides, and analogues	Purine nucleosides	null	382.098	NA	0.542133	1
0.54_382.0979m/z	HMDB0002061	null	H2O.[C14H21NO11]n	M-CH3	20.5	6.01	-2.84749	NA	Hyaluronic acid	Organic oxygen compounds	Organooxygen compounds	Carbohydrates and carbohydrate conjugates	382.098	NA	0.542133	1
0.54_387.1141m/z	HMDB0032759	null	C20H20N2O4	M+Cl	37.1	4.93	6.90627	88.3302	Moschamine	Organoheterocyclic compounds	Indoles and derivatives	Tryptamines and derivatives	387.114	NA	0.542133	1
0.54_387.1141m/z	HMDB0060943	null	C23H20N2O2S	M-H	35.6	0	-8.06968	87.1173	Sulfinpyrazone sulfide	Organosulfur compounds	Thioethers	Aryl thioethers	387.114	NA	0.542133	1
0.54_389.0879m/z	HMDB0031758	null	C15H22N4O2S2	M+Cl	36	10.3	0.287178	69.8863	Allithiamine	Organoheterocyclic compounds	Diazines	Pyrimidines and pyrimidine derivatives	389.088	NA	0.542133	1
0.54_389.0879m/z	HMDB0033913	null	C20H20O9	M-CH3	39.8	24.5	0.467054	75.2907	Cassiaside	Organoheterocyclic compounds	Naphthopyrans	Naphthopyranones	389.088	NA	0.542133	1
0.54_389.0879m/z	HMDB0041711	null	C20H20O9	M-CH3	38.4	17.4	0.467054	75.2907	cis-Resveratrol 3-O-glucuronide	Phenylpropanoids and polyketides	Stilbenes	Stilbene glycosides	389.088	NA	0.542133	1
0.54_389.0879m/z	HMDB0041713	null	C20H20O9	M-CH3	38.6	18.4	0.467054	75.2907	cis-Resveratrol 4'-O-glucuronide	Phenylpropanoids and polyketides	Stilbenes	Stilbene glycosides	389.088	NA	0.542133	1
0.54_389.0879m/z	HMDB0041782	null	C20H20O9	M-CH3	38.4	17.4	0.467054	75.2907	trans-Resveratrol 3-O-glucuronide	Phenylpropanoids and polyketides	Stilbenes	Stilbene glycosides	389.088	NA	0.542133	1
0.54_389.0879m/z	HMDB0041783	null	C20H20O9	M-CH3	38.6	18.4	0.467054	75.2907	trans-Resveratrol 4'-O-glucuronide	Phenylpropanoids and polyketides	Stilbenes	Stilbene glycosides	389.088	NA	0.542133	1
0.54_389.0879m/z	HMDB0127911	null	C20H20O9	M-CH3	35.8	4.34	0.467054	75.2907	2-{[5,7-dihydroxy-2-(3-hydroxyphenyl)-5H-chromen-3-yl]oxy}oxane-3,4,5-triol	Organic oxygen compounds	Organooxygen compounds	Carbohydrates and carbohydrate conjugates	389.088	NA	0.542133	1
0.54_389.0879m/z	HMDB0128510	null	C20H20O9	M-CH3	38.4	17.4	0.467054	75.2907	3,4,5-trihydroxy-6-{3-hydroxy-5-[(E)-2-(4-hydroxyphenyl)ethenyl]phenoxy}oxane-2-carboxylic acid	Phenylpropanoids and polyketides	Stilbenes	Stilbene glycosides	389.088	NA	0.542133	1
0.54_389.0879m/z	HMDB0128511	null	C20H20O9	M-CH3	38.6	18.4	0.467054	75.2907	6-{4-[(E)-2-(3,5-dihydroxyphenyl)ethenyl]phenoxy}-3,4,5-trihydroxyoxane-2-carboxylic acid	Phenylpropanoids and polyketides	Stilbenes	Stilbene glycosides	389.088	NA	0.542133	1
0.54_389.0879m/z	HMDB0129269	null	C19H18O9	M-H	35.5	3.04	0.295409	74.7378	2-(3,4-dimethoxyphenyl)-5,6,8-trihydroxy-3,7-dimethoxy-4H-chromen-4-one	Phenylpropanoids and polyketides	Flavonoids	O-methylated flavonoids	389.088	NA	0.542133	1
0.54_389.0879m/z	HMDB0130059	null	C19H18O9	M-H	41.8	34.8	0.295409	74.7378	6-({3-[(1E)-buta-1,3-dien-1-yl]-1-oxo-1H-isochromen-5-yl}oxy)-3,4,5-trihydroxyoxane-2-carboxylic acid	Organic oxygen compounds	Organooxygen compounds	Carbohydrates and carbohydrate conjugates	389.088	NA	0.542133	1
0.54_389.0879m/z	HMDB0130259	null	C19H18O9	M-H	35	0.668	0.295409	74.7378	2-(2,3-dihydroxy-4-methoxyphenyl)-5-hydroxy-3,6,7-trimethoxy-4H-chromen-4-one	Phenylpropanoids and polyketides	Flavonoids	O-methylated flavonoids	389.088	NA	0.542133	1
0.54_389.0879m/z	HMDB0130260	null	C19H18O9	M-H	37.4	12.7	0.295409	74.7378	2-(2,5-dihydroxy-4-methoxyphenyl)-5-hydroxy-3,6,7-trimethoxy-4H-chromen-4-one	Phenylpropanoids and polyketides	Flavonoids	O-methylated flavonoids	389.088	NA	0.542133	1
0.54_389.0879m/z	HMDB0135167	null	C19H18O9	M-H	39.6	23.5	0.295409	74.7378	3,4,5-trihydroxy-6-[2-(phenoxycarbonyl)phenoxy]oxane-2-carboxylic acid	Phenylpropanoids and polyketides	Tannins	Hydrolyzable tannins	389.088	NA	0.542133	1
0.54_389.0879m/z	HMDB0135191	null	C20H20O9	M-CH3	38.1	15.8	0.467054	75.2907	3,4,5-trihydroxy-6-[2-(1-hydroxy-2-oxo-2-phenylethyl)phenoxy]oxane-2-carboxylic acid	Phenylpropanoids and polyketides	Stilbenes	Stilbene glycosides	389.088	NA	0.542133	1
0.54_389.0879m/z	HMDB0135193	null	C20H20O9	M-CH3	38.6	18.1	0.467054	75.2907	3,4,5-trihydroxy-6-[2-(2-hydroxy-2-phenylacetyl)phenoxy]oxane-2-carboxylic acid	Phenylpropanoids and polyketides	Stilbenes	Stilbene glycosides	389.088	NA	0.542133	1
0.54_389.0879m/z	HMDB0135195	null	C20H20O9	M-CH3	38.6	18.1	0.467054	75.2907	3,4,5-trihydroxy-6-[4-(2-hydroxy-2-phenylacetyl)phenoxy]oxane-2-carboxylic acid	Phenylpropanoids and polyketides	Stilbenes	Stilbene glycosides	389.088	NA	0.542133	1
0.54_389.0879m/z	HMDB0135198	null	C20H20O9	M-CH3	38.1	15.8	0.467054	75.2907	3,4,5-trihydroxy-6-[4-(1-hydroxy-2-oxo-2-phenylethyl)phenoxy]oxane-2-carboxylic acid	Phenylpropanoids and polyketides	Stilbenes	Stilbene glycosides	389.088	NA	0.542133	1
0.54_389.0879m/z	HMDB0135203	null	C20H20O9	M-CH3	38.1	15.8	0.467054	75.2907	3,4,5-trihydroxy-6-[3-(1-hydroxy-2-oxo-2-phenylethyl)phenoxy]oxane-2-carboxylic acid	Phenylpropanoids and polyketides	Stilbenes	Stilbene glycosides	389.088	NA	0.542133	1
0.54_389.0879m/z	HMDB0135206	null	C20H20O9	M-CH3	38.6	18.1	0.467054	75.2907	3,4,5-trihydroxy-6-[3-(2-hydroxy-2-phenylacetyl)phenoxy]oxane-2-carboxylic acid	Phenylpropanoids and polyketides	Stilbenes	Stilbene glycosides	389.088	NA	0.542133	1
0.54_389.0879m/z	HMDB0136121	null	C20H20O9	M-CH3	35.7	3.78	0.467054	75.2907	2-(3,4-dimethoxyphenyl)-5,7-dihydroxy-3,6,8-trimethoxy-4H-chromen-4-one	Phenylpropanoids and polyketides	Flavonoids	O-methylated flavonoids	389.088	NA	0.542133	1
0.54_389.0879m/z	HMDB0136138	null	C19H18O9	M-H	37.4	12.4	0.295409	74.7378	5,7-dihydroxy-2-(3-hydroxy-4-methoxyphenyl)-3,6,8-trimethoxy-4H-chromen-4-one	Phenylpropanoids and polyketides	Flavonoids	O-methylated flavonoids	389.088	NA	0.542133	1
0.54_389.0879m/z	HMDB0136142	null	C19H18O9	M-H	37.4	12.4	0.295409	74.7378	5,7-dihydroxy-2-(4-hydroxy-3-methoxyphenyl)-3,6,8-trimethoxy-4H-chromen-4-one	Phenylpropanoids and polyketides	Flavonoids	O-methylated flavonoids	389.088	NA	0.542133	1
0.54_389.0879m/z	LMPK12060052	null	C19H18O9	M-H	37.4	12.6	0.295409	74.7378	Clitoriacetal	Polyketides [PK]	Flavonoids [PK12]	Rotenoid flavonoids [PK1206]	389.088	NA	0.542133	1
0.54_389.0879m/z	LMPK12110615	null	C19H18O9	M-H	37.4	12.7	0.295409	74.7378	5,3',5'-Trihydroxy-3,6,7,4'-tetramethoxyflavone	Polyketides [PK]	Flavonoids [PK12]	Flavones and Flavonols [PK1211]	389.088	NA	0.542133	1
0.54_389.0879m/z	LMPK12110616	null	C19H18O9	M-H	37.5	13.4	0.295409	74.7378	5,7,4'-Trihydroxy-3,6,3',5'-tetramethoxyflavone	Polyketides [PK]	Flavonoids [PK12]	Flavones and Flavonols [PK1211]	389.088	NA	0.542133	1
0.54_389.0879m/z	LMPK12110617	null	C19H18O9	M-H	37.9	15.1	0.295409	74.7378	5,7,3'-Trihydroxy-3,6,4',5'-tetramethoxyflavone	Polyketides [PK]	Flavonoids [PK12]	Flavones and Flavonols [PK1211]	389.088	NA	0.542133	1
0.54_389.0879m/z	LMPK12110618	null	C19H18O9	M-H	37.9	15.1	0.295409	74.7378	Apuleitrin	Polyketides [PK]	Flavonoids [PK12]	Flavones and Flavonols [PK1211]	389.088	NA	0.542133	1
0.54_389.0879m/z	LMPK12110619	null	C19H18O9	M-H	37.6	13.6	0.295409	74.7378	3,5,3'-Trihydroxy-6,7,4',5'-tetramethoxyflavone	Polyketides [PK]	Flavonoids [PK12]	Flavones and Flavonols [PK1211]	389.088	NA	0.542133	1
0.54_389.0879m/z	LMPK12110620	null	C20H20O9	M-CH3	38.1	15.6	0.467054	75.2907	Apuleirin	Polyketides [PK]	Flavonoids [PK12]	Flavones and Flavonols [PK1211]	389.088	NA	0.542133	1
0.54_389.0879m/z	LMPK12110621	null	C20H20O9	M-CH3	35.3	1.84	0.467054	75.2907	Murrayanol	Polyketides [PK]	Flavonoids [PK12]	Flavones and Flavonols [PK1211]	389.088	NA	0.542133	1
0.54_389.0879m/z	LMPK12110622	null	C20H20O9	M-CH3	38.1	15.6	0.467054	75.2907	5,3'-Dihydroxy-3,6,7,4',5'-pentamethoxyflavone	Polyketides [PK]	Flavonoids [PK12]	Flavones and Flavonols [PK1211]	389.088	NA	0.542133	1
0.54_389.0879m/z	LMPK12111285	null	C20H20O9	M-CH3	36.7	8.87	0.467054	75.2907	Psiadiarabicin	Polyketides [PK]	Flavonoids [PK12]	Flavones and Flavonols [PK1211]	389.088	NA	0.542133	1
0.54_389.0879m/z	LMPK12111487	null	C19H18O9	M-H	39.2	21.6	0.295409	74.7378	Gardenin E	Polyketides [PK]	Flavonoids [PK12]	Flavones and Flavonols [PK1211]	389.088	NA	0.542133	1
0.54_389.0879m/z	LMPK12111488	null	C19H18O9	M-H	39.4	22.5	0.295409	74.7378	Scaposin	Polyketides [PK]	Flavonoids [PK12]	Flavones and Flavonols [PK1211]	389.088	NA	0.542133	1
0.54_389.0879m/z	LMPK12111489	null	C20H20O9	M-CH3	39.4	22.4	0.467054	75.2907	Gardenin C	Polyketides [PK]	Flavonoids [PK12]	Flavones and Flavonols [PK1211]	389.088	NA	0.542133	1
0.54_389.0879m/z	LMPK12111498	null	C20H20O9	M-CH3	37	10.3	0.467054	75.2907	5,4'-Dihydroxy-6,7,8,3',5'-pentamethoxyflavone	Polyketides [PK]	Flavonoids [PK12]	Flavones and Flavonols [PK1211]	389.088	NA	0.542133	1
0.54_389.0879m/z	LMPK12111500	null	C19H18O9	M-H	39.2	21.6	0.295409	74.7378	Agecorynin D	Polyketides [PK]	Flavonoids [PK12]	Flavones and Flavonols [PK1211]	389.088	NA	0.542133	1
0.54_389.0879m/z	LMPK12111501	null	C20H20O9	M-CH3	39.4	22.4	0.467054	75.2907	Agehoustin F	Polyketides [PK]	Flavonoids [PK12]	Flavones and Flavonols [PK1211]	389.088	NA	0.542133	1
0.54_389.0879m/z	LMPK12113054	null	C19H18O9	M-H	37.4	12.7	0.295409	74.7378	5-O-Demethylapulein	Polyketides [PK]	Flavonoids [PK12]	Flavones and Flavonols [PK1211]	389.088	NA	0.542133	1
0.54_389.0879m/z	LMPK12113055	null	C19H18O9	M-H	37.9	15.1	0.295409	74.7378	5,7,5'-Trihydroxy-3,6,2',4'-tetramethoxyflavone	Polyketides [PK]	Flavonoids [PK12]	Flavones and Flavonols [PK1211]	389.088	NA	0.542133	1
0.54_389.0879m/z	LMPK12113056	null	C19H18O9	M-H	37.9	15.1	0.295409	74.7378	5,7,2'-Trihydroxy-3,6,4',5'-tetramethoxyflavone	Polyketides [PK]	Flavonoids [PK12]	Flavones and Flavonols [PK1211]	389.088	NA	0.542133	1
0.54_389.0879m/z	LMPK12113057	null	C19H18O9	M-H	37.9	15.1	0.295409	74.7378	5,6,5'-Trihydroxy-3,7,2',4'-tetramethoxyflavone	Polyketides [PK]	Flavonoids [PK12]	Flavones and Flavonols [PK1211]	389.088	NA	0.542133	1
0.54_389.0879m/z	LMPK12113058	null	C20H20O9	M-CH3	37.9	14.7	0.467054	75.2907	Apulein	Polyketides [PK]	Flavonoids [PK12]	Flavones and Flavonols [PK1211]	389.088	NA	0.542133	1
0.54_389.0879m/z	LMPK12113059	null	C20H20O9	M-CH3	38.1	15.6	0.467054	75.2907	6,5'-Dihydroxy-3,5,7,2',4'-pentamethoxyflavone	Polyketides [PK]	Flavonoids [PK12]	Flavones and Flavonols [PK1211]	389.088	NA	0.542133	1
0.54_389.0879m/z	LMPK12113060	null	C20H20O9	M-CH3	38.1	15.6	0.467054	75.2907	6,2'-Dihydroxy-3,5,7,4',5'-pentamethoxyflavone	Polyketides [PK]	Flavonoids [PK12]	Flavones and Flavonols [PK1211]	389.088	NA	0.542133	1
0.54_389.0879m/z	LMPK12113061	null	C20H20O9	M-CH3	38.1	15.6	0.467054	75.2907	5,5'-Dihidroxy-3,6,7,2',4'-pentamethoxyflavone	Polyketides [PK]	Flavonoids [PK12]	Flavones and Flavonols [PK1211]	389.088	NA	0.542133	1
0.54_389.0879m/z	LMPK12113062	null	C20H20O9	M-CH3	38.1	15.6	0.467054	75.2907	Brickellin	Polyketides [PK]	Flavonoids [PK12]	Flavones and Flavonols [PK1211]	389.088	NA	0.542133	1
0.54_389.0879m/z	LMPK12113063	null	C20H20O9	M-CH3	35.3	1.83	0.467054	75.2907	Distemonatin	Polyketides [PK]	Flavonoids [PK12]	Flavones and Flavonols [PK1211]	389.088	NA	0.542133	1
0.54_389.0879m/z	LMPK12113275	null	C19H18O9	M-H	37.4	12.7	0.295409	74.7378	Hibiscetin 3,7,8,4'-tetramethyl ether	Polyketides [PK]	Flavonoids [PK12]	Flavones and Flavonols [PK1211]	389.088	NA	0.542133	1
0.54_389.0879m/z	LMPK12113276	null	C19H18O9	M-H	37.9	15.1	0.295409	74.7378	Hibiscetin 3,8,3',4'-tetramethyl ether	Polyketides [PK]	Flavonoids [PK12]	Flavones and Flavonols [PK1211]	389.088	NA	0.542133	1
0.54_389.0879m/z	LMPK12113277	null	C20H20O9	M-CH3	37.6	13.5	0.467054	75.2907	Conyzatin	Polyketides [PK]	Flavonoids [PK12]	Flavones and Flavonols [PK1211]	389.088	NA	0.542133	1
0.54_389.0879m/z	LMPK12113286	null	C20H20O9	M-CH3	37.6	13.5	0.467054	75.2907	5,8-Dihydroxy-3,7,2',3',4'-pentamethoxyflavone	Polyketides [PK]	Flavonoids [PK12]	Flavones and Flavonols [PK1211]	389.088	NA	0.542133	1
0.54_389.0879m/z	LMPK12113288	null	C19H18O9	M-H	37.4	12.7	0.295409	74.7378	5,2',4'-Trihydroxy-3,7,8,5'-tetramethoxyflavone	Polyketides [PK]	Flavonoids [PK12]	Flavones and Flavonols [PK1211]	389.088	NA	0.542133	1
0.54_389.0879m/z	LMPK12113334	null	C19H18O9	M-H	37.4	12.8	0.295409	74.7378	5,3',4'-Trihydroxy-3,6,7,8-tetramethoxyflavone	Polyketides [PK]	Flavonoids [PK12]	Flavones and Flavonols [PK1211]	389.088	NA	0.542133	1
0.54_389.0879m/z	LMPK12113335	null	C19H18O9	M-H	37.4	12.4	0.295409	74.7378	5,7,4'-Trihydroxy-3,6,8,3'-tetramethoxyflavone	Polyketides [PK]	Flavonoids [PK12]	Flavones and Flavonols [PK1211]	389.088	NA	0.542133	1
0.54_389.0879m/z	LMPK12113336	null	C19H18O9	M-H	37.4	12.4	0.295409	74.7378	5,7,3'-Trihydroxy-3,6,8,4'-tetramethoxyflavone	Polyketides [PK]	Flavonoids [PK12]	Flavones and Flavonols [PK1211]	389.088	NA	0.542133	1
0.54_389.0879m/z	LMPK12113337	null	C19H18O9	M-H	37.4	12.4	0.295409	74.7378	5,6,3'-Trihydroxy-3,7,8,4'-tetramethoxyflavone	Polyketides [PK]	Flavonoids [PK12]	Flavones and Flavonols [PK1211]	389.088	NA	0.542133	1
0.54_389.0879m/z	LMPK12113338	null	C19H18O9	M-H	37.4	12.8	0.295409	74.7378	3,5,4'-Trihydroxy-6,7,8,3'-tetramethoxyflavone	Polyketides [PK]	Flavonoids [PK12]	Flavones and Flavonols [PK1211]	389.088	NA	0.542133	1
0.54_389.0879m/z	LMPK12113339	null	C19H18O9	M-H	37.4	12.8	0.295409	74.7378	3,5,3'-Trihydroxy-6,7,8,4'-tetramethoxyflavone	Polyketides [PK]	Flavonoids [PK12]	Flavones and Flavonols [PK1211]	389.088	NA	0.542133	1
0.54_389.0879m/z	LMPK12113340	null	C20H20O9	M-CH3	37.6	13.3	0.467054	75.2907	3'-Methoxycalycopterin	Polyketides [PK]	Flavonoids [PK12]	Flavones and Flavonols [PK1211]	389.088	NA	0.542133	1
0.54_389.0879m/z	LMPK12113341	null	C20H20O9	M-CH3	37.6	13.3	0.467054	75.2907	5,3'-Dihydroxy-3,6,7,8,4'-pentamethoxyflavone	Polyketides [PK]	Flavonoids [PK12]	Flavones and Flavonols [PK1211]	389.088	NA	0.542133	1
0.54_389.0879m/z	LMPK12113342	null	C20H20O9	M-CH3	35.3	1.95	0.467054	75.2907	3,5-Dihydroxy-6,7,8,3',4'-pentamethoxyflavone	Polyketides [PK]	Flavonoids [PK12]	Flavones and Flavonols [PK1211]	389.088	NA	0.542133	1
0.54_389.0879m/z	LMPK12113352	null	C19H18O9	M-H	35.2	1.66	0.295409	74.7378	3,5,8-Trihydroxy-6,7,3',4'-tetramethoxyflavone	Polyketides [PK]	Flavonoids [PK12]	Flavones and Flavonols [PK1211]	389.088	NA	0.542133	1
0.54_389.0879m/z	LMPK12113353	null	C20H20O9	M-CH3	35.7	3.78	0.467054	75.2907	5,7-Dihydroxy-3,6,8,3',4'-pentamethoxyflavone	Polyketides [PK]	Flavonoids [PK12]	Flavones and Flavonols [PK1211]	389.088	NA	0.542133	1
0.54_389.0879m/z	LMPK12113374	null	C19H18O9	M-H	37.4	12.8	0.295409	74.7378	5,2',4'-Trihydroxy-3,6,7,8-tetramethoxyflavone	Polyketides [PK]	Flavonoids [PK12]	Flavones and Flavonols [PK1211]	389.088	NA	0.542133	1
0.54_389.0879m/z	LMPK12113375	null	C20H20O9	M-CH3	37.6	13.3	0.467054	75.2907	5,4'-Dihydroxy-3,6,7,8,2'-pentamethoxyflavone	Polyketides [PK]	Flavonoids [PK12]	Flavones and Flavonols [PK1211]	389.088	NA	0.542133	1
0.54_389.0879m/z	LMPK12113376	null	C20H20O9	M-CH3	37.6	13.3	0.467054	75.2907	5,2'-Dihydroxy-3,6,7,8,4'-pentamethoxyflavone	Polyketides [PK]	Flavonoids [PK12]	Flavones and Flavonols [PK1211]	389.088	NA	0.542133	1
0.54_389.0879m/z	LMPK12120249	null	C20H20O9	M-CH3	38.6	18.4	0.467054	75.2907	Chalconaringenin 2'-xyloside	Polyketides [PK]	Flavonoids [PK12]	Chalcones and dihydrochalcones [PK1212]	389.088	NA	0.542133	1
0.54_389.0879m/z	LMPK12120353	null	C20H20O9	M-CH3	37.3	11.9	0.467054	75.2907	2,2'-Dihydroxy-3,4,5,6'-tetramethoxy-3',4'-methylenedioxychalcone	Polyketides [PK]	Flavonoids [PK12]	Chalcones and dihydrochalcones [PK1212]	389.088	NA	0.542133	1
0.54_396.1146m/z	HMDB0001929	C07660	C18H20FN3O4	M+Cl	30.7	0	3.87637	57.8809	Levofloxacin	Organoheterocyclic compounds	Quinolines and derivatives	Quinoline carboxylic acids	396.115	NA	0.542133	1
0.54_396.1146m/z	HMDB0002061	null	H2O.[C14H21NO11]n	M-H	20.7	3.86	-0.410863	NA	Hyaluronic acid	Organic oxygen compounds	Organooxygen compounds	Carbohydrates and carbohydrate conjugates	396.115	NA	0.542133	1
0.54_396.1146m/z	HMDB0015296	C07321	C18H20FN3O4	M+Cl	30.7	0	3.87637	57.8809	Ofloxacin	Organoheterocyclic compounds	Quinolines and derivatives	Quinoline carboxylic acids	396.115	NA	0.542133	1
0.54_398.1660m/z	NA	NA	NA	NA	NA	NA	NA	NA	NA	NA	NA	NA	NA	NA	NA	NA
0.54_398.1752n	HMDB0041101	null	C23H26O6	M-CH3, M+Cl	39.5	18.9	5.57859	84.9655	Kanzonol M	Phenylpropanoids and polyketides	Isoflavonoids	O-methylated isoflavonoids	383.152	398.175	0.542133	1
0.54_398.1752n	HMDB0132662	null	C23H26O6	M-CH3, M+Cl	37.4	8.26	5.57859	84.9655	2-(3,5-dimethoxyphenyl)-5-hydroxy-7-methoxy-6-(3-methylbut-2-en-1-yl)-3,4-dihydro-2H-1-benzopyran-4-one	Phenylpropanoids and polyketides	Flavonoids	Flavans	383.152	398.175	0.542133	1
0.54_398.1752n	LMPK12020218	null	C23H26O6	M-CH3, M+Cl	37.6	9.42	5.57859	84.9655	3beta,4beta,5-Trimethoxy-4'-hydroxy- (6:7)-2,2-dimethylpyranoflavan	Polyketides [PK]	Flavonoids [PK12]	Flavans, Flavanols and Leucoanthocyanidins [PK1202]	383.152	398.175	0.542133	1
0.54_398.1752n	LMPK12070119	null	C23H26O6	M-CH3, M+Cl	39.3	17.8	5.57859	84.9655	Sphenostylin A	Polyketides [PK]	Flavonoids [PK12]	Pterocarpans [PK1207]	383.152	398.175	0.542133	1
0.54_408.0962m/z	NA	NA	NA	NA	NA	NA	NA	NA	NA	NA	NA	NA	NA	NA	NA	NA
0.54_423.2262n	NA	NA	NA	NA	NA	NA	NA	NA	NA	NA	NA	NA	NA	NA	NA	NA
0.54_430.1310m/z	HMDB0031697	null	C19H27NO11	M-CH3	33.9	1.5	-9.84306	78.8831	Lucuminamide	Organic oxygen compounds	Organooxygen compounds	Carbohydrates and carbohydrate conjugates	430.131	NA	0.542133	1
0.54_430.1310m/z	HMDB0034873	null	C19H25NO8	M+Cl	34.8	4.6	9.13786	79.4609	Ethyl 2-hydroxy-3-(3-indolyl)propanoate glucoside	Lipids and lipid-like molecules	Fatty Acyls	Fatty acyl glycosides	430.131	NA	0.542133	1
0.54_451.0703m/z	HMDB0034709	null	C24H18O10	M-CH3	34.6	0	7.10544	80.8314	BL IV	Organoheterocyclic compounds	Benzofurans	Phenylbenzofurans	451.07	NA	0.542133	1
0.54_451.0703m/z	HMDB0038789	null	C20H20O10S	M-H	37.5	11.5	-0.293878	76.3027	Torvanol A	Phenylpropanoids and polyketides	Isoflavonoids	O-methylated isoflavonoids	451.07	NA	0.542133	1
0.54_451.0703m/z	HMDB0125974	null	C20H20O10S	M-H	36.5	6.79	-0.293878	76.3027	({4-[4,6-dihydroxy-3-(6-hydroxy-3-oxo-2,3-dihydro-1-benzofuran-2-yl)-2-methoxyphenyl]-2-methylbut-2-en-1-yl}oxy)sulfonic acid	Phenylpropanoids and polyketides	2-arylbenzofuran flavonoids	null	451.07	NA	0.542133	1
0.54_455.1360m/z	HMDB0129028	null	C25H26O9	M-CH3	37.6	7.93	2.80564	83.2765	3,4,5-trihydroxy-6-{3-hydroxy-5-[(E)-2-(4-hydroxyphenyl)ethenyl]-2-[(1E)-3-methylbuta-1,3-dien-1-yl]phenoxy}oxane-2-carboxylic acid	Phenylpropanoids and polyketides	Stilbenes	Stilbene glycosides	455.136	NA	0.542133	1
0.54_455.1360m/z	HMDB0129029	null	C25H26O9	M-CH3	36.9	4.58	2.80564	83.2765	6-{4-[(E)-2-{3,5-dihydroxy-4-[(1E)-3-methylbuta-1,3-dien-1-yl]phenyl}ethenyl]phenoxy}-3,4,5-trihydroxyoxane-2-carboxylic acid	Phenylpropanoids and polyketides	Stilbenes	Stilbene glycosides	455.136	NA	0.542133	1
0.54_455.1360m/z	LMPK12113326	null	C25H26O9	M-CH3	36.6	3.28	2.80564	83.2765	2-(1,3-Benzodioxol-5-yl)-3,5,6,8-tetramethoxy-7-[(3-methyl-2-butenyl)oxy]-4H-1-benzopyran-4-one	Polyketides [PK]	Flavonoids [PK12]	Flavones and Flavonols [PK1211]	455.136	NA	0.542133	1
0.54_455.1360m/z	LMPR0102070018	C11645	C18H28O11	M+Cl	35.8	5.36	8.1837	82.6761	Lamioside	Prenol Lipids [PR]	Isoprenoids [PR01]	C10 isoprenoids (monoterpenes) [PR0102]	455.136	NA	0.542133	1
0.54_461.1413m/z	HMDB0029868	null	C24H26O7	M+Cl	37.9	6.94	9.40193	93.0144	Mangostanol	Organoheterocyclic compounds	Benzopyrans	1-benzopyrans	461.141	NA	0.542133	1
0.54_461.1413m/z	HMDB0030593	null	C24H26O7	M+Cl	37.2	3.23	9.40193	93.0144	Edulisin II	Phenylpropanoids and polyketides	Coumarins and derivatives	Furanocoumarins	461.141	NA	0.542133	1
0.54_461.1413m/z	HMDB0030845	null	C24H26O7	M+Cl	37.2	3.23	9.40193	93.0144	Archangelicin	Phenylpropanoids and polyketides	Coumarins and derivatives	Furanocoumarins	461.141	NA	0.542133	1
0.54_461.1413m/z	HMDB0036982	null	C24H26O7	M+Cl	36.6	0.17	9.40193	93.0144	Atrovirisidone	Phenylpropanoids and polyketides	Depsides and depsidones	null	461.141	NA	0.542133	1
0.54_461.1413m/z	HMDB0039912	null	C24H26O7	M+Cl	37.5	4.99	9.40193	93.0144	Mangostenol	Organoheterocyclic compounds	Benzopyrans	1-benzopyrans	461.141	NA	0.542133	1
0.54_461.1413m/z	LMPK12070036	null	C23H26O10	M-H	38.3	9.17	-8.78352	91.9761	Methylnissolin 3-O-glucoside	Polyketides [PK]	Flavonoids [PK12]	Pterocarpans [PK1207]	461.141	NA	0.542133	1
0.54_461.1413m/z	LMPK12111506	null	C23H26O10	M-H	36.5	0	-8.78352	91.9761	Agehoustin A	Polyketides [PK]	Flavonoids [PK12]	Flavones and Flavonols [PK1211]	461.141	NA	0.542133	1
0.54_461.1413m/z	LMPK12113370	null	C23H26O10	M-H	36.5	0	-8.78352	91.9761	Exoticin	Polyketides [PK]	Flavonoids [PK12]	Flavones and Flavonols [PK1211]	461.141	NA	0.542133	1
0.54_461.1413m/z	LMPK12113386	null	C23H26O10	M-H	36.5	0	-8.78352	91.9761	Purpurascenin	Polyketides [PK]	Flavonoids [PK12]	Flavones and Flavonols [PK1211]	461.141	NA	0.542133	1
0.54_461.1413m/z	LMPK12120315	null	C23H26O10	M-H	38.3	9.33	-8.78352	91.9761	4,2'-Dihydroxy-4',6'-dimethoxychalcone 4-glucoside	Polyketides [PK]	Flavonoids [PK12]	Chalcones and dihydrochalcones [PK1212]	461.141	NA	0.542133	1
0.54_461.1413m/z	LMPK12120585	null	C24H26O7	M+Cl	37.8	6.22	9.40193	93.0144	Ponganone VIII	Polyketides [PK]	Flavonoids [PK12]	Chalcones and dihydrochalcones [PK1212]	461.141	NA	0.542133	1
0.54_461.1413m/z	LMPK12140008	null	C24H26O7	M+Cl	37.9	6.84	9.40193	93.0144	(+)-Tephrorin A	Polyketides [PK]	Flavonoids [PK12]	Flavanones [PK1214]	461.141	NA	0.542133	1
0.54_461.1413m/z	LMPK12140232	null	C23H26O10	M-H	38.3	9.33	-8.78352	91.9761	Cyrtopterin	Polyketides [PK]	Flavonoids [PK12]	Flavanones [PK1214]	461.141	NA	0.542133	1
0.54_461.1413m/z	LMPK12140328	null	C24H28O10	M-CH3	37.9	6.56	-8.37062	92.4836	Matteucinol 7-O-glucoside	Polyketides [PK]	Flavonoids [PK12]	Flavanones [PK1214]	461.141	NA	0.542133	1
0.54_461.1413m/z	LMPK12140652	null	C23H26O10	M-H	38.3	9.17	-8.78352	91.9761	Andrographidin A	Polyketides [PK]	Flavonoids [PK12]	Flavanones [PK1214]	461.141	NA	0.542133	1
0.54_471.1596n	NA	NA	NA	NA	NA	NA	NA	NA	NA	NA	NA	NA	NA	NA	NA	NA
0.54_474.1644n	NA	NA	NA	NA	NA	NA	NA	NA	NA	NA	NA	NA	NA	NA	NA	NA
0.54_479.1185m/z	HMDB0014399	C06973	C22H24N2O8	M+Cl	37.2	1.37	-9.31137	94.7533	Doxycycline	Phenylpropanoids and polyketides	Tetracyclines	null	479.119	NA	0.542133	1
0.54_479.1185m/z	HMDB0014897	C06570	C22H24N2O8	M+Cl	37.7	3.79	-9.31137	94.7533	Tetracycline	Phenylpropanoids and polyketides	Tetracyclines	null	479.119	NA	0.542133	1
0.54_479.1185m/z	HMDB0015483	C08111	C19H24N6O5S2	M-H	37.1	0.329	1.76599	87.5047	Cefepime	Organoheterocyclic compounds	Lactams	Beta lactams	479.119	NA	0.542133	1
0.54_479.1185m/z	HMDB0029180	null	C23H26O12	M-CH3	39.7	7.17	-1.81103	93.4417	4'-O-methyl-(-)-epicatechin-3'-O-beta-glucuronide	Phenylpropanoids and polyketides	Flavonoids	Flavonoid glycosides	479.119	NA	0.542133	1
0.54_479.1185m/z	HMDB0035442	null	C23H26O12	M-CH3	38.6	1.81	-1.81103	93.4417	Pimentol	Organic oxygen compounds	Organooxygen compounds	Carbohydrates and carbohydrate conjugates	479.119	NA	0.542133	1
0.54_479.1185m/z	HMDB0039135	null	C22H24O12	M-H	39.8	6.95	-2.01699	94.4732	Torachrysone 8-(6-oxalylglucoside)	Organic oxygen compounds	Organooxygen compounds	Carbohydrates and carbohydrate conjugates	479.119	NA	0.542133	1
0.54_479.1185m/z	HMDB0039357	null	C23H26O12	M-CH3	38.3	0.38	-1.81103	93.4417	Dihydroprudomenin	Phenylpropanoids and polyketides	Flavonoids	Flavonoid glycosides	479.119	NA	0.542133	1
0.54_479.1185m/z	HMDB0041659	null	C22H24O12	M-H	39.1	3.55	-2.01699	94.4732	3'-O-Methyl-(-)-epicatechin 7-O-glucuronide	Phenylpropanoids and polyketides	Flavonoids	Flavonoid glycosides	479.119	NA	0.542133	1
0.54_479.1185m/z	HMDB0041674	null	C22H24O12	M-H	39.2	3.73	-2.01699	94.4732	4'-O-Methyl-(-)-epicatechin 3'-O-glucuronide	Phenylpropanoids and polyketides	Flavonoids	Flavonoid glycosides	479.119	NA	0.542133	1
0.54_479.1185m/z	HMDB0126061	null	C22H24O12	M-H	39.2	3.73	-2.01699	94.4732	6-{3-[3-(3,4-dihydroxyphenyl)-3-oxopropyl]-6-hydroxy-2-methoxyphenoxy}-3,4,5-trihydroxyoxane-2-carboxylic acid	Phenylpropanoids and polyketides	Flavonoids	Flavonoid glycosides	479.119	NA	0.542133	1
0.54_479.1185m/z	HMDB0126062	null	C22H24O12	M-H	39.2	3.73	-2.01699	94.4732	6-{4-[3-(3,4-dihydroxyphenyl)-3-oxopropyl]-2-hydroxy-3-methoxyphenoxy}-3,4,5-trihydroxyoxane-2-carboxylic acid	Phenylpropanoids and polyketides	Flavonoids	Flavonoid glycosides	479.119	NA	0.542133	1
0.54_479.1185m/z	HMDB0126063	null	C22H24O12	M-H	39.1	3.56	-2.01699	94.4732	6-{4-[3-(3,4-dihydroxy-2-methoxyphenyl)propanoyl]-2-hydroxyphenoxy}-3,4,5-trihydroxyoxane-2-carboxylic acid	Phenylpropanoids and polyketides	Flavonoids	Flavonoid glycosides	479.119	NA	0.542133	1
0.54_479.1185m/z	HMDB0126064	null	C22H24O12	M-H	39.1	3.56	-2.01699	94.4732	6-{5-[3-(3,4-dihydroxy-2-methoxyphenyl)propanoyl]-2-hydroxyphenoxy}-3,4,5-trihydroxyoxane-2-carboxylic acid	Phenylpropanoids and polyketides	Flavonoids	Flavonoid glycosides	479.119	NA	0.542133	1
0.54_479.1185m/z	HMDB0127766	null	C22H24O12	M-H	39.1	3.55	-2.01699	94.4732	6-{[3,5-dihydroxy-2-(4-hydroxy-3-methoxyphenyl)-3,4-dihydro-2H-1-benzopyran-7-yl]oxy}-3,4,5-trihydroxyoxane-2-carboxylic acid	Phenylpropanoids and polyketides	Flavonoids	Flavonoid glycosides	479.119	NA	0.542133	1
0.54_479.1185m/z	HMDB0127827	null	C22H24O12	M-H	39.1	3.55	-2.01699	94.4732	6-{[3,5-dihydroxy-2-(3-hydroxy-4-methoxyphenyl)-3,4-dihydro-2H-1-benzopyran-7-yl]oxy}-3,4,5-trihydroxyoxane-2-carboxylic acid	Phenylpropanoids and polyketides	Flavonoids	Flavonoid glycosides	479.119	NA	0.542133	1
0.54_479.1185m/z	HMDB0127828	null	C22H24O12	M-H	39.2	3.73	-2.01699	94.4732	3,4,5-trihydroxy-6-[2-methoxy-5-(3,5,7-trihydroxy-3,4-dihydro-2H-1-benzopyran-2-yl)phenoxy]oxane-2-carboxylic acid	Phenylpropanoids and polyketides	Flavonoids	Flavonoid glycosides	479.119	NA	0.542133	1
0.54_479.1185m/z	HMDB0127851	null	C23H26O12	M-CH3	40.1	9.12	-1.81103	93.4417	6-({3,5-dihydroxy-2-[3-hydroxy-4-(methoxymethyl)phenyl]-3,4-dihydro-2H-1-benzopyran-7-yl}oxy)-3,4,5-trihydroxyoxane-2-carboxylic acid	Phenylpropanoids and polyketides	Flavonoids	Flavonoid glycosides	479.119	NA	0.542133	1
0.54_479.1185m/z	HMDB0127852	null	C23H26O12	M-CH3	39.7	7.17	-1.81103	93.4417	3,4,5-trihydroxy-6-[2-(methoxymethyl)-5-(3,5,7-trihydroxy-3,4-dihydro-2H-1-benzopyran-2-yl)phenoxy]oxane-2-carboxylic acid	Phenylpropanoids and polyketides	Flavonoids	Flavonoid glycosides	479.119	NA	0.542133	1
0.54_479.1185m/z	HMDB0128070	null	C22H24O12	M-H	39.1	3.27	-2.01699	94.4732	6-{3,5-dihydroxy-2-[3-(3-hydroxy-4-methoxyphenyl)propanoyl]phenoxy}-3,4,5-trihydroxyoxane-2-carboxylic acid	Phenylpropanoids and polyketides	Flavonoids	Flavonoid glycosides	479.119	NA	0.542133	1
0.54_479.1185m/z	HMDB0128071	null	C22H24O12	M-H	39.1	3.27	-2.01699	94.4732	6-{3,5-dihydroxy-4-[3-(3-hydroxy-4-methoxyphenyl)propanoyl]phenoxy}-3,4,5-trihydroxyoxane-2-carboxylic acid	Phenylpropanoids and polyketides	Flavonoids	Flavonoid glycosides	479.119	NA	0.542133	1
0.54_479.1185m/z	HMDB0128072	null	C22H24O12	M-H	39.1	3.43	-2.01699	94.4732	3,4,5-trihydroxy-6-{2-methoxy-5-[3-oxo-3-(2,4,6-trihydroxyphenyl)propyl]phenoxy}oxane-2-carboxylic acid	Phenylpropanoids and polyketides	Flavonoids	Flavonoid glycosides	479.119	NA	0.542133	1
0.54_479.1185m/z	HMDB0129103	null	C22H24O12	M-H	39.1	3.35	-2.01699	94.4732	6-({8-[2-(acetyloxy)propan-2-yl]-2-oxo-2H,8H,9H-furo[2,3-h]chromen-9-yl}oxy)-3,4,5-trihydroxyoxane-2-carboxylic acid	Phenylpropanoids and polyketides	Coumarins and derivatives	Furanocoumarins	479.119	NA	0.542133	1
0.54_479.1185m/z	HMDB0129995	null	C22H24O12	M-H	39.4	4.79	-2.01699	94.4732	3,4,5-trihydroxy-6-{2,4,6-trihydroxy-3-[2-(4-methoxyphenyl)propanoyl]phenoxy}oxane-2-carboxylic acid	Phenylpropanoids and polyketides	Stilbenes	Stilbene glycosides	479.119	NA	0.542133	1
0.54_479.1185m/z	HMDB0129996	null	C22H24O12	M-H	39.4	4.79	-2.01699	94.4732	3,4,5-trihydroxy-6-{2,3,5-trihydroxy-6-[2-(4-methoxyphenyl)propanoyl]phenoxy}oxane-2-carboxylic acid	Phenylpropanoids and polyketides	Stilbenes	Stilbene glycosides	479.119	NA	0.542133	1
0.54_479.1185m/z	HMDB0129997	null	C22H24O12	M-H	39.4	4.79	-2.01699	94.4732	3,4,5-trihydroxy-6-{2,3,5-trihydroxy-4-[2-(4-methoxyphenyl)propanoyl]phenoxy}oxane-2-carboxylic acid	Phenylpropanoids and polyketides	Stilbenes	Stilbene glycosides	479.119	NA	0.542133	1
0.54_479.1185m/z	HMDB0129998	null	C22H24O12	M-H	39.4	4.79	-2.01699	94.4732	3,4,5-trihydroxy-6-{3,4,5-trihydroxy-2-[2-(4-methoxyphenyl)propanoyl]phenoxy}oxane-2-carboxylic acid	Phenylpropanoids and polyketides	Stilbenes	Stilbene glycosides	479.119	NA	0.542133	1
0.54_479.1185m/z	HMDB0130204	null	C22H24O12	M-H	39.4	4.79	-2.01699	94.4732	3,4,5-trihydroxy-6-{3,4,5-trihydroxy-2-[3-(4-methoxyphenyl)propanoyl]phenoxy}oxane-2-carboxylic acid	null	null	null	479.119	NA	0.542133	1
0.54_479.1185m/z	HMDB0130205	null	C22H24O12	M-H	39.4	4.79	-2.01699	94.4732	3,4,5-trihydroxy-6-{2,3,5-trihydroxy-4-[3-(4-methoxyphenyl)propanoyl]phenoxy}oxane-2-carboxylic acid	Phenylpropanoids and polyketides	Flavonoids	Flavonoid glycosides	479.119	NA	0.542133	1
0.54_479.1185m/z	HMDB0130206	null	C22H24O12	M-H	39.4	4.79	-2.01699	94.4732	3,4,5-trihydroxy-6-{2,4,6-trihydroxy-3-[3-(4-methoxyphenyl)propanoyl]phenoxy}oxane-2-carboxylic acid	Phenylpropanoids and polyketides	Flavonoids	Flavonoid glycosides	479.119	NA	0.542133	1
0.54_479.1185m/z	HMDB0130207	null	C22H24O12	M-H	39.4	4.79	-2.01699	94.4732	3,4,5-trihydroxy-6-{2,3,5-trihydroxy-6-[3-(4-methoxyphenyl)propanoyl]phenoxy}oxane-2-carboxylic acid	Phenylpropanoids and polyketides	Flavonoids	Flavonoid glycosides	479.119	NA	0.542133	1
0.54_479.1185m/z	HMDB0133859	null	C22H24O12	M-H	39.1	3.27	-2.01699	94.4732	6-{[4,7-dihydroxy-3-(2-hydroxy-4-methoxyphenyl)-3,4-dihydro-2H-1-benzopyran-5-yl]oxy}-3,4,5-trihydroxyoxane-2-carboxylic acid	Phenylpropanoids and polyketides	Isoflavonoids	Isoflavonoid O-glycosides	479.119	NA	0.542133	1
0.54_479.1185m/z	HMDB0133860	null	C22H24O12	M-H	39.1	3.27	-2.01699	94.4732	6-{[4,5-dihydroxy-3-(2-hydroxy-4-methoxyphenyl)-3,4-dihydro-2H-1-benzopyran-7-yl]oxy}-3,4,5-trihydroxyoxane-2-carboxylic acid	Phenylpropanoids and polyketides	Isoflavonoids	Isoflavonoid O-glycosides	479.119	NA	0.542133	1
0.54_479.1185m/z	HMDB0133861	null	C22H24O12	M-H	39.2	3.72	-2.01699	94.4732	3,4,5-trihydroxy-6-[5-methoxy-2-(4,5,7-trihydroxy-3,4-dihydro-2H-1-benzopyran-3-yl)phenoxy]oxane-2-carboxylic acid	Phenylpropanoids and polyketides	Isoflavonoids	O-methylated isoflavonoids	479.119	NA	0.542133	1
0.54_479.1185m/z	HMDB0133867	null	C22H24O12	M-H	39.1	3.44	-2.01699	94.4732	6-{3,5-dihydroxy-2-[2-(2-hydroxy-4-methoxyphenyl)propanoyl]phenoxy}-3,4,5-trihydroxyoxane-2-carboxylic acid	Phenylpropanoids and polyketides	Stilbenes	Stilbene glycosides	479.119	NA	0.542133	1
0.54_479.1185m/z	HMDB0133868	null	C22H24O12	M-H	39.1	3.44	-2.01699	94.4732	6-{3,5-dihydroxy-4-[2-(2-hydroxy-4-methoxyphenyl)propanoyl]phenoxy}-3,4,5-trihydroxyoxane-2-carboxylic acid	Phenylpropanoids and polyketides	Stilbenes	Stilbene glycosides	479.119	NA	0.542133	1
0.54_479.1185m/z	HMDB0133869	null	C22H24O12	M-H	39.1	3.43	-2.01699	94.4732	3,4,5-trihydroxy-6-{5-methoxy-2-[1-oxo-1-(2,4,6-trihydroxyphenyl)propan-2-yl]phenoxy}oxane-2-carboxylic acid	Phenylpropanoids and polyketides	Stilbenes	Stilbene glycosides	479.119	NA	0.542133	1
0.54_479.1185m/z	LMPK07000001	C06973	C22H24N2O8	M+Cl	37.2	1.37	-9.31137	94.7533	Doxycycline	Polyketides [PK]	Linear tetracyclines [PK07]	null	479.119	NA	0.542133	1
0.54_479.1185m/z	LMPK12140098	null	C23H26O12	M-CH3	38.3	0.38	-1.81103	93.4417	7,8,4'-Trihydroxy-3',5'-dimethoxyflavanone 4'-O-glucoside	Polyketides [PK]	Flavonoids [PK12]	Flavanones [PK1214]	479.119	NA	0.542133	1
0.54_479.1185m/z	LMPK12140456	null	C23H26O12	M-CH3	38.3	0.388	-1.81103	93.4417	Peruvianoside I	Polyketides [PK]	Flavonoids [PK12]	Flavanones [PK1214]	479.119	NA	0.542133	1
0.54_479.1185m/z	LMPK12140457	null	C23H26O12	M-CH3	38.3	0.388	-1.81103	93.4417	Peruvianoside II	Polyketides [PK]	Flavonoids [PK12]	Flavanones [PK1214]	479.119	NA	0.542133	1
0.54_490.1466n	HMDB0040512	null	C24H26O11	M-H, M+Cl	39.9	18.9	-1.80063	82.536	4',5,6-Trimethylscutellarein 7-glucoside	Phenylpropanoids and polyketides	Flavonoids	Flavonoid glycosides	489.139	490.147	0.542133	1
0.54_490.1466n	HMDB0130657	null	C24H26O11	M-H, M+Cl	39	14.8	-1.80063	82.536	3,4,5-trihydroxy-6-{[2-(3-hydroxyphenyl)-5-methoxy-6,8-dimethyl-4-oxo-3,4-dihydro-2H-1-benzopyran-7-yl]oxy}oxane-2-carboxylic acid	null	null	null	489.139	490.147	0.542133	1
0.54_490.1466n	LMPK12050064	null	C24H26O11	M-H, M+Cl	40.1	20.1	-1.80063	82.536	7-Hydroxy-2',4',5'-trimethoxyisoflavone 7-O-glucoside	Polyketides [PK]	Flavonoids [PK12]	Isoflavonoids [PK1205]	489.139	490.147	0.542133	1
0.54_490.1466n	LMPK12050108	null	C24H26O11	M-H, M+Cl	39.8	18.8	-1.80063	82.536	Cladrastin 7-O-glucoside	Polyketides [PK]	Flavonoids [PK12]	Isoflavonoids [PK1205]	489.139	490.147	0.542133	1
0.54_490.1466n	LMPK12050378	null	C24H26O11	M-H, M+Cl	39.9	18.9	-1.80063	82.536	5-Methoxyafrormosin 7-O-glucoside	Polyketides [PK]	Flavonoids [PK12]	Isoflavonoids [PK1205]	489.139	490.147	0.542133	1
0.54_490.1466n	LMPK12111058	null	C24H26O11	M-H, M+Cl	39.9	18.9	-1.80063	82.536	Isoorientin 7,3',4'-trimethyl ether	Polyketides [PK]	Flavonoids [PK12]	Flavones and Flavonols [PK1211]	489.139	490.147	0.542133	1
0.54_490.1466n	LMPK12111061	null	C24H26O11	M-H, M+Cl	39.9	18.9	-1.80063	82.536	Lethedoside A	Polyketides [PK]	Flavonoids [PK12]	Flavones and Flavonols [PK1211]	489.139	490.147	0.542133	1
0.54_490.1466n	LMPK12111131	null	C24H26O11	M-H, M+Cl	39.9	18.9	-1.80063	82.536	Scutellarein 6,7,4'-trimethyl ether 5-glucoside	Polyketides [PK]	Flavonoids [PK12]	Flavones and Flavonols [PK1211]	489.139	490.147	0.542133	1
0.54_490.1466n	LMPK12111201	null	C24H26O11	M-H, M+Cl	38.3	11.3	-1.80063	82.536	6-Hydroxyluteolin 6,7-dimethyl ether 4'-glucoside	Polyketides [PK]	Flavonoids [PK12]	Flavones and Flavonols [PK1211]	489.139	490.147	0.542133	1
0.54_490.1466n	LMPK12111292	null	C24H26O11	M-H, M+Cl	39.9	18.9	-1.80063	82.536	5-Hydroxy-7,8,2'-trimethoxyflavone 5-glucoside	Polyketides [PK]	Flavonoids [PK12]	Flavones and Flavonols [PK1211]	489.139	490.147	0.542133	1
0.54_490.1466n	LMPK12112656	null	C24H26O11	M-H, M+Cl	38	9.63	-1.80063	82.536	Quercetin 7,3',4'-trimethyl ether 3-rhamnoside	Polyketides [PK]	Flavonoids [PK12]	Flavones and Flavonols [PK1211]	489.139	490.147	0.542133	1
0.54_490.1466n	LMPK12112838	null	C24H26O11	M-H, M+Cl	38.1	10.2	-1.80063	82.536	6-Hydroxykaempferol 3,6-dimethyl ether 7-glucoside	Polyketides [PK]	Flavonoids [PK12]	Flavones and Flavonols [PK1211]	489.139	490.147	0.542133	1
0.54_498.1828m/z	HMDB0032880	null	C21H31N5O10	M-CH3	28.3	0.0881	-2.56429	44.4509	trans-Zeatin-O-glucoside riboside	Nucleosides, nucleotides, and analogues	Purine nucleosides	null	498.183	NA	0.542133	1
0.54_498.1828m/z	HMDB0036593	null	C20H35NO14	M-CH3	29.1	2.15	0.0416956	43.5926	Validamycin B	Organic oxygen compounds	Organooxygen compounds	Carbohydrates and carbohydrate conjugates	498.183	NA	0.542133	1
0.54_501.1414m/z	HMDB0039316	null	C26H28O11	M-CH3	43.2	26	2.49079	93.1763	Luteone 7-glucoside	Phenylpropanoids and polyketides	Isoflavonoids	Isoflavonoid O-glycosides	501.141	NA	0.542133	1
0.54_501.1414m/z	HMDB0124742	null	C18H30O16	M-H	38.1	13	-9.28217	87.8615	6-({4,5-dihydroxy-2-methyl-6-[(3,4,5,6-tetrahydroxyoxan-2-yl)methoxy]oxan-3-yl}oxy)-3,4,5-trihydroxyoxane-2-carboxylic acid	Organic oxygen compounds	Organooxygen compounds	Carbohydrates and carbohydrate conjugates	501.141	NA	0.542133	1
0.54_501.1414m/z	HMDB0124743	null	C18H30O16	M-H	38.1	13	-9.28217	87.8615	6-({3,5-dihydroxy-2-methyl-6-[(3,4,5,6-tetrahydroxyoxan-2-yl)methoxy]oxan-4-yl}oxy)-3,4,5-trihydroxyoxane-2-carboxylic acid	Organic oxygen compounds	Organooxygen compounds	Carbohydrates and carbohydrate conjugates	501.141	NA	0.542133	1
0.54_501.1414m/z	HMDB0124744	null	C18H30O16	M-H	38.1	13	-9.28217	87.8615	6-({4,5-dihydroxy-6-methyl-2-[(3,4,5,6-tetrahydroxyoxan-2-yl)methoxy]oxan-3-yl}oxy)-3,4,5-trihydroxyoxane-2-carboxylic acid	Organic oxygen compounds	Organooxygen compounds	Carbohydrates and carbohydrate conjugates	501.141	NA	0.542133	1
0.54_501.1414m/z	HMDB0124745	null	C18H30O16	M-H	38.1	13	-9.28217	87.8615	3,4,5-trihydroxy-6-[(4,5,6-trihydroxy-2-{[(3,4,5-trihydroxy-6-methyloxan-2-yl)oxy]methyl}oxan-3-yl)oxy]oxane-2-carboxylic acid	Organic oxygen compounds	Organooxygen compounds	Carbohydrates and carbohydrate conjugates	501.141	NA	0.542133	1
0.54_501.1414m/z	HMDB0124746	null	C18H30O16	M-H	38.1	13	-9.28217	87.8615	3,4,5-trihydroxy-6-[(2,3,5-trihydroxy-6-{[(3,4,5-trihydroxy-6-methyloxan-2-yl)oxy]methyl}oxan-4-yl)oxy]oxane-2-carboxylic acid	Organic oxygen compounds	Organooxygen compounds	Carbohydrates and carbohydrate conjugates	501.141	NA	0.542133	1
0.54_501.1414m/z	HMDB0124747	null	C18H30O16	M-H	38.1	12.9	-9.28217	87.8615	3,4,5-trihydroxy-6-[(2,4,5-trihydroxy-6-{[(3,4,5-trihydroxy-6-methyloxan-2-yl)oxy]methyl}oxan-3-yl)oxy]oxane-2-carboxylic acid	Organic oxygen compounds	Organooxygen compounds	Carbohydrates and carbohydrate conjugates	501.141	NA	0.542133	1
0.54_501.1414m/z	LMPK12110276	null	C26H28O11	M-CH3	43.8	28.8	2.49079	93.1763	Vitexin 2''-O-(2'''-methylbutyryl)	Polyketides [PK]	Flavonoids [PK12]	Flavones and Flavonols [PK1211]	501.141	NA	0.542133	1
0.54_501.1414m/z	LMPK12111711	null	C26H28O11	M-CH3	42.7	23.5	2.49079	93.1763	Epimedoside C	Polyketides [PK]	Flavonoids [PK12]	Flavones and Flavonols [PK1211]	501.141	NA	0.542133	1
0.54_501.2140m/z	HMDB0030005	null	C28H36O9	M-CH3	37.6	0	2.10856	90.4605	Austalide A	Organoheterocyclic compounds	Benzopyrans	1-benzopyrans	501.214	NA	0.542133	1
0.54_501.2140m/z	HMDB0035222	null	C27H34O9	M-H	37.5	0	2.02104	89.9524	Isocyclocalamin	Lipids and lipid-like molecules	Steroids and steroid derivatives	Steroid lactones	501.214	NA	0.542133	1
0.54_501.2140m/z	HMDB0035863	null	C27H34O9	M-H	38.8	6.69	2.02104	89.9524	Cyclocalamin	Lipids and lipid-like molecules	Steroids and steroid derivatives	Steroid lactones	501.214	NA	0.542133	1
0.54_501.2140m/z	HMDB0060863	null	C23H36N2O11	M-CH3	36.8	6.84	9.9011	87.9236	Perindoprilat glucuronide	Organic acids and derivatives	Peptidomimetics	Depsipeptides	501.214	NA	0.542133	1
0.54_501.2140m/z	LMFA01090105	null	C26H43BrO2	M+Cl	29.4	0	-0.0488474	46.9241	6-Bromo-5E,9Z,13Z,24Z-heptacosatetraenoic acid	Fatty Acyls [FA]	Fatty Acids and Conjugates [FA01]	Halogenated fatty acids [FA0109]	501.214	NA	0.542133	1
0.54_501.2140m/z	LMGP06050007	null	C21H41O12P	M-CH3	37.4	8.04	6.69825	86.3316	PI(12:0/0:0)	Glycerophospholipids [GP]	Glycerophosphoinositols [GP06]	Monoacylglycerophosphoinositols [GP0605]	501.214	NA	0.542133	1
0.54_501.2140m/z	LMPK12112977	null	C27H34O9	M-H	37.5	0.122	2.02104	89.9524	Geranioloxyalatum flavone	Polyketides [PK]	Flavonoids [PK12]	Flavones and Flavonols [PK1211]	501.214	NA	0.542133	1
0.54_504.1529n	HMDB0035486	null	C21H28O14	M-H, M+Cl	34.9	6	9.84073	79.1146	6-Caffeoylsucrose	Phenylpropanoids and polyketides	Cinnamic acids and derivatives	Hydroxycinnamic acids and derivatives	539.139	504.153	0.542133	1
0.54_507.1571m/z	NA	NA	NA	NA	NA	NA	NA	NA	NA	NA	NA	NA	NA	NA	NA	NA
0.54_514.2808m/z	HMDB0000036	null	C26H45NO7S	M-H	35.5	0	-7.0043	85.4422	Taurocholic acid	Lipids and lipid-like molecules	Steroids and steroid derivatives	Bile acids, alcohols and derivatives	514.281	NA	0.542133	1
0.54_514.2808m/z	HMDB0000889	null	C26H45NO7S	M-H	35.5	0	-7.0043	85.4422	Tauroursocholic acid	Lipids and lipid-like molecules	Steroids and steroid derivatives	Bile acids, alcohols and derivatives	514.281	NA	0.542133	1
0.54_514.2808m/z	HMDB0000922	null	C26H45NO7S	M-H	35.5	0	-7.0043	85.4422	Taurallocholic acid	Lipids and lipid-like molecules	Steroids and steroid derivatives	Bile acids, alcohols and derivatives	514.281	NA	0.542133	1
0.54_514.2808m/z	HMDB0000932	null	C26H45NO7S	M-H	35.5	0	-7.0043	85.4422	Tauro-b-muricholic acid	Lipids and lipid-like molecules	Steroids and steroid derivatives	Bile acids, alcohols and derivatives	514.281	NA	0.542133	1
0.54_514.2808m/z	HMDB0011637	null	C26H45NO7S	M-H	35.5	0	-7.0043	85.4422	Taurohyocholate	Lipids and lipid-like molecules	Steroids and steroid derivatives	Bile acids, alcohols and derivatives	514.281	NA	0.542133	1
0.54_514.2808m/z	HMDB0014754	null	C29H41NO7	M-H	38	0.331	-0.462128	90.1039	Candoxatril	Benzenoids	Indanes	null	514.281	NA	0.542133	1
0.54_514.2808m/z	LMST05040001	null	C26H45NO7S	M-H	35.5	0	-7.0043	85.4422	Taurocholic acid	Sterol Lipids [ST]	Steroid conjugates [ST05]	Taurine conjugates [ST0504]	514.281	NA	0.542133	1
0.54_514.2808m/z	LMST05040010	C15516	C26H45NO7S	M-H	35.5	0	-7.0043	85.4422	Taurohyocholic acid	Sterol Lipids [ST]	Steroid conjugates [ST05]	Taurine conjugates [ST0504]	514.281	NA	0.542133	1
0.54_514.2808m/z	LMST05040012	null	C26H45NO7S	M-H	35.5	0	-7.0043	85.4422	Tauro-b-muricholic acid	Sterol Lipids [ST]	Steroid conjugates [ST05]	Taurine conjugates [ST0504]	514.281	NA	0.542133	1
0.54_514.2808m/z	LMST05040014	null	C26H45NO7S	M-H	35.5	0	-7.0043	85.4422	Tauroursocholic acid	Sterol Lipids [ST]	Steroid conjugates [ST05]	Taurine conjugates [ST0504]	514.281	NA	0.542133	1
0.54_514.2808m/z	LMST05040016	null	C26H45NO7S	M-H	35.5	0	-7.0043	85.4422	Taurallocholic acid	Sterol Lipids [ST]	Steroid conjugates [ST05]	Taurine conjugates [ST0504]	514.281	NA	0.542133	1
0.54_514.2808m/z	LMST05040019	null	C26H45NO7S	M-H	35.5	0	-7.0043	85.4422	Taurallocholic acid	Sterol Lipids [ST]	Steroid conjugates [ST05]	Taurine conjugates [ST0504]	514.281	NA	0.542133	1
0.54_527.2546n	NA	NA	NA	NA	NA	NA	NA	NA	NA	NA	NA	NA	NA	NA	NA	NA
0.54_529.2696n	HMDB0002409	null	C26H43NO8S	M-H, M+Cl	39.8	8.9	-2.495	93.2956	N-[(3a,5b,7b)-7-hydroxy-24-oxo-3-(sulfooxy)cholan-24-yl]-Glycine	Lipids and lipid-like molecules	Steroids and steroid derivatives	Bile acids, alcohols and derivatives	528.262	529.27	0.542133	1
0.54_529.2696n	HMDB0002496	C15559	C26H43NO8S	M-H, M+Cl	39.8	8.9	-2.495	93.2956	N-[(3a,5b,7a)-3-hydroxy-24-oxo-7-(sulfooxy)cholan-24-yl]-Glycine	Lipids and lipid-like molecules	Steroids and steroid derivatives	Bile acids, alcohols and derivatives	528.262	529.27	0.542133	1
0.54_529.2696n	HMDB0002497	null	C26H43NO8S	M-H, M+Cl	39.8	8.9	-2.495	93.2956	Glycochenodeoxycholate-3-sulfate	Lipids and lipid-like molecules	Steroids and steroid derivatives	Bile acids, alcohols and derivatives	528.262	529.27	0.542133	1
0.54_529.2696n	LMST05030005	C15559	C26H43NO8S	M-H, M+Cl	39.8	8.9	-2.495	93.2956	glycochenodeoxycholic acid 7-sulfate	Sterol Lipids [ST]	Steroid conjugates [ST05]	Glycine conjugates [ST0503]	528.262	529.27	0.542133	1
0.54_529.2696n	LMST05030012	null	C26H43NO8S	M-H, M+Cl	39.8	8.9	-2.495	93.2956	N-[(3a,5b,7b)-7-hydroxy-24-oxo-3-(sulfoxy)cholan-24-yl]-Glycine	Sterol Lipids [ST]	Steroid conjugates [ST05]	Glycine conjugates [ST0503]	528.262	529.27	0.542133	1
0.54_531.2227m/z	HMDB0031140	null	C28H36O10	M-H	35.3	0	-1.69296	78.647	Austalide D	Organoheterocyclic compounds	Benzopyrans	1-benzopyrans	531.223	NA	0.542133	1
0.54_531.2227m/z	HMDB0034076	null	C28H36O10	M-H	38.9	17.7	-1.69296	78.647	Austalide E	Organoheterocyclic compounds	Benzopyrans	1-benzopyrans	531.223	NA	0.542133	1
0.54_531.2227m/z	HMDB0035771	null	C28H36O10	M-H	37.7	11.9	-1.69296	78.647	Nomilinic acid	Lipids and lipid-like molecules	Steroids and steroid derivatives	Steroid lactones	531.223	NA	0.542133	1
0.54_534.2513n	NA	NA	NA	NA	NA	NA	NA	NA	NA	NA	NA	NA	NA	NA	NA	NA
0.54_536.1896n	HMDB0033281	null	C26H32O12	M-CH3, M-H	41.1	15.7	0.443595	90.4209	8-Hydroxypinoresinol 8-glucoside	Lignans, neolignans and related compounds	Lignan glycosides	null	535.149	536.19	0.542133	1
0.54_536.1896n	HMDB0033282	null	C26H32O12	M-CH3, M-H	41.1	15.7	0.443595	90.4209	8-Hydroxypinoresinol 4-glucoside	Lignans, neolignans and related compounds	Lignan glycosides	null	535.149	536.19	0.542133	1
0.54_536.1896n	LMPK12140634	null	C26H32O12	M-CH3, M-H	38.8	4.09	0.443595	90.4209	5-Hydroxy-6,7,3',4',5'-pentamethoxyflavanone 5-O-rhamnoside	Polyketides [PK]	Flavonoids [PK12]	Flavanones [PK1214]	535.149	536.19	0.542133	1
0.54_538.2167n	NA	NA	NA	NA	NA	NA	NA	NA	NA	NA	NA	NA	NA	NA	NA	NA
0.54_548.1880n	HMDB0125812	null	C27H32O12	M-CH3, M-H	40.9	21.2	-2.42177	86.2065	6-{4-[3-(4,5-dihydroxy-7-methoxy-2,2-dimethyl-3,4-dihydro-2H-1-benzopyran-6-yl)-3-oxopropyl]phenoxy}-3,4,5-trihydroxyoxane-2-carboxylic acid	Phenylpropanoids and polyketides	Flavonoids	Flavonoid glycosides	547.181	548.188	0.542133	1
0.54_548.1880n	HMDB0125813	null	C27H32O12	M-CH3, M-H	40.9	21.3	-2.42177	86.2065	3,4,5-trihydroxy-6-({4-hydroxy-6-[3-(4-hydroxyphenyl)propanoyl]-7-methoxy-2,2-dimethyl-3,4-dihydro-2H-1-benzopyran-5-yl}oxy)oxane-2-carboxylic acid	Organic oxygen compounds	Organooxygen compounds	Carbohydrates and carbohydrate conjugates	547.181	548.188	0.542133	1
0.54_548.1880n	HMDB0130115	null	C27H32O12	M-CH3, M-H	41.3	23.2	-2.42177	86.2065	6-{[10-butanoyl-3-hydroxy-2,2-dimethyl-8-oxo-6-(prop-2-en-1-yl)-2H,3H,4H,8H-pyrano[3,2-g]chromen-5-yl]oxy}-3,4,5-trihydroxyoxane-2-carboxylic acid	Organic oxygen compounds	Organooxygen compounds	Carbohydrates and carbohydrate conjugates	547.181	548.188	0.542133	1
0.54_548.1880n	HMDB0130117	null	C27H32O12	M-CH3, M-H	41.3	23.1	-2.42177	86.2065	6-{[10-(but-3-enoyl)-3-hydroxy-2,2-dimethyl-8-oxo-6-propyl-2H,3H,4H,8H-pyrano[3,2-g]chromen-5-yl]oxy}-3,4,5-trihydroxyoxane-2-carboxylic acid	Organic oxygen compounds	Organooxygen compounds	Carbohydrates and carbohydrate conjugates	547.181	548.188	0.542133	1
0.54_548.1880n	HMDB0130298	null	C27H32O12	M-CH3, M-H	41.4	23.5	-2.42177	86.2065	6-[(2-{2-[2-(acetyloxy)propan-2-yl]-7-oxo-2H,3H,7H-furo[3,2-g]chromen-6-yl}-2-methylbut-3-en-1-yl)oxy]-3,4,5-trihydroxyoxane-2-carboxylic acid	null	null	null	547.181	548.188	0.542133	1
0.54_548.1880n	HMDB0130300	null	C27H32O12	M-CH3, M-H	41.4	23.6	-2.42177	86.2065	6-[2-(acetyloxy)-2-[6-(2-methylbut-3-en-2-yl)-7-oxo-2H,3H,7H-furo[3,2-g]chromen-2-yl]propoxy]-3,4,5-trihydroxyoxane-2-carboxylic acid	null	null	null	547.181	548.188	0.542133	1
0.54_548.1880n	HMDB0130302	null	C27H32O12	M-CH3, M-H	41.4	23.6	-2.42177	86.2065	3,4,5-trihydroxy-6-[2-({2-[6-(2-methylbut-3-en-2-yl)-7-oxo-2H,3H,7H-furo[3,2-g]chromen-2-yl]propan-2-yl}oxy)-2-oxoethoxy]oxane-2-carboxylic acid	null	null	null	547.181	548.188	0.542133	1
0.54_548.1880n	HMDB0130304	null	C27H32O12	M-CH3, M-H	41.7	25.3	-2.42177	86.2065	6-({2-[2-(acetyloxy)propan-2-yl]-6-(2-methylbut-3-en-2-yl)-7-oxo-2H,3H,7H-furo[3,2-g]chromen-3-yl}oxy)-3,4,5-trihydroxyoxane-2-carboxylic acid	null	null	null	547.181	548.188	0.542133	1
0.54_548.1880n	LMPK12130058	null	C27H32O12	M-CH3, M-H	38.9	11.4	-2.42177	86.2065	Ambofuracin	Polyketides [PK]	Flavonoids [PK12]	Aurone flavonoids [PK1213]	547.181	548.188	0.542133	1
0.54_550.2392m/z	HMDB0060622	null	C31H37NO8	M-H	31.2	15.9	-9.90023	50.8903	Endoxifen O-glucuronide	Phenylpropanoids and polyketides	Stilbenes	Stilbene glycosides	550.239	NA	0.542133	1
0.54_559.2182n	NA	NA	NA	NA	NA	NA	NA	NA	NA	NA	NA	NA	NA	NA	NA	NA
0.54_577.2299m/z	LMFA13010050	null	C23H42O14	M+Cl	29.4	14.1	5.62161	39.5284	2-O-(beta-D-galactopyranosyl-(1->6)-beta-D-galactopyranosyl) 2S,3R-dihydroxyundecanoic acid	Fatty Acyls [FA]	Fatty acyl glycosides [FA13]	Fatty acyl glycosides of mono- and disaccharides [FA1301]	577.23	NA	0.542133	1
0.54_581.1724n	HMDB0134608	null	C25H31N3O11S	M-H, M+Cl	31.1	11	7.60707	52.9278	2-amino-4-({1-[(carboxymethyl)-C-hydroxycarbonimidoyl]-2-{[1-(3,5-dihydroxyphenyl)-2-hydroxy-2-(3-hydroxy-4-methoxyphenyl)ethyl]sulfanyl}ethyl}-C-hydroxycarbonimidoyl)butanoic acid	Organic acids and derivatives	Carboxylic acids and derivatives	Amino acids, peptides, and analogues	580.165	581.172	0.542133	1
0.54_581.1724n	HMDB0134609	null	C25H31N3O11S	M-H, M+Cl	31.4	12.7	7.60707	52.9278	2-amino-4-({1-[(carboxymethyl)-C-hydroxycarbonimidoyl]-2-{[2-(3,5-dihydroxyphenyl)-2-hydroxy-1-(3-hydroxy-4-methoxyphenyl)ethyl]sulfanyl}ethyl}-C-hydroxycarbonimidoyl)butanoic acid	Organic acids and derivatives	Carboxylic acids and derivatives	Amino acids, peptides, and analogues	580.165	581.172	0.542133	1
0.54_584.2369m/z	HMDB0059793	null	C29H37N5O9	M-CH3	27.8	2.11	1.26819	38.2316	Gluten exorphin A5	Organic acids and derivatives	Carboxylic acids and derivatives	Amino acids, peptides, and analogues	584.237	NA	0.542133	1
0.54_608.1930m/z	NA	NA	NA	NA	NA	NA	NA	NA	NA	NA	NA	NA	NA	NA	NA	NA
0.54_610.2466n	HMDB0059949	null	C34H34N4O7	M-CH3, M+Cl	31.1	3.59	6.3382	59.0031	Rhodin G7	Organoheterocyclic compounds	Tetrapyrroles and derivatives	Chlorins	595.224	610.247	0.542133	1
0.54_626.2611m/z	NA	NA	NA	NA	NA	NA	NA	NA	NA	NA	NA	NA	NA	NA	NA	NA
0.54_639.1545n	HMDB0061164	null	C29H28F3NO12	M-CH3, M-H	36.5	14.4	-2.88771	71.5282	N-Trifluoroacetyladriamycin	Phenylpropanoids and polyketides	Anthracyclines	null	638.242	639.155	0.542133	1
0.54_639.1545n	HMDB0143196	null	C29H28F3NO12	M-CH3, M-H	36.5	14.4	-2.88771	71.5282	2,2,2-trifluoro-N-(3-hydroxy-2-methyl-6-{[(3S)-3,5,12-trihydroxy-3-(2-hydroxyacetyl)-10-methoxy-6,11-dioxo-1,2,3,4,6,11-hexahydrotetracen-1-yl]oxy}oxan-4-yl)ethanimidic acid	Phenylpropanoids and polyketides	Anthracyclines	null	638.242	639.155	0.542133	1
0.54_642.2534m/z	NA	NA	NA	NA	NA	NA	NA	NA	NA	NA	NA	NA	NA	NA	NA	NA
0.54_647.2753m/z	NA	NA	NA	NA	NA	NA	NA	NA	NA	NA	NA	NA	NA	NA	NA	NA
0.54_660.3081m/z	NA	NA	NA	NA	NA	NA	NA	NA	NA	NA	NA	NA	NA	NA	NA	NA
0.54_666.2150n	HMDB0039337	null	C31H38O16	M-H, M+Cl, M-CH3	41.1	20.1	-1.44848	87.2885	Tetramethylquercetin 3-rutinoside	Phenylpropanoids and polyketides	Flavonoids	Flavonoid glycosides	701.193	666.215	0.542133	1
0.54_666.2150n	LMPK12112764	null	C31H38O16	M-H, M+Cl, M-CH3	41.1	20.1	-1.44848	87.2885	Quercetin 5,7,3',4'-tetramethyl ether 3-rutinoside	Polyketides [PK]	Flavonoids [PK12]	Flavones and Flavonols [PK1211]	701.193	666.215	0.542133	1
0.54_674.3200m/z	NA	NA	NA	NA	NA	NA	NA	NA	NA	NA	NA	NA	NA	NA	NA	NA
0.54_684.2273n	HMDB0041435	null	C37H36N2O11	M-CH3, M-H	33	0.986	-6.79059	71.9386	Citbismine C	Organoheterocyclic compounds	Quinolines and derivatives	Benzoquinolines	669.204	684.227	0.542133	1
0.54_692.3370n	LMST01130005	null	C36H52O13	M-H, M+Cl	37.3	3.71	-5.47388	89.3087	Scillaren A	Sterol Lipids [ST]	Sterols [ST01]	Bufanolides and derivatives [ST0113]	691.33	692.337	0.542133	1
0.54_757.3999m/z	HMDB0029312	null	C39H62O12	M+Cl	31.5	0.677	8.7632	66.5623	Ophiopogonin C'	Lipids and lipid-like molecules	Steroids and steroid derivatives	Steroidal glycosides	757.4	NA	0.542133	1
0.54_757.3999m/z	HMDB0034327	null	C38H62O15	M-H	34.8	9.87	-2.28819	67.0342	Glucoconvallasaponin B	Lipids and lipid-like molecules	Steroids and steroid derivatives	Steroidal glycosides	757.4	NA	0.542133	1
0.54_757.3999m/z	HMDB0034595	null	C39H64O15	M-CH3	34.1	6.22	-2.15151	66.9835	Aginoside progenin	Lipids and lipid-like molecules	Steroids and steroid derivatives	Steroidal glycosides	757.4	NA	0.542133	1
0.54_845.4494m/z	HMDB0033636	null	C43H72O17	M-CH3	34.3	0.371	-5.29966	77.0341	Cyclotricuspidoside C	Lipids and lipid-like molecules	Prenol lipids	Terpene glycosides	845.449	NA	0.542133	1
0.54_845.4494m/z	HMDB0035947	null	C43H72O17	M-CH3	34.3	0.371	-5.29966	77.0341	Cyclopassifloside V	Lipids and lipid-like molecules	Prenol lipids	Terpene glycosides	845.449	NA	0.542133	1
0.54_845.4494m/z	HMDB0038350	null	C43H70O14	M+Cl	34.9	3.04	4.23502	76.578	Goyaglycoside g	Lipids and lipid-like molecules	Steroids and steroid derivatives	Steroidal glycosides	845.449	NA	0.542133	1
0.54_88.0154n	HMDB0000243	C00022	C3H4O3	M-H, M+Cl	36.3	0	-7.51226	89.9164	Pyruvic acid	Organic acids and derivatives	Keto acids and derivatives	Alpha-keto acids and derivatives	87.0081	88.0154	0.542133	1
0.54_88.0154n	HMDB0011111	C00222	C3H4O3	M-H, M+Cl	36.3	0	-7.51226	89.9164	Malonic semialdehyde	Organic oxygen compounds	Organooxygen compounds	Carbonyl compounds	87.0081	88.0154	0.542133	1
0.54_88.0154n	HMDB0040261	null	C3H4O3	M-H, M+Cl	36.3	0	-7.51226	89.9164	Glucosereductone	Organic oxygen compounds	Organooxygen compounds	Carbonyl compounds	87.0081	88.0154	0.542133	1
0.54_88.0154n	HMDB0062676	null	C3H4O3	M-H, M+Cl	36.3	0	-7.51226	89.9164	2-hydroxyacrylic Acid	Organic acids and derivatives	Carboxylic acids and derivatives	Carboxylic acids	87.0081	88.0154	0.542133	1
0.54_88.0154n	LMFA01060077	C00022	C3H4O3	M-H, M+Cl	36.3	0	-7.51226	89.9164	Pyruvic acid	Fatty Acyls [FA]	Fatty Acids and Conjugates [FA01]	Oxo fatty acids [FA0106]	87.0081	88.0154	0.542133	1
0.54_889.4770m/z	HMDB0013507	null	C42H80O13P2	M+Cl	39.9	7.18	0.177076	92.6246	PGP(18:0/18:2(9Z,12Z))	Lipids and lipid-like molecules	Glycerophospholipids	Glycerophosphoglycerophosphates	889.477	NA	0.542133	1
0.54_889.4770m/z	HMDB0013520	null	C42H80O13P2	M+Cl	38.5	0	0.177076	92.6246	PGP(18:1(11Z)/18:1(11Z))	Lipids and lipid-like molecules	Glycerophospholipids	Glycerophosphoglycerophosphates	889.477	NA	0.542133	1
0.54_889.4770m/z	HMDB0013521	null	C42H80O13P2	M+Cl	38.5	0	0.177076	92.6246	PGP(18:1(11Z)/18:1(9Z))	Lipids and lipid-like molecules	Glycerophospholipids	Glycerophosphoglycerophosphates	889.477	NA	0.542133	1
0.54_889.4770m/z	HMDB0013535	null	C42H80O13P2	M+Cl	38.5	0	0.177076	92.6246	PGP(18:1(9Z)/18:1(11Z))	Lipids and lipid-like molecules	Glycerophospholipids	Glycerophosphoglycerophosphates	889.477	NA	0.542133	1
0.54_889.4770m/z	HMDB0013536	null	C42H80O13P2	M+Cl	38.5	0	0.177076	92.6246	PGP(18:1(9Z)/18:1(9Z))	Lipids and lipid-like molecules	Glycerophospholipids	Glycerophosphoglycerophosphates	889.477	NA	0.542133	1
0.54_889.4770m/z	HMDB0013549	null	C42H80O13P2	M+Cl	39.9	7.18	0.177076	92.6246	PGP(18:2(9Z,12Z)/18:0)	Lipids and lipid-like molecules	Glycerophospholipids	Glycerophosphoglycerophosphates	889.477	NA	0.542133	1
0.54_889.4770m/z	HMDB0033641	null	C45H74O15	M+Cl	37.3	1.45	5.61207	91.537	(3b,21b)-12-Oleanene-3,21,28-triol 28-[arabinosyl-(1->3)-arabinosyl-(1->3)-arabinoside]	Lipids and lipid-like molecules	Prenol lipids	Triterpenoids	889.477	NA	0.542133	1
0.54_889.4770m/z	HMDB0038346	null	C45H76O18	M-CH3	37.9	1.94	-3.53464	91.6189	Alliosterol 1-(4''-galactosylrhamnoside) 16-galactoside	Lipids and lipid-like molecules	Steroids and steroid derivatives	Steroidal glycosides	889.477	NA	0.542133	1
0.54_889.4770m/z	HMDB0041528	null	C45H76O18	M-CH3	37.5	0.0506	-3.53464	91.6189	Torvoside A	Lipids and lipid-like molecules	Steroids and steroid derivatives	Steroidal glycosides	889.477	NA	0.542133	1
0.54_889.4770m/z	HMDB0041529	null	C45H76O18	M-CH3	37.5	0.0498	-3.53464	91.6189	Torvoside B	Lipids and lipid-like molecules	Steroids and steroid derivatives	Steroidal glycosides	889.477	NA	0.542133	1
0.54_933.5056m/z	HMDB0032068	null	C47H80O19	M-CH3	37.7	5.19	-0.835196	84.3282	Notoginsenoside H	Lipids and lipid-like molecules	Prenol lipids	Triterpenoids	933.506	NA	0.542133	1
0.54_933.5056m/z	HMDB0033887	null	C47H78O16	M+Cl	38	14.2	8.01356	84.9626	Chondrillasterol 3-[glucosyl-(1->2)-glucosyl-(1->2)-glucoside]	Lipids and lipid-like molecules	Steroids and steroid derivatives	Stigmastanes and derivatives	933.506	NA	0.542133	1
0.54_933.5056m/z	HMDB0034375	null	C46H78O19	M-H	36.8	0.0466	-0.926377	85.2591	(3b,5b,22a,25R)-Furostane-22-methoxy-3,26-diol 3-[glucosyl-(1->2)-glucoside] 26-glucoside	Lipids and lipid-like molecules	Steroids and steroid derivatives	Steroidal glycosides	933.506	NA	0.542133	1
0.54_933.5056m/z	HMDB0035169	null	C47H80O19	M-CH3	39.7	15.4	-0.835196	84.3282	Momordicoside B	Lipids and lipid-like molecules	Steroids and steroid derivatives	Steroidal glycosides	933.506	NA	0.542133	1
0.54_933.5056m/z	HMDB0035348	null	C47H80O19	M-CH3	37.8	5.57	-0.835196	84.3282	(3b,6a,12b,17a,20S)-Dammar-24-ene-3,6,12,17,20-pentol 20-[glucosyl-(1->2)-glucoside] 6-xyloside	Lipids and lipid-like molecules	Prenol lipids	Triterpenoids	933.506	NA	0.542133	1
0.54_933.5056m/z	HMDB0040419	null	C47H80O19	M-CH3	39.3	13	-0.835196	84.3282	Vinaginsenoside R5	Lipids and lipid-like molecules	Prenol lipids	Terpene glycosides	933.506	NA	0.542133	1
0.54_933.5056m/z	HMDB0040420	null	C47H80O19	M-CH3	39.3	13	-0.835196	84.3282	Vinaginsenoside R6	Lipids and lipid-like molecules	Prenol lipids	Terpene glycosides	933.506	NA	0.542133	1
0.54_933.5056m/z	HMDB0041466	null	C47H78O16	M+Cl	37.3	10.4	8.01356	84.9626	Melilotoside C	Lipids and lipid-like molecules	Prenol lipids	Triterpenoids	933.506	NA	0.542133	1
0.55_108.0567n	HMDB0001858	C01468	C7H8O	M-CH3, M-H	37.5	0.634	-7.89838	95.7401	p-Cresol	Benzenoids	Phenols	Cresols	93.0337	108.057	0.549933	1
0.55_108.0567n	HMDB0002048	C01467	C7H8O	M-CH3, M-H	37.5	0.634	-7.89838	95.7401	m-Cresol	Benzenoids	Phenols	Cresols	93.0337	108.057	0.549933	1
0.55_108.0567n	HMDB0002055	C01542	C7H8O	M-CH3, M-H	37.5	0.634	-7.89838	95.7401	o-Cresol	Benzenoids	Phenols	Cresols	93.0337	108.057	0.549933	1
0.55_108.0567n	HMDB0003119	C03485	C7H8O	M-CH3, M-H	37.4	0	-7.89838	95.7401	Benzyl alcohol	Benzenoids	Benzene and substituted derivatives	Benzyl alcohols	93.0337	108.057	0.549933	1
0.55_108.0567n	HMDB0033895	C01403	C7H8O	M-CH3, M-H	37.5	0.632	-7.89838	95.7401	Anisole	Benzenoids	Benzene and substituted derivatives	Phenol ethers	93.0337	108.057	0.549933	1
0.55_111.9463m/z	NA	NA	NA	NA	NA	NA	NA	NA	NA	NA	NA	NA	NA	NA	NA	NA
0.55_122.0031n	HMDB0002127	null	C3H6O3S	M-CH3, M+Cl	37.4	0.319	-5.27525	92.6532	3-Mercaptolactic acid	Organic oxygen compounds	Organooxygen compounds	Carbohydrates and carbohydrate conjugates	156.961	122.003	0.549933	1
0.55_124.0089m/z	NA	NA	NA	NA	NA	NA	NA	NA	NA	NA	NA	NA	NA	NA	NA	NA
0.55_124.0518n	HMDB0000873	C06730	C7H8O2	M-CH3, M-H	50.3	58.1	-4.71307	98.9654	4-Methylcatechol	Benzenoids	Phenols	Benzenediols	109.029	124.052	0.549933	1
0.55_124.0518n	HMDB0001398	C15572	C7H8O2	M-CH3, M-H	50.9	60.8	-4.71307	98.9654	Guaiacol	Benzenoids	Phenols	Methoxyphenols	109.029	124.052	0.549933	1
0.55_124.0518n	HMDB0011724	C17467	C7H8O2	M-CH3, M-H	50.9	60.8	-4.71307	98.9654	4-Hydroxybenzyl alcohol	Benzenoids	Benzene and substituted derivatives	Benzyl alcohols	109.029	124.052	0.549933	1
0.55_124.0518n	HMDB0029696	null	C7H8O2	M-CH3, M-H	50.9	60.8	-4.71307	98.9654	Mequinol	Benzenoids	Benzene and substituted derivatives	Phenols and derivatives	109.029	124.052	0.549933	1
0.55_124.0518n	HMDB0032917	null	C7H8O2	M-CH3, M-H	50.5	58.9	-4.71307	98.9654	1-(2-Furanyl)-2-propanone	Organoheterocyclic compounds	Heteroaromatic compounds	null	109.029	124.052	0.549933	1
0.55_124.0518n	HMDB0034877	null	C7H8O2	M-CH3, M-H	50.5	58.9	-4.71307	98.9654	2-Acetyl-3-methylfuran	Organooxygen compounds	Carbonyl compounds	Ketones	109.029	124.052	0.549933	1
0.55_124.0518n	HMDB0035226	null	C7H8O2	M-CH3, M-H	50.5	58.9	-4.71307	98.9654	2-Acetyl-5-methylfuran	Organic oxygen compounds	Organooxygen compounds	Carbonyl compounds	109.029	124.052	0.549933	1
0.55_124.0518n	HMDB0038963	null	C7H8O2	M-CH3, M-H	51.2	62.3	-4.71307	98.9654	4,6-Heptadiyne-1,3-diol	Lipids and lipid-like molecules	Fatty Acyls	Fatty alcohols	109.029	124.052	0.549933	1
0.55_124.0518n	HMDB0040280	null	C7H8O2	M-CH3, M-H	50.5	58.9	-4.71307	98.9654	1-(2-Furanyl)-1-propanone	Organooxygen compounds	Carbonyl compounds	Ketones	109.029	124.052	0.549933	1
0.55_124.0518n	HMDB0059709	C02323	C7H8O2	M-CH3, M-H	50.9	60.8	-4.71307	98.9654	2-Hydroxybenzyl alcohol	Benzenoids	Benzene and substituted derivatives	Benzyl alcohols	109.029	124.052	0.549933	1
0.55_124.0518n	HMDB0059712	C03351	C7H8O2	M-CH3, M-H	50.9	60.8	-4.71307	98.9654	3-Hydroxybenzyl alcohol	Benzenoids	Benzene and substituted derivatives	Benzyl alcohols	109.029	124.052	0.549933	1
0.55_124.0518n	HMDB0135619	null	C7H8O2	M-CH3, M-H	50.9	60.8	-4.71307	98.9654	3-methoxyphenol	Benzenoids	Benzene and substituted derivatives	Phenols and derivatives	109.029	124.052	0.549933	1
0.55_124.0518n	LMFA01030781	null	C7H8O2	M-CH3, M-H	50.9	61.2	-4.71307	98.9654	trans,trans-hepta-2,4,6-trienoic acid	Fatty Acyls [FA]	Fatty Acids and Conjugates [FA01]	Unsaturated fatty acids [FA0103]	109.029	124.052	0.549933	1
0.55_124.0518n	LMFA01030782	null	C7H8O2	M-CH3, M-H	50.9	61.2	-4.71307	98.9654	cis,trans-hepta-2,4,6-trienoic acid	Fatty Acyls [FA]	Fatty Acids and Conjugates [FA01]	Unsaturated fatty acids [FA0103]	109.029	124.052	0.549933	1
0.55_127.0505m/z	HMDB0000079	C00906	C5H8N2O2	M-H	29.5	0.405	-5.91095	53.8938	Dihydrothymine	Organoheterocyclic compounds	Diazines	Pyrimidines and pyrimidine derivatives	127.051	NA	0.549933	1
0.55_127.0505m/z	HMDB0029874	null	C5H8N2O2	M-H	29.4	0	-5.91095	53.8938	Squamolone	Organoheterocyclic compounds	Pyrrolidines	Pyrrolidine carboxylic acids and derivatives	127.051	NA	0.549933	1
0.55_127.0505m/z	HMDB0031547	null	C5H8N2O2	M-H	29.5	0.405	-5.91095	53.8938	L-Cyclo(alanylglycyl)	Organoheterocyclic compounds	Diazinanes	Piperazines	127.051	NA	0.549933	1
0.55_127.0505m/z	HMDB0062558	null	C5H8N2O2	M-H	29.5	0.402	-5.91095	53.8938	Pyroglutamine	Organic acids and derivatives	Carboxylic acids and derivatives	Amino acids, peptides, and analogues	127.051	NA	0.549933	1
0.55_127.0505m/z	LMFA01100037	C05715	C5H8N2O2	M-H	29.5	0.428	-5.91095	53.8938	4-amino-4-cyano-butanoic acid	Fatty Acyls [FA]	Fatty Acids and Conjugates [FA01]	Amino fatty acids [FA0110]	127.051	NA	0.549933	1
0.55_127.0505m/z	LMFA01100038	C05717	C5H8N2O2	M-H	29.5	0.428	-5.91095	53.8938	2-amino-4-cyano-butanoic acid	Fatty Acyls [FA]	Fatty Acids and Conjugates [FA01]	Amino fatty acids [FA0110]	127.051	NA	0.549933	1
0.55_131.0819m/z	HMDB0000182	C00047	C6H14N2O2	M-CH3	39	4.1	-4.1187	95.6494	L-Lysine	Organic acids and derivatives	Carboxylic acids and derivatives	Amino acids, peptides, and analogues	131.082	NA	0.549933	1
0.55_131.0819m/z	HMDB0000214	C00077	C5H12N2O2	M-H	39	4.04	-5.1122	96.7004	Ornithine	Organic acids and derivatives	Carboxylic acids and derivatives	Amino acids, peptides, and analogues	131.082	NA	0.549933	1
0.55_131.0819m/z	HMDB0003374	C00515	C5H12N2O2	M-H	39	4.04	-5.1122	96.7004	D-Ornithine	Organic acids and derivatives	Carboxylic acids and derivatives	Amino acids, peptides, and analogues	131.082	NA	0.549933	1
0.55_131.0819m/z	HMDB0003405	C00047	C6H14N2O2	M-CH3	39	4.1	-4.1187	95.6494	D-Lysine	Organic acids and derivatives	Carboxylic acids and derivatives	Amino acids, peptides, and analogues	131.082	NA	0.549933	1
0.55_131.0819m/z	HMDB0012114	C01142	C6H14N2O2	M-CH3	39	4.1	-4.1187	95.6494	(3S)-3,6-Diaminohexanoate	Organic acids and derivatives	Carboxylic acids and derivatives	Amino acids, peptides, and analogues	131.082	NA	0.549933	1
0.55_131.0819m/z	HMDB0012115	C01186	C6H14N2O2	M-CH3	39	3.91	-4.1187	95.6494	(3S,5S)-3,5-Diaminohexanoate	Organic acids and derivatives	Carboxylic acids and derivatives	Amino acids, peptides, and analogues	131.082	NA	0.549933	1
0.55_131.0819m/z	HMDB0142894	C16440	C6H14N2O2	M-CH3	39	4.1	-4.1187	95.6494	2,6-diaminohexanoic acid	Organic acids and derivatives	Carboxylic acids and derivatives	Amino acids, peptides, and analogues	131.082	NA	0.549933	1
0.55_131.0819m/z	LMFA01100057	C01602	C5H12N2O2	M-H	39	4.04	-5.1122	96.7004	2,5-Diaminopentanoic acid	Fatty Acyls [FA]	Fatty Acids and Conjugates [FA01]	Amino fatty acids [FA0110]	131.082	NA	0.549933	1
0.55_134.8938m/z	NA	NA	NA	NA	NA	NA	NA	NA	NA	NA	NA	NA	NA	NA	NA	NA
0.55_136.8909m/z	NA	NA	NA	NA	NA	NA	NA	NA	NA	NA	NA	NA	NA	NA	NA	NA
0.55_144.0441m/z	HMDB0001190	C00637	C10H9NO	M-CH3	37.6	4.35	-8.43882	93.1824	Indoleacetaldehyde	Organoheterocyclic compounds	Indoles and derivatives	Indoles	144.044	NA	0.549933	1
0.55_144.0441m/z	HMDB0029737	C08493	C9H7NO	M-H	37.6	4.65	-9.76095	94.2056	1H-Indole-3-carboxaldehyde	Organoheterocyclic compounds	Indoles and derivatives	Indoles	144.044	NA	0.549933	1
0.55_144.0441m/z	HMDB0062503	C14789	C10H9NO	M-CH3	36.8	0	-8.43882	93.1824	N-Hydroxy-1-aminonaphthalene	Benzenoids	Naphthalenes	null	144.044	NA	0.549933	1
0.55_145.0611m/z	HMDB0000641	C00064	C5H10N2O3	M-H	37.5	0.14	-5.18831	93.3594	L-Glutamine	Organic acids and derivatives	Carboxylic acids and derivatives	Amino acids, peptides, and analogues	145.061	NA	0.549933	1
0.55_145.0611m/z	HMDB0002031	C05100	C5H10N2O3	M-H	37.5	0.127	-5.18831	93.3594	Ureidoisobutyric acid	Organic acids and derivatives	Organic carbonic acids and derivatives	Ureas	145.061	NA	0.549933	1
0.55_145.0611m/z	HMDB0003423	C00819	C5H10N2O3	M-H	37.5	0.14	-5.18831	93.3594	D-Glutamine	Organic acids and derivatives	Carboxylic acids and derivatives	Amino acids, peptides, and analogues	145.061	NA	0.549933	1
0.55_145.0611m/z	HMDB0003459	C00993	C6H12N2O3	M-CH3	37.9	0.419	-4.27491	94.2705	D-Alanyl-D-alanine	Organic acids and derivatives	Carboxylic acids and derivatives	Amino acids, peptides, and analogues	145.061	NA	0.549933	1
0.55_145.0611m/z	HMDB0006899	null	C5H10N2O3	M-H	37.5	0	-5.18831	93.3594	Alanylglycine	Organic acids and derivatives	Carboxylic acids and derivatives	Amino acids, peptides, and analogues	145.061	NA	0.549933	1
0.55_145.0611m/z	HMDB0028680	null	C6H12N2O3	M-CH3	37.9	0.419	-4.27491	94.2705	Alanyl-Alanine	Organic acids and derivatives	Carboxylic acids and derivatives	Amino acids, peptides, and analogues	145.061	NA	0.549933	1
0.55_145.0611m/z	HMDB0031411	C06442	C6H12N2O3	M-CH3	37.9	0.426	-4.27491	94.2705	4-Acetamido-2-aminobutanoic acid	Organic acids and derivatives	Carboxylic acids and derivatives	Amino acids, peptides, and analogues	145.061	NA	0.549933	1
0.55_156.0892n	NA	NA	NA	NA	NA	NA	NA	NA	NA	NA	NA	NA	NA	NA	NA	NA
0.55_160.8415m/z	NA	NA	NA	NA	NA	NA	NA	NA	NA	NA	NA	NA	NA	NA	NA	NA
0.55_162.8386m/z	NA	NA	NA	NA	NA	NA	NA	NA	NA	NA	NA	NA	NA	NA	NA	NA
0.55_168.0875n	NA	NA	NA	NA	NA	NA	NA	NA	NA	NA	NA	NA	NA	NA	NA	NA
0.55_173.0927m/z	HMDB0000206	C02727	C8H16N2O3	M-CH3	34.2	0.101	-2.12235	73.2714	N6-Acetyl-L-lysine	Organic acids and derivatives	Carboxylic acids and derivatives	Amino acids, peptides, and analogues	173.093	NA	0.549933	1
0.55_173.0927m/z	HMDB0000446	null	C8H16N2O3	M-CH3	34.2	0.107	-2.12235	73.2714	N-Alpha-acetyllysine	Organic acids and derivatives	Carboxylic acids and derivatives	Amino acids, peptides, and analogues	173.093	NA	0.549933	1
0.55_173.0927m/z	HMDB0000759	C02155	C8H16N2O3	M-CH3	34.3	0.921	-2.12235	73.2714	Glycylleucine	Organic acids and derivatives	Carboxylic acids and derivatives	Amino acids, peptides, and analogues	173.093	NA	0.549933	1
0.55_173.0927m/z	HMDB0003357	C00437	C7H14N2O3	M-H	33.9	0.106	-2.7154	72.5796	N-Acetylornithine	Organic acids and derivatives	Carboxylic acids and derivatives	Amino acids, peptides, and analogues	173.093	NA	0.549933	1
0.55_173.0927m/z	HMDB0028700	null	C8H16N2O3	M-CH3	34.3	0.686	-2.12235	73.2714	Alanyl-Valine	null	null	null	173.093	NA	0.549933	1
0.55_173.0927m/z	HMDB0028844	null	C8H16N2O3	M-CH3	34.2	0.337	-2.12235	73.2714	Glycyl-Isoleucine	Organic acids and derivatives	Carboxylic acids and derivatives	Amino acids, peptides, and analogues	173.093	NA	0.549933	1
0.55_173.0927m/z	HMDB0028854	null	C7H14N2O3	M-H	34	0.571	-2.7154	72.5796	Glycyl-Valine	Organic acids and derivatives	Carboxylic acids and derivatives	Amino acids, peptides, and analogues	173.093	NA	0.549933	1
0.55_173.0927m/z	HMDB0028907	null	C8H16N2O3	M-CH3	34.2	0.337	-2.12235	73.2714	Isoleucyl-Glycine	Organic acids and derivatives	Carboxylic acids and derivatives	Amino acids, peptides, and analogues	173.093	NA	0.549933	1
0.55_173.0927m/z	HMDB0028929	null	C8H16N2O3	M-CH3	34.3	0.921	-2.12235	73.2714	Leucyl-Glycine	Organic acids and derivatives	Carboxylic acids and derivatives	Amino acids, peptides, and analogues	173.093	NA	0.549933	1
0.55_173.0927m/z	HMDB0029120	null	C8H16N2O3	M-CH3	34.3	0.686	-2.12235	73.2714	Valyl-Alanine	Organic acids and derivatives	Carboxylic acids and derivatives	Amino acids, peptides, and analogues	173.093	NA	0.549933	1
0.55_173.0927m/z	HMDB0029127	null	C7H14N2O3	M-H	34	0.571	-2.7154	72.5796	Valyl-Glycine	Organic acids and derivatives	Carboxylic acids and derivatives	Amino acids, peptides, and analogues	173.093	NA	0.549933	1
0.55_173.0927m/z	HMDB0034365	C01047	C7H14N2O3	M-H	33.9	0.0996	-2.7154	72.5796	L-Theanine	Organic acids and derivatives	Carboxylic acids and derivatives	Amino acids, peptides, and analogues	173.093	NA	0.549933	1
0.55_173.0927m/z	HMDB0094702	null	C7H14N2O3	M-H	34	0.603	-2.7154	72.5796	Gly-Norvaline	Organic acids and derivatives	Carboxylic acids and derivatives	Amino acids, peptides, and analogues	173.093	NA	0.549933	1
0.55_181.9948m/z	NA	NA	NA	NA	NA	NA	NA	NA	NA	NA	NA	NA	NA	NA	NA	NA
0.55_182.0435n	HMDB0001970	null	C6H6N4O3	M-CH3, M-H, M+Cl	41.4	10.6	-2.90976	99.828	3-Methyluric acid	Organoheterocyclic compounds	Imidazopyrimidines	Purines and purine derivatives	167.02	182.043	0.549933	1
0.55_182.0435n	HMDB0001973	null	C6H6N4O3	M-CH3, M-H, M+Cl	41.4	10.6	-2.90976	99.828	9-Methyluric acid	Organoheterocyclic compounds	Imidazopyrimidines	Purines and purine derivatives	167.02	182.043	0.549933	1
0.55_182.0435n	HMDB0003099	C16359	C6H6N4O3	M-CH3, M-H, M+Cl	41	8.78	-2.90976	99.828	1-Methyluric acid	Organoheterocyclic compounds	Imidazopyrimidines	Purines and purine derivatives	167.02	182.043	0.549933	1
0.55_182.0435n	HMDB0011107	C16355	C6H6N4O3	M-CH3, M-H, M+Cl	41.4	10.6	-2.90976	99.828	7-Methyluric acid	Organoheterocyclic compounds	Imidazopyrimidines	Purines and purine derivatives	167.02	182.043	0.549933	1
0.55_185.0561m/z	HMDB0061890	null	C7H10N2O4	M-H	35.2	0.151	-3.47897	80.0022	Pyroglutamylglycine	Organic acids and derivatives	Carboxylic acids and derivatives	Amino acids, peptides, and analogues	185.056	NA	0.549933	1
0.55_188.0138n	HMDB0011635	null	C7H8O4S	M-CH3, M-H	39.4	7.56	-3.00261	92.8328	p-Cresol sulfate	Organic acids and derivatives	Organic sulfuric acids and derivatives	Arylsulfates	187.006	188.014	0.549933	1
0.55_188.0138n	HMDB0034782	null	C7H8O4S	M-CH3, M-H	39.4	7.56	-3.00261	92.8328	Benzyl sulfate	Benzenoids	Benzene and substituted derivatives	null	187.006	188.014	0.549933	1
0.55_188.0138n	HMDB0059933	C06677	C7H8O4S	M-CH3, M-H	39.4	7.56	-3.00261	92.8328	p-Toluenesulfonic acid	Organic acids and derivatives	Organic sulfuric acids and derivatives	Arylsulfates	187.006	188.014	0.549933	1
0.55_204.0094n	HMDB0060013	null	C7H8O5S	M-CH3, M-H	44.2	25.5	0.651373	96.3653	O-methoxycatechol-O-sulphate	Organic acids and derivatives	Organic sulfuric acids and derivatives	Arylsulfates	188.986	204.009	0.549933	1
0.55_214.0293n	HMDB0135284	null	C9H10O4S	M-CH3, M+Cl	38.5	0.626	-3.16103	95.4731	{[(2E)-3-phenylprop-2-en-1-yl]oxy}sulfonic acid	Benzenoids	Benzene and substituted derivatives	Styrenes	248.99	214.029	0.549933	1
0.55_218.9960m/z	HMDB0033566	C16757	C9H14OS3	M-CH3	36.5	0	-7.32701	90.6514	Ajoene	Organosulfur compounds	Sulfoxides	null	218.996	NA	0.549933	1
0.55_218.9960m/z	HMDB0034453	C04486	C12H10OS2	M-CH3	39.1	11	7.07836	92.4623	4-[2,2'-Bithiophen-5-yl]-3-butyn-1-ol	Organoheterocyclic compounds	Bi- and oligothiophenes	null	218.996	NA	0.549933	1
0.55_218.9960m/z	HMDB0128030	null	C8H10O6S	M-CH3	38.9	4	-3.61354	94.6073	(4-ethyl-2,6-dihydroxyphenyl)oxidanesulfonic acid	Organic acids and derivatives	Organic sulfuric acids and derivatives	Arylsulfates	218.996	NA	0.549933	1
0.55_226.0819m/z	HMDB0000014	C00881	C9H13N3O4	M-H	30.4	13.7	-6.08596	45.2401	Deoxycytidine	Nucleosides, nucleotides, and analogues	Pyrimidine nucleosides	Pyrimidine 2'-deoxyribonucleosides	226.082	NA	0.549933	1
0.55_226.0819m/z	HMDB0002224	null	C10H15N3O4	M-CH3	30.6	13.6	-5.42732	45.7969	5-Methyldeoxycytidine	Nucleosides, nucleotides, and analogues	Pyrimidine nucleosides	Pyrimidine 2'-deoxyribonucleosides	226.082	NA	0.549933	1
0.55_226.0819m/z	HMDB0060750	null	C10H15N3O4	M-CH3	29.6	8.54	-5.42732	45.7969	3'-Amino-3'-deoxythimidine	Nucleosides, nucleotides, and analogues	Pyrimidine nucleosides	Pyrimidine 2',3'-dideoxyribonucleosides	226.082	NA	0.549933	1
0.55_228.1104n	HMDB0006695	null	C10H16N2O4	M-H, M+Cl	39.6	31.6	-2.53785	69.6039	Prolylhydroxyproline	Organic acids and derivatives	Carboxylic acids and derivatives	Amino acids, peptides, and analogues	227.103	228.11	0.549933	1
0.55_228.1104n	HMDB0028871	null	C10H16N2O4	M-H, M+Cl	38.8	27.6	-2.53785	69.6039	Hydroxyprolyl-Proline	Organic acids and derivatives	Carboxylic acids and derivatives	Amino acids, peptides, and analogues	227.103	228.11	0.549933	1
0.55_228.1104n	HMDB0029018	null	C10H16N2O4	M-H, M+Cl	39.6	31.6	-2.53785	69.6039	Prolyl-Hydroxyproline	Organic acids and derivatives	Carboxylic acids and derivatives	Amino acids, peptides, and analogues	227.103	228.11	0.549933	1
0.55_228.1104n	HMDB0040573	null	C10H16N2O4	M-H, M+Cl	33.3	0	-2.53785	69.6039	Tetraacetylethylenediamine	Organic acids and derivatives	Carboxylic acids and derivatives	Carboxylic acid derivatives	227.103	228.11	0.549933	1
0.55_228.1104n	HMDB0094651	null	C10H16N2O4	M-H, M+Cl	39	28.3	-2.53785	69.6039	Pyroglutamylvaline	Organic acids and derivatives	Carboxylic acids and derivatives	Amino acids, peptides, and analogues	227.103	228.11	0.549933	1
0.55_232.0036n	HMDB0041646	null	C8H8O6S	M-CH3, M-H	40	4.33	-2.31259	98.3124	2,4-Dihydroxyacetophenone 5-sulfate	Organic oxygen compounds	Organooxygen compounds	Carbonyl compounds	216.981	232.004	0.549933	1
0.55_232.0036n	HMDB0041789	null	C8H8O6S	M-CH3, M-H	39.9	4.14	-2.31259	98.3124	Vanillin 4-sulfate	Organic acids and derivatives	Organic sulfuric acids and derivatives	Arylsulfates	216.981	232.004	0.549933	1
0.55_232.0036n	HMDB0125163	null	C8H8O6S	M-CH3, M-H	39.6	2.52	-2.31259	98.3124	2-[3-(sulfooxy)phenyl]acetic acid	Organic acids and derivatives	Organic sulfuric acids and derivatives	Arylsulfates	216.981	232.004	0.549933	1
0.55_232.0036n	HMDB0128010	null	C8H8O6S	M-CH3, M-H	39.6	2.52	-2.31259	98.3124	(4-ethenyl-2,6-dihydroxyphenyl)oxidanesulfonic acid	Organic acids and derivatives	Organic sulfuric acids and derivatives	Arylsulfates	216.981	232.004	0.549933	1
0.55_232.0036n	HMDB0132500	null	C8H8O6S	M-CH3, M-H	39.6	2.52	-2.31259	98.3124	2-[4-(sulfooxy)phenyl]acetic acid	Organic acids and derivatives	Organic sulfuric acids and derivatives	Arylsulfates	216.981	232.004	0.549933	1
0.55_244.0695n	HMDB0000296	C00299	C9H12N2O6	M-H, M+Cl	41	18.1	0.0202103	86.9973	Uridine	Nucleosides, nucleotides, and analogues	Pyrimidine nucleosides	null	243.062	244.07	0.549933	1
0.55_244.0695n	HMDB0000767	C02067	C9H12N2O6	M-H, M+Cl	41.7	21.4	0.0202103	86.9973	Pseudouridine	Nucleosides, nucleotides, and analogues	Nucleoside and nucleotide analogues	null	243.062	244.07	0.549933	1
0.55_256.1548m/z	LMFA07070031	null	C13H23NO4	M-H	38.4	1.83	-2.44217	92.8329	2-Hexenoylcarnitine	Fatty Acyls [FA]	Fatty esters [FA07]	Fatty acyl carnitines [FA0707]	256.155	NA	0.549933	1
0.55_264.9836m/z	HMDB0014767	null	C8H8Cl2N4	M+Cl	29.7	0	6.73451	56.0715	Guanabenz	Benzenoids	Benzene and substituted derivatives	Halobenzenes	264.984	NA	0.549933	1
0.55_267.0726m/z	HMDB0000195	C00294	C10H12N4O5	M-H	40.6	8.97	-3.47433	97.8697	Inosine	Nucleosides, nucleotides, and analogues	Purine nucleosides	null	267.073	NA	0.549933	1
0.55_267.0726m/z	HMDB0000425	null	C9H16O9	M-H	39.5	3.13	1.51452	96.0978	3-Deoxy-D-glycero-D-galacto-2-nonulosonic acid	Organic oxygen compounds	Organooxygen compounds	Carbohydrates and carbohydrate conjugates	267.073	NA	0.549933	1
0.55_267.0726m/z	HMDB0000481	null	C10H12N4O5	M-H	40.6	8.97	-3.47433	97.8697	Allopurinol riboside	Nucleosides, nucleotides, and analogues	Pyrazolo[3,4-d]pyrimidine glycosides	null	267.073	NA	0.549933	1
0.55_267.0726m/z	HMDB0002721	null	C11H14N4O5	M-CH3	41.9	14.4	-3.04115	98.9178	1-Methylinosine	Nucleosides, nucleotides, and analogues	Purine nucleosides	null	267.073	NA	0.549933	1
0.55_267.0726m/z	HMDB0003040	null	C10H12N4O5	M-H	40.6	8.97	-3.47433	97.8697	Arabinosylhypoxanthine	Nucleosides, nucleotides, and analogues	Purine nucleosides	null	267.073	NA	0.549933	1
0.55_267.0726m/z	HMDB0029619	null	C10H18O9	M-CH3	40.3	6.85	1.69983	96.9263	Arabinopyranobiose	Organic oxygen compounds	Organooxygen compounds	Carbohydrates and carbohydrate conjugates	267.073	NA	0.549933	1
0.55_267.0726m/z	HMDB0029894	null	C10H18O9	M-CH3	40.3	6.85	1.69983	96.9263	Xylobiose	Organic oxygen compounds	Organooxygen compounds	Carbohydrates and carbohydrate conjugates	267.073	NA	0.549933	1
0.55_267.0726m/z	HMDB0029918	null	C10H18O9	M-CH3	40.3	6.85	1.69983	96.9263	Arabinofuranobiose	Organic oxygen compounds	Organooxygen compounds	Carbohydrates and carbohydrate conjugates	267.073	NA	0.549933	1
0.55_267.0726m/z	HMDB0038855	null	C10H18O9	M-CH3	40.3	6.85	1.69983	96.9263	3-O-alpha-L-Arabinopyranosyl-L-arabinose	null	null	null	267.073	NA	0.549933	1
0.55_267.0726m/z	HMDB0038880	null	C10H18O9	M-CH3	40.3	6.84	1.69983	96.9263	5-O-a-L-Arabinofuranosyl-L-arabinose	null	null	null	267.073	NA	0.549933	1
0.55_267.0726m/z	HMDB0038881	null	C10H18O9	M-CH3	40.3	6.85	1.69983	96.9263	2-O-b-D-Xylopyranosyl-L-arabinose	Organooxygen compounds	Carbohydrates and carbohydrate conjugates	Glycosyl compounds	267.073	NA	0.549933	1
0.55_267.0726m/z	HMDB0038882	null	C10H18O9	M-CH3	40.4	6.89	1.69983	96.9263	5-O-beta-D-Xylopyranosyl-L-arabinose	null	null	null	267.073	NA	0.549933	1
0.55_269.9591m/z	NA	NA	NA	NA	NA	NA	NA	NA	NA	NA	NA	NA	NA	NA	NA	NA
0.55_273.0773m/z	HMDB0003306	C00774	C15H14O5	M-H	34.5	10.7	1.48477	63.7788	Phloretin	Phenylpropanoids and polyketides	Linear 1,3-diarylpropanoids	Chalcones and dihydrochalcones	273.077	NA	0.549933	1
0.55_273.0773m/z	HMDB0029303	null	C16H16O5	M-CH3	35.7	16.4	1.66767	64.3096	1-(3-Methoxy-4-hydroxy)-phenyl-6,7-dihydroxy-isochroman	Benzenoids	Phenols	Methoxyphenols	273.077	NA	0.549933	1
0.55_273.0773m/z	HMDB0030377	null	C15H14O5	M-H	34.7	11.7	1.48477	63.7788	(Z)-4-Methoxy-3,3',5,5'-tetrahydroxystilbene	Phenylpropanoids and polyketides	Stilbenes	null	273.077	NA	0.549933	1
0.55_273.0773m/z	HMDB0030541	null	C15H14O5	M-H	35.4	15.2	1.48477	63.7788	3,3',4',7-Tetrahydroxyflavan	Phenylpropanoids and polyketides	Flavonoids	Flavans	273.077	NA	0.549933	1
0.55_273.0773m/z	HMDB0030579	null	C16H16O5	M-CH3	38.3	29.2	1.66767	64.3096	C.I. Natural Red 20	Benzenoids	Naphthalenes	Naphthoquinones	273.077	NA	0.549933	1
0.55_273.0773m/z	HMDB0030634	C08948	C15H14O5	M-H	33.5	5.66	1.48477	63.7788	beta-Pyrufuran	Organoheterocyclic compounds	Benzofurans	Dibenzofurans	273.077	NA	0.549933	1
0.55_273.0773m/z	HMDB0030635	C08929	C15H14O5	M-H	33.5	5.66	1.48477	63.7788	alpha-Pyrufuran	Organoheterocyclic compounds	Benzofurans	Dibenzofurans	273.077	NA	0.549933	1
0.55_273.0773m/z	HMDB0030740	null	C16H16O5	M-CH3	33.4	4.92	1.66767	64.3096	11-Methoxyyangonin	Phenylpropanoids and polyketides	Kavalactones	null	273.077	NA	0.549933	1
0.55_273.0773m/z	HMDB0030744	null	C15H14O5	M-H	33.6	5.84	1.48477	63.7788	Hemigossypolone	Lipids and lipid-like molecules	Prenol lipids	Sesquiterpenoids	273.077	NA	0.549933	1
0.55_273.0773m/z	HMDB0030754	null	C15H14O5	M-H	34.5	10.6	1.48477	63.7788	11-Methoxynoryangonin	Phenylpropanoids and polyketides	Kavalactones	null	273.077	NA	0.549933	1
0.55_273.0773m/z	HMDB0030822	C12128	C15H14O5	M-H	35.6	16	1.48477	63.7788	(-)-Epiafzelechin	Phenylpropanoids and polyketides	Flavonoids	Hydroxyflavonoids	273.077	NA	0.549933	1
0.55_273.0773m/z	HMDB0030823	null	C15H14O5	M-H	35.6	16	1.48477	63.7788	Afzelechin	Phenylpropanoids and polyketides	Flavonoids	Hydroxyflavonoids	273.077	NA	0.549933	1
0.55_273.0773m/z	HMDB0030949	null	C15H14O5	M-H	35.8	16.8	1.48477	63.7788	Wyerone epoxide	Lipids and lipid-like molecules	Fatty Acyls	Fatty acids and conjugates	273.077	NA	0.549933	1
0.55_273.0773m/z	HMDB0033017	null	C15H14O5	M-H	34.5	10.6	1.48477	63.7788	11-Hydroxyyangonin	Phenylpropanoids and polyketides	Kavalactones	null	273.077	NA	0.549933	1
0.55_273.0773m/z	HMDB0033018	null	C16H16O5	M-CH3	33.4	4.92	1.66767	64.3096	10-Methoxyyangonin	Phenylpropanoids and polyketides	Kavalactones	null	273.077	NA	0.549933	1
0.55_273.0773m/z	HMDB0033333	null	C15H14O5	M-H	36.9	22.5	1.48477	63.7788	2,3-Epoxysesamone	Lipids and lipid-like molecules	Prenol lipids	Quinone and hydroquinone lipids	273.077	NA	0.549933	1
0.55_273.0773m/z	HMDB0033590	null	C15H14O5	M-H	34.3	9.71	1.48477	63.7788	(R)-Methysticin	Phenylpropanoids and polyketides	Kavalactones	null	273.077	NA	0.549933	1
0.55_273.0773m/z	HMDB0037232	null	C15H14O5	M-H	35.7	16.3	1.48477	63.7788	(2xi,4xi)-4,4',5,7-Tetrahydroxyflavan	Phenylpropanoids and polyketides	Flavonoids	Flavans	273.077	NA	0.549933	1
0.55_273.0773m/z	HMDB0037760	null	C15H14O5	M-H	37.8	27.2	1.48477	63.7788	Hydroxysesamone	Lipids and lipid-like molecules	Prenol lipids	Quinone and hydroquinone lipids	273.077	NA	0.549933	1
0.55_273.0773m/z	HMDB0040828	null	C15H14O5	M-H	35.6	16	1.48477	63.7788	(2S,3S,4R)-3,4,4',7-Tetrahydroxyflavan	Phenylpropanoids and polyketides	Flavonoids	Flavans	273.077	NA	0.549933	1
0.55_273.0773m/z	HMDB0041654	null	C15H14O5	M-H	34.2	8.76	1.48477	63.7788	3'-Hydroxy-O-desmethylangolensin	Phenylpropanoids and polyketides	Alpha-methyldeoxybenzoin flavonoids	null	273.077	NA	0.549933	1
0.55_273.0773m/z	HMDB0041685	null	C15H14O5	M-H	34.5	10.5	1.48477	63.7788	5'-Hydroxy-O-desmethylangolensin	Phenylpropanoids and polyketides	Alpha-methyldeoxybenzoin flavonoids	null	273.077	NA	0.549933	1
0.55_273.0773m/z	HMDB0041686	null	C16H16O5	M-CH3	34.8	11.8	1.66767	64.3096	5'-Methoxy-O-desmethylangolensin	Phenylpropanoids and polyketides	Alpha-methyldeoxybenzoin flavonoids	null	273.077	NA	0.549933	1
0.55_273.0773m/z	HMDB0041695	null	C15H14O5	M-H	34.5	10.5	1.48477	63.7788	6'-Hydroxy-O-desmethylangolensin	Phenylpropanoids and polyketides	Alpha-methyldeoxybenzoin flavonoids	null	273.077	NA	0.549933	1
0.55_273.0773m/z	HMDB0041696	null	C16H16O5	M-CH3	34.4	9.85	1.66767	64.3096	6'-Hydroxyangolensin	Phenylpropanoids and polyketides	Alpha-methyldeoxybenzoin flavonoids	null	273.077	NA	0.549933	1
0.55_273.0773m/z	HMDB0042029	null	C16H17ClN2O	M-CH3	28.7	0	-9.32586	53.634	Tetrazepam	Organoheterocyclic compounds	Benzodiazepines	1,4-benzodiazepines	273.077	NA	0.549933	1
0.55_273.0773m/z	HMDB0126053	null	C16H16O5	M-CH3	34.8	11.7	1.66767	64.3096	3-(3,4-dihydroxy-2-methoxyphenyl)-1-(3-hydroxyphenyl)propan-1-one	Phenylpropanoids and polyketides	Linear 1,3-diarylpropanoids	Chalcones and dihydrochalcones	273.077	NA	0.549933	1
0.55_273.0773m/z	HMDB0127723	null	C15H14O5	M-H	35.6	16	1.48477	63.7788	2-(3-hydroxyphenyl)-3,4-dihydro-2H-1-benzopyran-3,5,7-triol	Phenylpropanoids and polyketides	Flavonoids	Flavans	273.077	NA	0.549933	1
0.55_273.0773m/z	HMDB0127762	null	C16H16O5	M-CH3	35.6	15.6	1.66767	64.3096	2-(3-methoxyphenyl)-3,4-dihydro-2H-1-benzopyran-3,5,7-triol	Phenylpropanoids and polyketides	Flavonoids	O-methylated flavonoids	273.077	NA	0.549933	1
0.55_273.0773m/z	HMDB0129330	null	C15H14O5	M-H	33.4	5.17	1.48477	63.7788	8-(1-hydroxy-2-methoxypropan-2-yl)-2H-furo[2,3-h]chromen-2-one	Phenylpropanoids and polyketides	Coumarins and derivatives	Furanocoumarins	273.077	NA	0.549933	1
0.55_273.0773m/z	HMDB0129349	null	C15H14O5	M-H	34.5	10.5	1.48477	63.7788	2-(3-hydroxyphenyl)-1-(2,4,6-trihydroxyphenyl)propan-1-one	Phenylpropanoids and polyketides	Alpha-methyldeoxybenzoin flavonoids	null	273.077	NA	0.549933	1
0.55_273.0773m/z	HMDB0130386	null	C16H16O5	M-CH3	35.1	13.4	1.66767	64.3096	3-(4-hydroxy-3-methoxyphenyl)-3,4-dihydro-2H-1-benzopyran-4,7-diol	null	null	null	273.077	NA	0.549933	1
0.55_273.0773m/z	HMDB0130387	null	C16H16O5	M-CH3	35	12.5	1.66767	64.3096	1-(2,4-dihydroxyphenyl)-2-(4-hydroxy-3-methoxyphenyl)propan-1-one	null	null	null	273.077	NA	0.549933	1
0.55_273.0773m/z	HMDB0130499	null	C15H14O5	M-H	35.5	15.5	1.48477	63.7788	3-(4-hydroxyphenyl)-3,4-dihydro-2H-1-benzopyran-4,6,7-triol	Phenylpropanoids and polyketides	Isoflavonoids	Isoflavans	273.077	NA	0.549933	1
0.55_273.0773m/z	HMDB0130505	null	C15H14O5	M-H	35.1	13.4	1.48477	63.7788	3-(3,4-dihydroxyphenyl)-3,4-dihydro-2H-1-benzopyran-4,7-diol	null	null	null	273.077	NA	0.549933	1
0.55_273.0773m/z	HMDB0130506	null	C15H14O5	M-H	34.7	11.6	1.48477	63.7788	1-(2,4-dihydroxyphenyl)-2-(3,4-dihydroxyphenyl)propan-1-one	Phenylpropanoids and polyketides	Alpha-methyldeoxybenzoin flavonoids	null	273.077	NA	0.549933	1
0.55_273.0773m/z	HMDB0130511	null	C15H14O5	M-H	35.5	15.5	1.48477	63.7788	3-(4-hydroxyphenyl)-3,4-dihydro-2H-1-benzopyran-4,7,8-triol	null	null	null	273.077	NA	0.549933	1
0.55_273.0773m/z	HMDB0130880	null	C16H16O5	M-CH3	35.3	14.1	1.66767	64.3096	3-(7-hydroxy-3,4-dihydro-2H-1-benzopyran-3-yl)-6-methoxybenzene-1,2-diol	Phenylpropanoids and polyketides	Isoflavonoids	O-methylated isoflavonoids	273.077	NA	0.549933	1
0.55_273.0773m/z	HMDB0130881	null	C16H16O5	M-CH3	35.5	15.2	1.66767	64.3096	4-(7-hydroxy-3,4-dihydro-2H-1-benzopyran-3-yl)-3-methoxybenzene-1,2-diol	null	null	null	273.077	NA	0.549933	1
0.55_273.0773m/z	HMDB0130930	null	C16H16O5	M-CH3	34.3	8.95	1.66767	64.3096	3-phenyl-1-(2,4,6-trihydroxy-3-methoxyphenyl)propan-1-one	Phenylpropanoids and polyketides	Linear 1,3-diarylpropanoids	Chalcones and dihydrochalcones	273.077	NA	0.549933	1
0.55_273.0773m/z	HMDB0131119	null	C15H14O5	M-H	34.5	10.6	1.48477	63.7788	6-[(E)-2-(4-hydroxy-3-methoxyphenyl)ethenyl]-4-methoxy-2H-pyran-2-one	Phenylpropanoids and polyketides	Kavalactones	null	273.077	NA	0.549933	1
0.55_273.0773m/z	HMDB0131120	null	C15H14O5	M-H	34.5	10.6	1.48477	63.7788	6-[(E)-2-(3-hydroxy-4-methoxyphenyl)ethenyl]-4-methoxy-2H-pyran-2-one	Phenylpropanoids and polyketides	Kavalactones	null	273.077	NA	0.549933	1
0.55_273.0773m/z	HMDB0132859	null	C16H16O5	M-CH3	35.7	16.3	1.66767	64.3096	3-(4-hydroxyphenyl)-6-methoxy-3,4-dihydro-2H-1-benzopyran-4,7-diol	Phenylpropanoids and polyketides	Isoflavonoids	O-methylated isoflavonoids	273.077	NA	0.549933	1
0.55_273.0773m/z	HMDB0132861	null	C16H16O5	M-CH3	35.3	14.4	1.66767	64.3096	3-(4-methoxyphenyl)-3,4-dihydro-2H-1-benzopyran-4,6,7-triol	Phenylpropanoids and polyketides	Isoflavonoids	O-methylated isoflavonoids	273.077	NA	0.549933	1
0.55_273.0773m/z	HMDB0132862	null	C16H16O5	M-CH3	34.4	9.85	1.66767	64.3096	2-(4-methoxyphenyl)-1-(2,4,5-trihydroxyphenyl)propan-1-one	Phenylpropanoids and polyketides	Alpha-methyldeoxybenzoin flavonoids	null	273.077	NA	0.549933	1
0.55_273.0773m/z	HMDB0132899	C09471	C16H16O5	M-CH3	34.9	12	1.66767	64.3096	1-(2,6-dihydroxy-4-methoxyphenyl)-3-(4-hydroxyphenyl)propan-1-one	Phenylpropanoids and polyketides	Linear 1,3-diarylpropanoids	Chalcones and dihydrochalcones	273.077	NA	0.549933	1
0.55_273.0773m/z	HMDB0132900	null	C16H16O5	M-CH3	34.9	12	1.66767	64.3096	1-(2,4-dihydroxy-6-methoxyphenyl)-3-(4-hydroxyphenyl)propan-1-one	null	null	null	273.077	NA	0.549933	1
0.55_273.0773m/z	HMDB0133549	null	C15H14O5	M-H	34.6	11	1.48477	63.7788	2-benzyl-2,3-dihydro-1-benzofuran-2,3,4,6-tetrol	Organoheterocyclic compounds	Coumarans	null	273.077	NA	0.549933	1
0.55_273.0773m/z	HMDB0133777	null	C16H16O5	M-CH3	35.1	13.4	1.66767	64.3096	3-(2-hydroxy-4-methoxyphenyl)-3,4-dihydro-2H-1-benzopyran-4,7-diol	Phenylpropanoids and polyketides	Isoflavonoids	O-methylated isoflavonoids	273.077	NA	0.549933	1
0.55_273.0773m/z	HMDB0133780	null	C16H16O5	M-CH3	35	12.4	1.66767	64.3096	1-(2,4-dihydroxyphenyl)-2-(2-hydroxy-4-methoxyphenyl)propan-1-one	Phenylpropanoids and polyketides	Alpha-methyldeoxybenzoin flavonoids	null	273.077	NA	0.549933	1
0.55_273.0773m/z	HMDB0133785	null	C16H16O5	M-CH3	34.8	11.5	1.66767	64.3096	3-(2-hydroxy-4-methoxyphenyl)-3,4-dihydro-2H-1-benzopyran-6,7-diol	Phenylpropanoids and polyketides	Isoflavonoids	O-methylated isoflavonoids	273.077	NA	0.549933	1
0.55_273.0773m/z	HMDB0133786	null	C15H14O5	M-H	35.1	13.4	1.48477	63.7788	3-(2,4-dihydroxyphenyl)-3,4-dihydro-2H-1-benzopyran-4,7-diol	Phenylpropanoids and polyketides	Isoflavonoids	Isoflavans	273.077	NA	0.549933	1
0.55_273.0773m/z	HMDB0133787	null	C15H14O5	M-H	34.7	11.5	1.48477	63.7788	1,2-bis(2,4-dihydroxyphenyl)propan-1-one	Phenylpropanoids and polyketides	Alpha-methyldeoxybenzoin flavonoids	null	273.077	NA	0.549933	1
0.55_273.0773m/z	HMDB0133793	null	C16H16O5	M-CH3	35.5	15.2	1.66767	64.3096	2-(7-hydroxy-3,4-dihydro-2H-1-benzopyran-3-yl)-5-methoxybenzene-1,4-diol	Phenylpropanoids and polyketides	Isoflavonoids	O-methylated isoflavonoids	273.077	NA	0.549933	1
0.55_273.0773m/z	HMDB0133796	null	C16H16O5	M-CH3	34.8	11.5	1.66767	64.3096	3-(2-hydroxy-4-methoxyphenyl)-3,4-dihydro-2H-1-benzopyran-7,8-diol	Phenylpropanoids and polyketides	Isoflavonoids	O-methylated isoflavonoids	273.077	NA	0.549933	1
0.55_273.0773m/z	HMDB0133964	null	C16H16O5	M-CH3	34.4	9.69	1.66767	64.3096	1-(2,3-dihydroxy-4-methoxyphenyl)-3-(4-hydroxyphenyl)propan-1-one	Phenylpropanoids and polyketides	Linear 1,3-diarylpropanoids	Chalcones and dihydrochalcones	273.077	NA	0.549933	1
0.55_273.0773m/z	HMDB0133965	null	C16H16O5	M-CH3	34.9	12	1.66767	64.3096	1-(2,4-dihydroxy-3-methoxyphenyl)-3-(4-hydroxyphenyl)propan-1-one	null	null	null	273.077	NA	0.549933	1
0.55_273.0773m/z	HMDB0133994	null	C15H14O5	M-H	34.9	12.6	1.48477	63.7788	3-(3,4-dihydroxyphenyl)-3,4-dihydro-2H-1-benzopyran-6,7-diol	Phenylpropanoids and polyketides	Isoflavonoids	Isoflavans	273.077	NA	0.549933	1
0.55_273.0773m/z	HMDB0133995	null	C15H14O5	M-H	35.5	15.5	1.48477	63.7788	3-(3-hydroxyphenyl)-3,4-dihydro-2H-1-benzopyran-4,6,7-triol	Phenylpropanoids and polyketides	Isoflavonoids	Hydroxyisoflavonoids	273.077	NA	0.549933	1
0.55_273.0773m/z	HMDB0133996	null	C15H14O5	M-H	34.5	10.5	1.48477	63.7788	2-(3-hydroxyphenyl)-1-(2,4,5-trihydroxyphenyl)propan-1-one	Phenylpropanoids and polyketides	Alpha-methyldeoxybenzoin flavonoids	null	273.077	NA	0.549933	1
0.55_273.0773m/z	HMDB0134000	null	C15H14O5	M-H	35.1	13.6	1.48477	63.7788	3-(4-hydroxyphenyl)-3,4-dihydro-2H-1-benzopyran-6,7,8-triol	Phenylpropanoids and polyketides	Isoflavonoids	Isoflavans	273.077	NA	0.549933	1
0.55_273.0773m/z	HMDB0134001	null	C15H14O5	M-H	34.2	8.86	1.48477	63.7788	3-phenyl-3,4-dihydro-2H-1-benzopyran-4,6,7,8-tetrol	Phenylpropanoids and polyketides	Isoflavonoids	Hydroxyisoflavonoids	273.077	NA	0.549933	1
0.55_273.0773m/z	HMDB0134003	null	C15H14O5	M-H	33.8	7.02	1.48477	63.7788	2-phenyl-1-(2,3,4,5-tetrahydroxyphenyl)propan-1-one	Phenylpropanoids and polyketides	Alpha-methyldeoxybenzoin flavonoids	null	273.077	NA	0.549933	1
0.55_273.0773m/z	HMDB0134004	null	C15H14O5	M-H	33.8	7.02	1.48477	63.7788	2-phenyl-1-(2,3,4,6-tetrahydroxyphenyl)propan-1-one	Phenylpropanoids and polyketides	Alpha-methyldeoxybenzoin flavonoids	null	273.077	NA	0.549933	1
0.55_273.0773m/z	HMDB0134580	null	C15H14O5	M-H	34.7	11.8	1.48477	63.7788	2-[(E)-2-(3,5-dihydroxyphenyl)ethenyl]-5-methoxybenzene-1,4-diol	Phenylpropanoids and polyketides	Stilbenes	null	273.077	NA	0.549933	1
0.55_273.0773m/z	HMDB0134581	null	C15H14O5	M-H	34.3	9.62	1.48477	63.7788	6-[(E)-2-(3-hydroxy-4-methoxyphenyl)ethenyl]benzene-1,2,4-triol	Phenylpropanoids and polyketides	Stilbenes	null	273.077	NA	0.549933	1
0.55_273.0773m/z	HMDB0134582	null	C15H14O5	M-H	34.3	9.62	1.48477	63.7788	5-[(E)-2-(3-hydroxy-4-methoxyphenyl)ethenyl]benzene-1,2,3-triol	Phenylpropanoids and polyketides	Stilbenes	null	273.077	NA	0.549933	1
0.55_273.0773m/z	HMDB0134583	null	C15H14O5	M-H	34.7	11.7	1.48477	63.7788	3-[(E)-2-(3,5-dihydroxyphenyl)ethenyl]-6-methoxybenzene-1,2-diol	Phenylpropanoids and polyketides	Stilbenes	null	273.077	NA	0.549933	1
0.55_273.0773m/z	HMDB0134584	null	C15H14O5	M-H	34.9	12.7	1.48477	63.7788	5-[3-(3-hydroxy-4-methoxyphenyl)oxiran-2-yl]benzene-1,3-diol	Phenylpropanoids and polyketides	Stilbenes	null	273.077	NA	0.549933	1
0.55_273.0773m/z	HMDB0134596	null	C16H16O5	M-CH3	34.8	11.6	1.66767	64.3096	5-[(E)-2-(3-hydroxy-4-methoxyphenyl)ethenyl]-4-methoxybenzene-1,3-diol	Phenylpropanoids and polyketides	Stilbenes	null	273.077	NA	0.549933	1
0.55_273.0773m/z	HMDB0134605	null	C16H16O5	M-CH3	34.8	11.7	1.66767	64.3096	5-[(E)-2-(3-hydroxy-2,4-dimethoxyphenyl)ethenyl]benzene-1,3-diol	Phenylpropanoids and polyketides	Stilbenes	null	273.077	NA	0.549933	1
0.55_273.0773m/z	HMDB0135092	null	C16H16O5	M-CH3	35.4	14.7	1.66767	64.3096	2-(4-hydroxy-3-methoxyphenyl)-3,4-dihydro-2H-1-benzopyran-3,7-diol	Phenylpropanoids and polyketides	Flavonoids	O-methylated flavonoids	273.077	NA	0.549933	1
0.55_273.0773m/z	HMDB0135519	null	C15H14O5	M-H	35.1	13.5	1.48477	63.7788	2-phenyl-3,4-dihydro-2H-1-benzopyran-3,4,5,7-tetrol	Phenylpropanoids and polyketides	Flavonoids	Flavans	273.077	NA	0.549933	1
0.55_273.0773m/z	HMDB0135915	null	C16H16O5	M-CH3	35	12.5	1.66767	64.3096	4-(7-hydroxy-5-methoxy-3,4-dihydro-2H-1-benzopyran-3-yl)benzene-1,3-diol	Phenylpropanoids and polyketides	Isoflavonoids	O-methylated isoflavonoids	273.077	NA	0.549933	1
0.55_273.0773m/z	HMDB0136526	null	C16H16O5	M-CH3	34.7	11	1.66767	64.3096	4-[3-(4-hydroxy-3-methoxyphenyl)oxiran-2-yl]-2-methoxyphenol	Phenylpropanoids and polyketides	Stilbenes	null	273.077	NA	0.549933	1
0.55_273.0773m/z	HMDB0136844	null	C16H16O5	M-CH3	34.8	11.5	1.66767	64.3096	3-(2-hydroxy-4-methoxyphenyl)-3,4-dihydro-2H-1-benzopyran-5,7-diol	Phenylpropanoids and polyketides	Isoflavonoids	O-methylated isoflavonoids	273.077	NA	0.549933	1
0.55_273.0773m/z	HMDB0136845	null	C16H16O5	M-CH3	35.4	14.7	1.66767	64.3096	3-(2-hydroxy-4-methoxyphenyl)-3,4-dihydro-2H-1-benzopyran-3,7-diol	Phenylpropanoids and polyketides	Isoflavonoids	O-methylated isoflavonoids	273.077	NA	0.549933	1
0.55_273.0773m/z	HMDB0137311	null	C15H14O5	M-H	33.8	7.02	1.48477	63.7788	3-phenyl-1-(2,3,4,6-tetrahydroxyphenyl)propan-1-one	Phenylpropanoids and polyketides	Linear 1,3-diarylpropanoids	Chalcones and dihydrochalcones	273.077	NA	0.549933	1
0.55_273.0773m/z	HMDB0137620	null	C16H16O5	M-CH3	35.5	15.2	1.66767	64.3096	4-(7-hydroxy-3,4-dihydro-2H-1-benzopyran-3-yl)-2-methoxybenzene-1,3-diol	Phenylpropanoids and polyketides	Isoflavonoids	O-methylated isoflavonoids	273.077	NA	0.549933	1
0.55_273.0773m/z	HMDB0140885	null	C16H16O5	M-CH3	34.7	11	1.66767	64.3096	1-(2,6-dihydroxy-4-methoxyphenyl)-3-hydroxy-3-phenylpropan-1-one	Phenylpropanoids and polyketides	Linear 1,3-diarylpropanoids	Chalcones and dihydrochalcones	273.077	NA	0.549933	1
0.55_273.0773m/z	HMDB0140886	null	C16H16O5	M-CH3	34.9	12	1.66767	64.3096	1-(2,6-dihydroxy-4-methoxyphenyl)-3-(3-hydroxyphenyl)propan-1-one	Phenylpropanoids and polyketides	Linear 1,3-diarylpropanoids	Chalcones and dihydrochalcones	273.077	NA	0.549933	1
0.55_273.0773m/z	HMDB0140887	null	C16H16O5	M-CH3	34.3	8.95	1.66767	64.3096	3-phenyl-1-(2,3,6-trihydroxy-4-methoxyphenyl)propan-1-one	Phenylpropanoids and polyketides	Linear 1,3-diarylpropanoids	Chalcones and dihydrochalcones	273.077	NA	0.549933	1
0.55_273.0773m/z	HMDB0140888	null	C16H16O5	M-CH3	35.2	13.8	1.66767	64.3096	1-(2,6-dihydroxy-4-methoxyphenyl)-3-(2-hydroxyphenyl)propan-1-one	Phenylpropanoids and polyketides	Linear 1,3-diarylpropanoids	Chalcones and dihydrochalcones	273.077	NA	0.549933	1
0.55_273.0773m/z	LMPK12020013	C09735	C15H14O5	M-H	35.4	15.2	1.48477	63.7788	Fisetinidol	Polyketides [PK]	Flavonoids [PK12]	Flavans, Flavanols and Leucoanthocyanidins [PK1202]	273.077	NA	0.549933	1
0.55_273.0773m/z	LMPK12020014	null	C15H14O5	M-H	35.4	15.2	1.48477	63.7788	ent-Fisetinidol	Polyketides [PK]	Flavonoids [PK12]	Flavans, Flavanols and Leucoanthocyanidins [PK1202]	273.077	NA	0.549933	1
0.55_273.0773m/z	LMPK12020015	null	C15H14O5	M-H	35.4	15.2	1.48477	63.7788	ent-Epifisetinidol	Polyketides [PK]	Flavonoids [PK12]	Flavans, Flavanols and Leucoanthocyanidins [PK1202]	273.077	NA	0.549933	1
0.55_273.0773m/z	LMPK12020035	C09320	C15H14O5	M-H	35.6	16	1.48477	63.7788	Afzelechin	Polyketides [PK]	Flavonoids [PK12]	Flavans, Flavanols and Leucoanthocyanidins [PK1202]	273.077	NA	0.549933	1
0.55_273.0773m/z	LMPK12020036	C12128	C15H14O5	M-H	35.6	16	1.48477	63.7788	Epiafzelechin	Polyketides [PK]	Flavonoids [PK12]	Flavans, Flavanols and Leucoanthocyanidins [PK1202]	273.077	NA	0.549933	1
0.55_273.0773m/z	LMPK12020037	null	C15H14O5	M-H	35.6	16	1.48477	63.7788	ent-Epiafzelechin	Polyketides [PK]	Flavonoids [PK12]	Flavans, Flavanols and Leucoanthocyanidins [PK1202]	273.077	NA	0.549933	1
0.55_273.0773m/z	LMPK12020166	null	C15H14O5	M-H	35.7	16.3	1.48477	63.7788	Apiferol	Polyketides [PK]	Flavonoids [PK12]	Flavans, Flavanols and Leucoanthocyanidins [PK1202]	273.077	NA	0.549933	1
0.55_273.0773m/z	LMPK12020175	null	C15H14O5	M-H	35.6	16	1.48477	63.7788	Guibourtinidol-4alpha-ol	Polyketides [PK]	Flavonoids [PK12]	Flavans, Flavanols and Leucoanthocyanidins [PK1202]	273.077	NA	0.549933	1
0.55_273.0773m/z	LMPK12020176	null	C15H14O5	M-H	35.6	16	1.48477	63.7788	Epiguibourtinidol-4alpha-ol	Polyketides [PK]	Flavonoids [PK12]	Flavans, Flavanols and Leucoanthocyanidins [PK1202]	273.077	NA	0.549933	1
0.55_273.0773m/z	LMPK12020177	null	C15H14O5	M-H	35.6	16	1.48477	63.7788	Epiguibourtinidol-4beta-ol	Polyketides [PK]	Flavonoids [PK12]	Flavans, Flavanols and Leucoanthocyanidins [PK1202]	273.077	NA	0.549933	1
0.55_273.0773m/z	LMPK12120458	null	C16H16O5	M-CH3	35	12.5	1.66767	64.3096	4,2',4'-Trihydroxy-3-methoxydihydrochalcone	Polyketides [PK]	Flavonoids [PK12]	Chalcones and dihydrochalcones [PK1212]	273.077	NA	0.549933	1
0.55_273.0773m/z	LMPK12120459	null	C16H16O5	M-CH3	35	12.5	1.66767	64.3096	Dihydrocalythropsin	Polyketides [PK]	Flavonoids [PK12]	Chalcones and dihydrochalcones [PK1212]	273.077	NA	0.549933	1
0.55_273.0773m/z	LMPK12120525	C00774	C15H14O5	M-H	34.5	10.7	1.48477	63.7788	Phloretin	Polyketides [PK]	Flavonoids [PK12]	Chalcones and dihydrochalcones [PK1212]	273.077	NA	0.549933	1
0.55_273.0773m/z	LMPK12120528	null	C16H16O5	M-CH3	34.4	9.87	1.66767	64.3096	2',4',6'-Trihydroxy-4-methoxydihydrochalcone	Polyketides [PK]	Flavonoids [PK12]	Chalcones and dihydrochalcones [PK1212]	273.077	NA	0.549933	1
0.55_273.0773m/z	LMPK12120537	null	C16H16O5	M-CH3	34.9	12	1.66767	64.3096	4,2',4'-Trihydroxy-6'-methoxydihydrochalcone	Polyketides [PK]	Flavonoids [PK12]	Chalcones and dihydrochalcones [PK1212]	273.077	NA	0.549933	1
0.55_273.0773m/z	LMPK12120545	C09471	C16H16O5	M-CH3	34.9	12	1.66767	64.3096	Asebogenin	Polyketides [PK]	Flavonoids [PK12]	Chalcones and dihydrochalcones [PK1212]	273.077	NA	0.549933	1
0.55_273.0773m/z	LMPK12120575	null	C15H14O5	M-H	35.3	14.3	1.48477	63.7788	4,2',4',alpha-Tetrahydroxydihydrochalcone	Polyketides [PK]	Flavonoids [PK12]	Chalcones and dihydrochalcones [PK1212]	273.077	NA	0.549933	1
0.55_273.0773m/z	LMPK12120576	null	C16H16O5	M-CH3	35.2	13.7	1.66767	64.3096	2',4',alpha-Trihydroxy-4-methoxydihydrochalcone	Polyketides [PK]	Flavonoids [PK12]	Chalcones and dihydrochalcones [PK1212]	273.077	NA	0.549933	1
0.55_273.0773m/z	LMPK12120577	null	C16H16O5	M-CH3	35.8	16.8	1.66767	64.3096	4,4',alpha-Trihydroxy-2'-methoxydihydrochalcone	Polyketides [PK]	Flavonoids [PK12]	Chalcones and dihydrochalcones [PK1212]	273.077	NA	0.549933	1
0.55_273.0773m/z	LMPK12120603	null	C16H16O5	M-CH3	34.9	12.2	1.66767	64.3096	Loureirin D	Polyketides [PK]	Flavonoids [PK12]	Chalcones and dihydrochalcones [PK1212]	273.077	NA	0.549933	1
0.55_277.0002m/z	HMDB0124954	null	C10H12O8S	M-CH3	37.4	3.89	-7.13582	91.0186	[2-hydroxy-5-(2-hydroxy-3-methoxy-3-oxopropyl)phenyl]oxidanesulfonic acid	Organic acids and derivatives	Organic sulfuric acids and derivatives	Arylsulfates	277	NA	0.549933	1
0.55_277.0002m/z	HMDB0124955	null	C10H12O8S	M-CH3	37.2	2.85	-7.13582	91.0186	{[3-(3,4-dihydroxyphenyl)-1-methoxy-1-oxopropan-2-yl]oxy}sulfonic acid	Benzenoids	Phenols	Benzenediols	277	NA	0.549933	1
0.55_277.0002m/z	HMDB0124971	null	C9H10O8S	M-H	37.1	2.31	-7.75996	92.023	2-hydroxy-3-[4-hydroxy-3-(sulfooxy)phenyl]propanoic acid	Organic acids and derivatives	Organic sulfuric acids and derivatives	Arylsulfates	277	NA	0.549933	1
0.55_277.0002m/z	HMDB0124972	null	C9H10O8S	M-H	37	1.43	-7.75996	92.023	3-(3,4-dihydroxyphenyl)-2-(sulfooxy)propanoic acid	null	null	null	277	NA	0.549933	1
0.55_277.0002m/z	HMDB0127788	null	C10H12O8S	M-CH3	37.1	2.75	-7.13582	91.0186	2-hydroxy-3-[3-methoxy-4-(sulfooxy)phenyl]propanoic acid	Organic acids and derivatives	Organic sulfuric acids and derivatives	Arylsulfates	277	NA	0.549933	1
0.55_277.0002m/z	HMDB0127789	null	C10H12O8S	M-CH3	37	1.94	-7.13582	91.0186	3-(4-hydroxy-3-methoxyphenyl)-2-(sulfooxy)propanoic acid	Phenylpropanoids and polyketides	Phenylpropanoic acids	null	277	NA	0.549933	1
0.55_277.0002m/z	HMDB0127843	null	C10H12O8S	M-CH3	37.1	2.75	-7.13582	91.0186	2-hydroxy-3-[4-methoxy-3-(sulfooxy)phenyl]propanoic acid	Organic acids and derivatives	Organic sulfuric acids and derivatives	Arylsulfates	277	NA	0.549933	1
0.55_277.0002m/z	HMDB0127844	null	C10H12O8S	M-CH3	37	1.94	-7.13582	91.0186	3-(3-hydroxy-4-methoxyphenyl)-2-(sulfooxy)propanoic acid	Phenylpropanoids and polyketides	Phenylpropanoic acids	null	277	NA	0.549933	1
0.55_277.0002m/z	HMDB0128005	null	C10H12O8S	M-CH3	37.2	2.85	-7.13582	91.0186	3-[3-hydroxy-5-methoxy-4-(sulfooxy)phenyl]propanoic acid	Organic acids and derivatives	Organic sulfuric acids and derivatives	Arylsulfates	277	NA	0.549933	1
0.55_277.0002m/z	HMDB0128014	null	C9H10O8S	M-H	37.1	2.33	-7.75996	92.023	3-[3,5-dihydroxy-4-(sulfooxy)phenyl]propanoic acid	Organic acids and derivatives	Organic sulfuric acids and derivatives	Arylsulfates	277	NA	0.549933	1
0.55_277.0002m/z	HMDB0131461	null	C9H10O8S	M-H	36.8	0.566	-7.75996	92.023	3,5-dimethoxy-4-(sulfooxy)benzoic acid	Benzenoids	Benzene and substituted derivatives	Benzoic acids and derivatives	277	NA	0.549933	1
0.55_277.0002m/z	HMDB0133893	null	C10H12O8S	M-CH3	37	1.78	-7.13582	91.0186	2-[2-hydroxy-4-methoxy-3-(sulfooxy)phenyl]propanoic acid	Organic acids and derivatives	Organic sulfuric acids and derivatives	Arylsulfates	277	NA	0.549933	1
0.55_283.0720m/z	HMDB0015160	null	C16H14N2O4	M-CH3	36.6	0	-1.18034	84.2667	Amlexanox	Organoheterocyclic compounds	Benzopyrans	1-benzopyrans	283.072	NA	0.549933	1
0.55_283.0720m/z	HMDB0028829	null	C9H16N2O6	M+Cl	36.7	12.3	7.12429	79.3574	Glutamylthreonine	Organic acids and derivatives	Carboxylic acids and derivatives	Amino acids, peptides, and analogues	283.072	NA	0.549933	1
0.55_283.0720m/z	HMDB0029060	null	C9H16N2O6	M+Cl	37.1	14.4	7.12429	79.3574	Threoninyl-Glutamate	Organic acids and derivatives	Carboxylic acids and derivatives	Amino acids, peptides, and analogues	283.072	NA	0.549933	1
0.55_283.0720m/z	HMDB0029159	null	C9H16N2O6	M+Cl	36.7	12.4	7.12429	79.3574	gamma-Glutamylthreonine	Organic acids and derivatives	Carboxylic acids and derivatives	Amino acids, peptides, and analogues	283.072	NA	0.549933	1
0.55_283.0720m/z	HMDB0029575	null	C14H16O4	M+Cl	34.8	1.59	-9.08974	82.5356	(+)-cis-5,6-Dihydro-5-hydroxy-4-methoxy-6-(2-phenylethyl)-2H-pyran-2-one	Phenylpropanoids and polyketides	Kavalactones	null	283.072	NA	0.549933	1
0.55_283.0720m/z	HMDB0029774	null	C14H16O4	M+Cl	35.9	7.03	-9.08974	82.5356	7-Hydroxy-6-(methoxyacetyl)-2,2-dimethyl-2H-1-benzopyran	Organoheterocyclic compounds	Benzopyrans	1-benzopyrans	283.072	NA	0.549933	1
0.55_283.0720m/z	HMDB0033515	null	C14H16O4	M+Cl	36	7.33	-9.08974	82.5356	Citreovirenone	Benzenoids	Phenols	Methoxyphenols	283.072	NA	0.549933	1
0.55_283.0720m/z	HMDB0041037	null	C15H19ClO4	M-CH3	33.2	8.76	-7.31877	65.4794	8-Deoxy-11-hydroxy-13-chlorogrosheimin	Lipids and lipid-like molecules	Prenol lipids	Terpene lactones	283.072	NA	0.549933	1
0.55_283.0720m/z	HMDB0041140	C10487	C14H16O4	M+Cl	34.8	1.57	-9.08974	82.5356	Prenyl cis-caffeate	Phenylpropanoids and polyketides	Cinnamic acids and derivatives	Hydroxycinnamic acids and derivatives	283.072	NA	0.549933	1
0.55_283.0720m/z	HMDB0060865	null	C15H12N2O4	M-H	36.4	0	-1.49732	83.6084	Phenytoin catechol	Organoheterocyclic compounds	Azolidines	Imidazolidines	283.072	NA	0.549933	1
0.55_283.0720m/z	HMDB0128964	null	C14H16O4	M+Cl	34.9	1.84	-9.08974	82.5356	6-(3-hydroxybutyl)-7-methoxy-2H-chromen-2-one	Phenylpropanoids and polyketides	Coumarins and derivatives	null	283.072	NA	0.549933	1
0.55_283.0720m/z	HMDB0130532	null	C14H16O4	M+Cl	35	2.55	-9.08974	82.5356	7-hydroxy-6-(3-hydroxy-3-methylbutyl)-2H-chromen-2-one	Phenylpropanoids and polyketides	Coumarins and derivatives	Hydroxycoumarins	283.072	NA	0.549933	1
0.55_283.0720m/z	HMDB0135890	null	C14H16O4	M+Cl	36.2	8.26	-9.08974	82.5356	3-[4-hydroxy-3-(4-hydroxy-3-methylbut-2-en-1-yl)phenyl]prop-2-enoic acid	Phenylpropanoids and polyketides	Cinnamic acids and derivatives	Hydroxycinnamic acids and derivatives	283.072	NA	0.549933	1
0.55_283.0720m/z	HMDB0135891	null	C14H16O4	M+Cl	36.2	8.26	-9.08974	82.5356	3-{4-hydroxy-3-[(2E)-4-hydroxy-3-methylbut-2-en-1-yl]phenyl}prop-2-enoic acid	Phenylpropanoids and polyketides	Cinnamic acids and derivatives	Hydroxycinnamic acids and derivatives	283.072	NA	0.549933	1
0.55_283.0720m/z	HMDB0135894	null	C14H16O4	M+Cl	34.9	1.95	-9.08974	82.5356	3-[3,4-dihydroxy-5-(3-methylbut-2-en-1-yl)phenyl]prop-2-enoic acid	Phenylpropanoids and polyketides	Cinnamic acids and derivatives	Hydroxycinnamic acids and derivatives	283.072	NA	0.549933	1
0.55_283.0720m/z	HMDB0135895	null	C14H16O4	M+Cl	34.9	1.95	-9.08974	82.5356	3-[2,4-dihydroxy-3-(3-methylbut-2-en-1-yl)phenyl]prop-2-enoic acid	null	null	null	283.072	NA	0.549933	1
0.55_283.0720m/z	HMDB0135896	null	C14H16O4	M+Cl	34.9	1.95	-9.08974	82.5356	3-[2,4-dihydroxy-5-(3-methylbut-2-en-1-yl)phenyl]prop-2-enoic acid	Phenylpropanoids and polyketides	Cinnamic acids and derivatives	Hydroxycinnamic acids and derivatives	283.072	NA	0.549933	1
0.55_295.0064m/z	HMDB0031778	C14427	C14H9ClF2N2O2	M-CH3	34.4	1.6	-8.5055	79.8393	Diflubenzuron	Benzenoids	Benzene and substituted derivatives	N-phenylureas	295.006	NA	0.549933	1
0.55_295.0064m/z	HMDB0135261	null	C10H12O6S	M+Cl	32.4	0.0575	6.01571	69.0521	[2-hydroxy-6-methoxy-4-(prop-2-en-1-yl)phenyl]oxidanesulfonic acid	Organic acids and derivatives	Organic sulfuric acids and derivatives	Arylsulfates	295.006	NA	0.549933	1
0.55_295.0064m/z	HMDB0135264	null	C10H12O6S	M+Cl	32.4	0.0575	6.01571	69.0521	{2-methoxy-4-[(oxiran-2-yl)methyl]phenyl}oxidanesulfonic acid	Organic acids and derivatives	Organic sulfuric acids and derivatives	Arylsulfates	295.006	NA	0.549933	1
0.55_295.0064m/z	HMDB0135659	null	C10H12O6S	M+Cl	32.4	0.0575	6.01571	69.0521	{[3-(2-hydroxy-4-methoxyphenyl)prop-2-en-1-yl]oxy}sulfonic acid	Benzenoids	Phenols	Methoxyphenols	295.006	NA	0.549933	1
0.55_295.0064m/z	HMDB0135663	null	C10H12O6S	M+Cl	32.6	0.984	6.01571	69.0521	{[3-(4-methoxyphenyl)oxiran-2-yl]methoxy}sulfonic acid	Benzenoids	Phenol ethers	Anisoles	295.006	NA	0.549933	1
0.55_295.0064m/z	HMDB0135705	null	C10H12O6S	M+Cl	32.6	1.05	6.01571	69.0521	[2-hydroxy-5-(3-oxobutyl)phenyl]oxidanesulfonic acid	Organic acids and derivatives	Organic sulfuric acids and derivatives	Arylsulfates	295.006	NA	0.549933	1
0.55_295.0064m/z	HMDB0135744	null	C10H12O6S	M+Cl	32.6	1.04	6.01571	69.0521	{[1-(4-methoxyphenyl)-3-oxopropan-2-yl]oxy}sulfonic acid	Benzenoids	Phenol ethers	Anisoles	295.006	NA	0.549933	1
0.55_295.0064m/z	HMDB0135746	null	C10H12O6S	M+Cl	32.6	0.576	6.01571	69.0521	[1-(4-methoxyphenyl)-3-oxopropoxy]sulfonic acid	Benzenoids	Phenol ethers	Anisoles	295.006	NA	0.549933	1
0.55_301.0916m/z	HMDB0032013	null	C14H20O8	M-CH3	32.7	9.23	-3.90799	59.0465	Vanilloloside	Organic oxygen compounds	Organooxygen compounds	Carbohydrates and carbohydrate conjugates	301.092	NA	0.549933	1
0.55_301.0916m/z	HMDB0041024	null	C14H20O8	M-CH3	32.9	10.1	-3.90799	59.0465	Hydroxytyrosol 1-O-glucoside	Organic oxygen compounds	Organooxygen compounds	Carbohydrates and carbohydrate conjugates	301.092	NA	0.549933	1
0.55_302.9969m/z	NA	NA	NA	NA	NA	NA	NA	NA	NA	NA	NA	NA	NA	NA	NA	NA
0.55_319.1146m/z	HMDB0012996	null	C14H26N2O3S2	M-CH3	27.6	12	-2.58824	29.1655	Lipoyllysine	Organoheterocyclic compounds	Dithiolanes	Lipoamides	319.115	NA	0.549933	1
0.55_319.1146m/z	HMDB0033555	null	C12H20N2O8	M-H	27.8	10.5	-0.216495	28.8765	Isomugineic acid	Organic acids and derivatives	Carboxylic acids and derivatives	Amino acids, peptides, and analogues	319.115	NA	0.549933	1
0.55_319.1146m/z	HMDB0035284	null	C12H20N2O8	M-H	25.9	0.693	-0.216495	28.8765	D-Fructosazine	Organoheterocyclic compounds	Diazines	Pyrazines	319.115	NA	0.549933	1
0.55_343.0619m/z	HMDB0002666	null	C12H17N4O4PS	M-H	36.2	0	-4.61275	86.3829	Thiamine monophosphate	Organoheterocyclic compounds	Diazines	Pyrimidines and pyrimidine derivatives	343.062	NA	0.549933	1
0.55_343.0619m/z	HMDB0040692	null	C15H16O7	M+Cl	39.1	15.6	9.55883	90.1605	4R,5R,6S-Trihydroxy-2-hydroxymethyl-2-cyclohexen-1-one 6-(2-hydroxy-6-methylbenzoate)	Benzenoids	Benzene and substituted derivatives	Benzoic acids and derivatives	343.062	NA	0.549933	1
0.55_343.0619m/z	HMDB0128179	null	C15H16O7	M+Cl	36	0.432	9.55883	90.1605	4-[3-(3,4-dihydroxyphenyl)-2-hydroxypropyl]benzene-1,2,3,5-tetrol	Phenylpropanoids and polyketides	Linear 1,3-diarylpropanoids	Cinnamylphenols	343.062	NA	0.549933	1
0.55_343.0619m/z	HMDB0128184	null	C15H16O7	M+Cl	36.1	0.836	9.55883	90.1605	5-[2-hydroxy-3-(2,4,6-trihydroxyphenyl)propyl]benzene-1,2,4-triol	Phenylpropanoids and polyketides	Linear 1,3-diarylpropanoids	Cinnamylphenols	343.062	NA	0.549933	1
0.55_343.0619m/z	HMDB0133921	null	C19H18O5S	M-CH3	37	3.38	-7.10873	89.7358	{[(6E)-3-oxo-1,7-diphenylhepta-4,6-dien-1-yl]oxy}sulfonic acid	Phenylpropanoids and polyketides	Diarylheptanoids	Linear diarylheptanoids	343.062	NA	0.549933	1
0.55_343.0619m/z	HMDB0133923	null	C19H18O5S	M-CH3	36.4	0.0362	-7.10873	89.7358	{3-[(1E)-5-oxo-7-phenylhepta-1,3-dien-1-yl]phenyl}oxidanesulfonic acid	Phenylpropanoids and polyketides	Diarylheptanoids	Linear diarylheptanoids	343.062	NA	0.549933	1
0.55_343.0619m/z	HMDB0133925	null	C19H18O5S	M-CH3	37	3.38	-7.10873	89.7358	{3-[(6E)-3-oxo-7-phenylhepta-4,6-dien-1-yl]phenyl}oxidanesulfonic acid	Phenylpropanoids and polyketides	Diarylheptanoids	Linear diarylheptanoids	343.062	NA	0.549933	1
0.55_343.0619m/z	HMDB0133927	null	C19H18O5S	M-CH3	36.4	0.0362	-7.10873	89.7358	{4-[(1E)-5-oxo-7-phenylhepta-1,3-dien-1-yl]phenyl}oxidanesulfonic acid	Phenylpropanoids and polyketides	Diarylheptanoids	Linear diarylheptanoids	343.062	NA	0.549933	1
0.55_343.0619m/z	HMDB0133929	null	C19H18O5S	M-CH3	37	3.38	-7.10873	89.7358	{4-[(6E)-3-oxo-7-phenylhepta-4,6-dien-1-yl]phenyl}oxidanesulfonic acid	Phenylpropanoids and polyketides	Diarylheptanoids	Linear diarylheptanoids	343.062	NA	0.549933	1
0.55_343.0619m/z	HMDB0133935	null	C19H18O5S	M-CH3	37	3.38	-7.10873	89.7358	{[(6E)-3-oxo-1,7-diphenylhepta-4,6-dien-2-yl]oxy}sulfonic acid	Phenylpropanoids and polyketides	Diarylheptanoids	Linear diarylheptanoids	343.062	NA	0.549933	1
0.55_343.0619m/z	HMDB0141543	null	C15H16O7	M+Cl	36.1	0.836	9.55883	90.1605	5-[2-hydroxy-3-(2,4,6-trihydroxyphenyl)propyl]benzene-1,2,3-triol	Phenylpropanoids and polyketides	Linear 1,3-diarylpropanoids	Cinnamylphenols	343.062	NA	0.549933	1
0.55_343.0619m/z	LMPK12110191	null	C22H14O5	M-CH3	39.8	6.54	2.30555	95.0364	5,7-Dihydroxyflavone 7-benzoate	Polyketides [PK]	Flavonoids [PK12]	Flavones and Flavonols [PK1211]	343.062	NA	0.549933	1
0.55_343.1378m/z	HMDB0033066	null	C16H24O8	M-H	32.6	1.92	-6.06033	68.1352	(-)-erythro-Anethole glycol 1-glucoside	Organic oxygen compounds	Organooxygen compounds	Carbohydrates and carbohydrate conjugates	343.138	NA	0.549933	1
0.55_343.1378m/z	HMDB0033067	null	C16H24O8	M-H	32.8	2.55	-6.06033	68.1352	(-)-erythro-Anethole glycol 2-glucoside	Organic oxygen compounds	Organooxygen compounds	Carbohydrates and carbohydrate conjugates	343.138	NA	0.549933	1
0.55_343.1378m/z	HMDB0041509	null	C16H24O8	M-H	32.4	0.58	-6.06033	68.1352	Dihydroconiferin	Organic oxygen compounds	Organooxygen compounds	Carbohydrates and carbohydrate conjugates	343.138	NA	0.549933	1
0.55_343.1378m/z	LMPR0102070023	C11652	C16H24O8	M-H	32.3	0.372	-6.06033	68.1352	8-Epiiridotrial glucoside	Prenol Lipids [PR]	Isoprenoids [PR01]	C10 isoprenoids (monoterpenes) [PR0102]	343.138	NA	0.549933	1
0.55_343.1378m/z	LMPR0102070024	C11653	C16H24O8	M-H	32.3	0.372	-6.06033	68.1352	Iridotrial glucoside	Prenol Lipids [PR]	Isoprenoids [PR01]	C10 isoprenoids (monoterpenes) [PR0102]	343.138	NA	0.549933	1
0.55_353.0334m/z	HMDB0004068	null	C18H10N2O4	M+Cl	39.2	0	-0.204574	96.2751	Melanin	Benzenoids	Anthracenes	null	353.033	NA	0.549933	1
0.55_353.0334m/z	HMDB0029177	null	C16H16O8S	M-CH3	42.5	20.7	-0.530975	92.535	3'-O-Methyl-(-)-epicatechin-7-O-sulphate	Phenylpropanoids and polyketides	Flavonoids	Flavans	353.033	NA	0.549933	1
0.55_353.0334m/z	HMDB0029682	null	C18H10O8	M-H	38.8	7.66	8.76233	96.0607	Cyclovariegatin	Organoheterocyclic compounds	Benzofurans	null	353.033	NA	0.549933	1
0.55_353.0334m/z	HMDB0059996	null	C15H14O8S	M-H	41.8	18.1	-0.759609	91.8808	Dihydronaringenin-O-sulphate	Phenylpropanoids and polyketides	Linear 1,3-diarylpropanoids	Chalcones and dihydrochalcones	353.033	NA	0.549933	1
0.55_353.0334m/z	HMDB0126077	null	C16H16O8S	M-CH3	40.5	10.8	-0.530975	92.535	{6-hydroxy-3-[3-(3-hydroxyphenyl)-3-oxopropyl]-2-methoxyphenyl}oxidanesulfonic acid	Phenylpropanoids and polyketides	Linear 1,3-diarylpropanoids	Chalcones and dihydrochalcones	353.033	NA	0.549933	1
0.55_353.0334m/z	HMDB0126078	null	C16H16O8S	M-CH3	41.4	15	-0.530975	92.535	{3-[3-(3,4-dihydroxy-2-methoxyphenyl)propanoyl]phenyl}oxidanesulfonic acid	Phenylpropanoids and polyketides	Linear 1,3-diarylpropanoids	Chalcones and dihydrochalcones	353.033	NA	0.549933	1
0.55_353.0334m/z	HMDB0127741	null	C15H14O8S	M-H	42.2	20	-0.759609	91.8808	[3-(3,5,7-trihydroxy-3,4-dihydro-2H-1-benzopyran-2-yl)phenyl]oxidanesulfonic acid	Phenylpropanoids and polyketides	Flavonoids	Flavans	353.033	NA	0.549933	1
0.55_353.0334m/z	HMDB0127794	null	C16H16O8S	M-CH3	40.5	10.8	-0.530975	92.535	2-methoxy-4-(3,6,7-trihydroxy-5-sulfino-3,4-dihydro-2H-1-benzopyran-2-yl)benzen-1-olate	Phenylpropanoids and polyketides	Flavonoids	O-methylated flavonoids	353.033	NA	0.549933	1
0.55_353.0334m/z	HMDB0127796	null	C16H16O8S	M-CH3	40.2	9.04	-0.530975	92.535	2-(3,4-dihydroxy-5-methoxyphenyl)-3-hydroxy-5-sulfino-3,4-dihydro-2H-1-benzopyran-7-olate	Phenylpropanoids and polyketides	Flavonoids	O-methylated flavonoids	353.033	NA	0.549933	1
0.55_353.0334m/z	HMDB0127821	null	C16H16O8S	M-CH3	41.3	14.7	-0.530975	92.535	3,6-dihydroxy-2-(3-methoxyphenyl)-7-(sulfinooxy)-3,4-dihydro-2H-1-benzopyran-5-olate	Phenylpropanoids and polyketides	Flavonoids	O-methylated flavonoids	353.033	NA	0.549933	1
0.55_353.0334m/z	HMDB0127871	null	C16H16O8S	M-CH3	40.5	10.8	-0.530975	92.535	2-methoxy-5-(3,6,7-trihydroxy-5-sulfino-3,4-dihydro-2H-1-benzopyran-2-yl)benzen-1-olate	Phenylpropanoids and polyketides	Flavonoids	O-methylated flavonoids	353.033	NA	0.549933	1
0.55_353.0334m/z	HMDB0127872	null	C16H16O8S	M-CH3	40.2	8.87	-0.530975	92.535	2-(2,3-dihydroxy-4-methoxyphenyl)-3-hydroxy-5-sulfino-3,4-dihydro-2H-1-benzopyran-7-olate	Phenylpropanoids and polyketides	Flavonoids	O-methylated flavonoids	353.033	NA	0.549933	1
0.55_353.0334m/z	HMDB0127873	null	C16H16O8S	M-CH3	40.2	9.04	-0.530975	92.535	2-(2,5-dihydroxy-4-methoxyphenyl)-3-hydroxy-5-sulfino-3,4-dihydro-2H-1-benzopyran-7-olate	Phenylpropanoids and polyketides	Flavonoids	O-methylated flavonoids	353.033	NA	0.549933	1
0.55_353.0334m/z	HMDB0127890	null	C16H16O8S	M-CH3	40.5	10.8	-0.530975	92.535	2-methoxy-5-(3,5,6-trihydroxy-7-sulfino-3,4-dihydro-2H-1-benzopyran-2-yl)benzen-1-olate	Phenylpropanoids and polyketides	Flavonoids	O-methylated flavonoids	353.033	NA	0.549933	1
0.55_353.0334m/z	HMDB0127891	null	C16H16O8S	M-CH3	40.2	9.04	-0.530975	92.535	2-(2,5-dihydroxy-4-methoxyphenyl)-3-hydroxy-7-sulfino-3,4-dihydro-2H-1-benzopyran-5-olate	Phenylpropanoids and polyketides	Flavonoids	O-methylated flavonoids	353.033	NA	0.549933	1
0.55_353.0334m/z	HMDB0127894	null	C16H16O8S	M-CH3	40.2	8.87	-0.530975	92.535	2-(2,3-dihydroxy-4-methoxyphenyl)-3-hydroxy-7-sulfino-3,4-dihydro-2H-1-benzopyran-5-olate	Phenylpropanoids and polyketides	Flavonoids	O-methylated flavonoids	353.033	NA	0.549933	1
0.55_353.0334m/z	HMDB0128401	null	C19H12O8	M-CH3	38.2	5.44	8.62837	95.0146	5-(acetyloxy)-14-hydroxy-9-oxo-8,17-dioxatetracyclo[8.7.0.0虏,鈦?0鹿鹿,鹿鈦禲heptadeca-1(10),2(7),3,5,11,13,15-heptaen-13-yl acetate	Phenylpropanoids and polyketides	Isoflavonoids	Coumestans	353.033	NA	0.549933	1
0.55_353.0334m/z	HMDB0128402	null	C19H12O8	M-CH3	38.2	5.44	8.62837	95.0146	5-(acetyloxy)-13-hydroxy-9-oxo-8,17-dioxatetracyclo[8.7.0.0虏,鈦?0鹿鹿,鹿鈦禲heptadeca-1(10),2(7),3,5,11,13,15-heptaen-14-yl acetate	Phenylpropanoids and polyketides	Isoflavonoids	Coumestans	353.033	NA	0.549933	1
0.55_353.0334m/z	HMDB0128403	null	C19H12O8	M-CH3	37.3	1.27	8.62837	95.0146	14-(acetyloxy)-5-hydroxy-9-oxo-8,17-dioxatetracyclo[8.7.0.0虏,鈦?0鹿鹿,鹿鈦禲heptadeca-1(10),2(7),3,5,11,13,15-heptaen-13-yl acetate	Phenylpropanoids and polyketides	Isoflavonoids	Coumestans	353.033	NA	0.549933	1
0.55_353.0334m/z	HMDB0129332	null	C15H14O8S	M-H	41	14	-0.759609	91.8808	(2-methoxy-2-{2-oxo-2H-furo[2,3-h]chromen-8-yl}propoxy)sulfonic acid	Phenylpropanoids and polyketides	Coumarins and derivatives	Furanocoumarins	353.033	NA	0.549933	1
0.55_353.0334m/z	HMDB0129986	null	C15H14O8S	M-H	41.7	17.7	-0.759609	91.8808	{4-[1-oxo-1-(2,4,6-trihydroxyphenyl)propan-2-yl]phenyl}oxidanesulfonic acid	null	null	null	353.033	NA	0.549933	1
0.55_353.0334m/z	HMDB0132272	null	C15H14O8S	M-H	42.2	20	-0.759609	91.8808	[4-(3,5,7-trihydroxy-3,4-dihydro-2H-1-benzopyran-2-yl)phenyl]oxidanesulfonic acid	Phenylpropanoids and polyketides	Flavonoids	Flavans	353.033	NA	0.549933	1
0.55_353.0334m/z	HMDB0133592	null	C15H14O8S	M-H	41.4	15.9	-0.759609	91.8808	(2-benzyl-2,4,6-trihydroxy-2,3-dihydro-1-benzofuran-3-yl)oxidanesulfonic acid	Organoheterocyclic compounds	Coumarans	null	353.033	NA	0.549933	1
0.55_353.0334m/z	HMDB0134595	null	C15H14O8S	M-H	40.6	12.2	-0.759609	91.8808	{2-methoxy-5-[(E)-2-(2,3,5-trihydroxyphenyl)ethenyl]phenyl}oxidanesulfonic acid	Phenylpropanoids and polyketides	Stilbenes	null	353.033	NA	0.549933	1
0.55_353.0334m/z	HMDB0134600	null	C15H14O8S	M-H	40.6	12.2	-0.759609	91.8808	{2-methoxy-5-[(E)-2-(3,4,5-trihydroxyphenyl)ethenyl]phenyl}oxidanesulfonic acid	Phenylpropanoids and polyketides	Stilbenes	null	353.033	NA	0.549933	1
0.55_353.0334m/z	HMDB0134604	null	C15H14O8S	M-H	40.5	11.7	-0.759609	91.8808	{3-[(E)-2-(3,5-dihydroxyphenyl)ethenyl]-2-hydroxy-6-methoxyphenyl}oxidanesulfonic acid	Phenylpropanoids and polyketides	Stilbenes	null	353.033	NA	0.549933	1
0.55_353.0334m/z	HMDB0134610	null	C15H14O8S	M-H	40.8	13.3	-0.759609	91.8808	{5-[3-(3,5-dihydroxyphenyl)oxiran-2-yl]-2-methoxyphenyl}oxidanesulfonic acid	Phenylpropanoids and polyketides	Stilbenes	null	353.033	NA	0.549933	1
0.55_353.0334m/z	HMDB0135091	null	C15H14O8S	M-H	41.5	16.7	-0.759609	91.8808	[5-(3,7-dihydroxy-3,4-dihydro-2H-1-benzopyran-2-yl)-2-hydroxyphenyl]oxidanesulfonic acid	Phenylpropanoids and polyketides	Flavonoids	Flavans	353.033	NA	0.549933	1
0.55_353.0334m/z	HMDB0135528	null	C15H14O8S	M-H	41.5	16.4	-0.759609	91.8808	(3,5,7-trihydroxy-2-phenyl-3,4-dihydro-2H-1-benzopyran-4-yl)oxidanesulfonic acid	Phenylpropanoids and polyketides	Flavonoids	Flavans	353.033	NA	0.549933	1
0.55_353.0334m/z	HMDB0135529	null	C15H14O8S	M-H	41.6	16.9	-0.759609	91.8808	(4,5,7-trihydroxy-2-phenyl-3,4-dihydro-2H-1-benzopyran-3-yl)oxidanesulfonic acid	Phenylpropanoids and polyketides	Flavonoids	Sulfated flavonoids	353.033	NA	0.549933	1
0.55_353.0334m/z	HMDB0136865	null	C16H16O8S	M-CH3	41.7	16.4	-0.530975	92.535	[7-hydroxy-3-(2-hydroxy-4-methoxyphenyl)-3,4-dihydro-2H-1-benzopyran-4-yl]oxidanesulfonic acid	Phenylpropanoids and polyketides	Isoflavonoids	O-methylated isoflavonoids	353.033	NA	0.549933	1
0.55_355.0351m/z	NA	NA	NA	NA	NA	NA	NA	NA	NA	NA	NA	NA	NA	NA	NA	NA
0.55_357.0995m/z	HMDB0030539	C10190	C20H20O7	M-CH3	38.2	7.8	4.31942	88.1803	Tangeritin	Phenylpropanoids and polyketides	Flavonoids	O-methylated flavonoids	357.1	NA	0.549933	1
0.55_357.0995m/z	HMDB0033270	null	C20H20O7	M-CH3	38.7	10.4	4.31942	88.1803	Sesamolinol	Benzenoids	Benzene and substituted derivatives	Phenols and derivatives	357.1	NA	0.549933	1
0.55_357.0995m/z	HMDB0034218	C17669	C19H18O7	M-H	38.1	7.68	4.28322	87.5545	Chrysoobtusin	Benzenoids	Anthracenes	Anthraquinones	357.1	NA	0.549933	1
0.55_357.0995m/z	HMDB0034278	null	C20H20O7	M-CH3	38.4	8.64	4.31942	88.1803	Auranetin	Phenylpropanoids and polyketides	Flavonoids	O-methylated flavonoids	357.1	NA	0.549933	1
0.55_357.0995m/z	HMDB0035070	null	C19H18O7	M-H	38.6	10.2	4.28322	87.5545	12alpha-Hydroxymunduserone	Phenylpropanoids and polyketides	Isoflavonoids	Rotenoids	357.1	NA	0.549933	1
0.55_357.0995m/z	HMDB0036633	C10186	C20H20O7	M-CH3	38.3	8.14	4.31942	88.1803	Sinensetin	Phenylpropanoids and polyketides	Flavonoids	O-methylated flavonoids	357.1	NA	0.549933	1
0.55_357.0995m/z	HMDB0037252	null	C19H18O7	M-H	38.5	9.93	4.28322	87.5545	5,8-Dihydroxy-3-(4-hydroxybenzyl)-7-methoxy-4-chromanone 8-acetate	Phenylpropanoids and polyketides	Homoisoflavonoids	Homoisoflavans	357.1	NA	0.549933	1
0.55_357.0995m/z	HMDB0037456	null	C20H20O7	M-CH3	38.4	8.64	4.31942	88.1803	3,4',5,6,8-Pentamethoxyflavone	Phenylpropanoids and polyketides	Flavonoids	O-methylated flavonoids	357.1	NA	0.549933	1
0.55_357.0995m/z	HMDB0037508	null	C20H20O7	M-CH3	38.6	9.69	4.31942	88.1803	Oxidihydroartocarpesin	Phenylpropanoids and polyketides	Flavonoids	Flavones	357.1	NA	0.549933	1
0.55_357.0995m/z	HMDB0037598	null	C19H18O7	M-H	38.5	9.75	4.28322	87.5545	5-Hydroxy-3',4',7,8-tetramethoxyflavone	Phenylpropanoids and polyketides	Flavonoids	O-methylated flavonoids	357.1	NA	0.549933	1
0.55_357.0995m/z	HMDB0037599	null	C20H20O7	M-CH3	38.3	8.14	4.31942	88.1803	Isosinensetin	Phenylpropanoids and polyketides	Flavonoids	O-methylated flavonoids	357.1	NA	0.549933	1
0.55_357.0995m/z	HMDB0037750	null	C20H20O7	M-CH3	39.6	14.6	4.31942	88.1803	Cyclokievitone hydrate	Phenylpropanoids and polyketides	Isoflavonoids	Isoflavans	357.1	NA	0.549933	1
0.55_357.0995m/z	HMDB0038340	null	C19H18N2O3	M+Cl	38.2	8.56	-5.07066	88.5215	N6-cis-p-Coumaroylserotonin	Organoheterocyclic compounds	Indoles and derivatives	Tryptamines and derivatives	357.1	NA	0.549933	1
0.55_357.0995m/z	HMDB0038805	null	C19H18O7	M-H	38.5	9.7	4.28322	87.5545	Aflatoxin ExB2	null	null	null	357.1	NA	0.549933	1
0.55_357.0995m/z	HMDB0038845	null	C19H18O7	M-H	38.5	9.75	4.28322	87.5545	7-Hydroxy-3',4',5,6-tetramethoxyflavone	null	null	null	357.1	NA	0.549933	1
0.55_357.0995m/z	HMDB0039775	null	C20H20O7	M-CH3	39.4	13.8	4.31942	88.1803	Homoeriodictyol 4'-isobutyrate	Phenylpropanoids and polyketides	Flavonoids	O-methylated flavonoids	357.1	NA	0.549933	1
0.55_357.0995m/z	HMDB0040322	null	C19H18O7	M-H	38.5	9.77	4.28322	87.5545	3'-Hydroxy-4',5',7,8-tetramethoxyflavone	Phenylpropanoids and polyketides	Flavonoids	O-methylated flavonoids	357.1	NA	0.549933	1
0.55_357.0995m/z	HMDB0040323	null	C20H20O7	M-CH3	38.3	8.25	4.31942	88.1803	3',4',5',7,8-Pentamethoxyflavone	Phenylpropanoids and polyketides	Flavonoids	O-methylated flavonoids	357.1	NA	0.549933	1
0.55_357.0995m/z	HMDB0040724	null	C19H18O7	M-H	38.4	9.37	4.28322	87.5545	4'-Hydroxy-5,6,7,8-tetramethoxyflavone	Phenylpropanoids and polyketides	Flavonoids	O-methylated flavonoids	357.1	NA	0.549933	1
0.55_357.0995m/z	HMDB0041914	null	C19H18N2O3	M+Cl	37.9	6.92	-5.07066	88.5215	Ketophenylbutazone	Benzenoids	Benzene and substituted derivatives	null	357.1	NA	0.549933	1
0.55_357.0995m/z	HMDB0125959	null	C20H20O7	M-CH3	39	12	4.31942	88.1803	2-[4,6-dihydroxy-2-methoxy-3-(3-methylbut-2-en-1-yl)phenyl]-5,6-dihydroxy-2,3-dihydro-1-benzofuran-3-one	Phenylpropanoids and polyketides	2-arylbenzofuran flavonoids	null	357.1	NA	0.549933	1
0.55_357.0995m/z	HMDB0125960	null	C20H20O7	M-CH3	39.4	13.7	4.31942	88.1803	2-[4,6-dihydroxy-3-(4-hydroxy-3-methylbut-2-en-1-yl)-2-methoxyphenyl]-6-hydroxy-2,3-dihydro-1-benzofuran-3-one	Phenylpropanoids and polyketides	2-arylbenzofuran flavonoids	null	357.1	NA	0.549933	1
0.55_357.0995m/z	HMDB0125961	null	C20H20O7	M-CH3	39.4	13.7	4.31942	88.1803	2-{3-[(3,3-dimethyloxiran-2-yl)methyl]-4,6-dihydroxy-2-methoxyphenyl}-6-hydroxy-2,3-dihydro-1-benzofuran-3-one	Phenylpropanoids and polyketides	2-arylbenzofuran flavonoids	null	357.1	NA	0.549933	1
0.55_357.0995m/z	HMDB0125962	null	C20H20O7	M-CH3	39	12	4.31942	88.1803	2-[4,6-dihydroxy-2-methoxy-3-(3-methylbut-2-en-1-yl)phenyl]-6,7-dihydroxy-2,3-dihydro-1-benzofuran-3-one	Phenylpropanoids and polyketides	2-arylbenzofuran flavonoids	null	357.1	NA	0.549933	1
0.55_357.0995m/z	HMDB0125963	null	C20H20O7	M-CH3	39	12	4.31942	88.1803	2-[4,6-dihydroxy-2-methoxy-3-(3-methylbut-2-en-1-yl)phenyl]-4,6-dihydroxy-2,3-dihydro-1-benzofuran-3-one	Phenylpropanoids and polyketides	2-arylbenzofuran flavonoids	null	357.1	NA	0.549933	1
0.55_357.0995m/z	HMDB0126470	null	C20H20O7	M-CH3	39.2	12.6	4.31942	88.1803	6-(2,4-dihydroxyphenyl)-2-(2,6-dihydroxyphenyl)-4-(hydroxymethyl)cyclohex-3-ene-1-carboxylic acid	Benzenoids	Phenols	Benzenediols	357.1	NA	0.549933	1
0.55_357.0995m/z	HMDB0126474	null	C20H20O7	M-CH3	39.2	12.9	4.31942	88.1803	6-(2,4-dihydroxyphenyl)-2-(2,6-dihydroxyphenyl)-5-hydroxy-4-methylcyclohex-3-ene-1-carboxylic acid	Benzenoids	Phenols	Benzenediols	357.1	NA	0.549933	1
0.55_357.0995m/z	HMDB0126477	null	C20H20O7	M-CH3	39.2	13.1	4.31942	88.1803	6-(2,4-dihydroxyphenyl)-2-(2,6-dihydroxyphenyl)-6-hydroxy-4-methylcyclohex-3-ene-1-carboxylic acid	Benzenoids	Phenols	Benzenediols	357.1	NA	0.549933	1
0.55_357.0995m/z	HMDB0126484	null	C20H20O7	M-CH3	39.1	12.2	4.31942	88.1803	4-(2,4-dihydroxyphenyl)-2-(2,6-dihydroxyphenyl)-6-methyl-7-oxabicyclo[4.1.0]heptane-3-carboxylic acid	Benzenoids	Benzene and substituted derivatives	Cyclohexylphenols	357.1	NA	0.549933	1
0.55_357.0995m/z	HMDB0126488	null	C20H20O7	M-CH3	38.7	10.2	4.31942	88.1803	2-(2,6-dihydroxyphenyl)-4-methyl-6-(2,4,5-trihydroxyphenyl)cyclohex-3-ene-1-carboxylic acid	Benzenoids	Phenols	Benzenetriols and derivatives	357.1	NA	0.549933	1
0.55_357.0995m/z	HMDB0126494	null	C20H20O7	M-CH3	38.6	10.1	4.31942	88.1803	6-(2,4-dihydroxyphenyl)-4-methyl-2-(2,3,6-trihydroxyphenyl)cyclohex-3-ene-1-carboxylic acid	Benzenoids	Phenols	Benzenetriols and derivatives	357.1	NA	0.549933	1
0.55_357.0995m/z	HMDB0132519	null	C20H20O7	M-CH3	39.1	12.4	4.31942	88.1803	5,7-dihydroxy-6-(3-methylbut-2-en-1-yl)-2-(2,4,5-trihydroxyphenyl)-3,4-dihydro-2H-1-benzopyran-4-one	Phenylpropanoids and polyketides	Flavonoids	Flavans	357.1	NA	0.549933	1
0.55_357.0995m/z	HMDB0137996	null	C19H18O7	M-H	37.9	7.07	4.28322	87.5545	5-hydroxy-3,6,7,8-tetramethoxy-2-phenyl-4H-chromen-4-one	Phenylpropanoids and polyketides	Flavonoids	O-methylated flavonoids	357.1	NA	0.549933	1
0.55_357.0995m/z	LMPK12050119	null	C20H20O7	M-CH3	38.3	8.26	4.31942	88.1803	6,7,2',3',4'-Pentamethoxyisoflavone	Polyketides [PK]	Flavonoids [PK12]	Isoflavonoids [PK1205]	357.1	NA	0.549933	1
0.55_357.0995m/z	LMPK12050120	null	C20H20O7	M-CH3	38.3	8.26	4.31942	88.1803	6,7,2',4',5'-Pentamethoxyisoflavone	Polyketides [PK]	Flavonoids [PK12]	Isoflavonoids [PK1205]	357.1	NA	0.549933	1
0.55_357.0995m/z	LMPK12050126	null	C19H18O7	M-H	38.5	9.99	4.28322	87.5545	7-Hydroxy-6,2',4',5'-tetramethoxyisoflavone	Polyketides [PK]	Flavonoids [PK12]	Isoflavonoids [PK1205]	357.1	NA	0.549933	1
0.55_357.0995m/z	LMPK12050127	null	C20H20O7	M-CH3	38.3	8.26	4.31942	88.1803	6,7,3',4',5'-Pentamethoxyisoflavone	Polyketides [PK]	Flavonoids [PK12]	Isoflavonoids [PK1205]	357.1	NA	0.549933	1
0.55_357.0995m/z	LMPK12050300	null	C20H20O7	M-CH3	38.5	9.43	4.31942	88.1803	2,3-Dehydrokievitone hydrate	Polyketides [PK]	Flavonoids [PK12]	Isoflavonoids [PK1205]	357.1	NA	0.549933	1
0.55_357.0995m/z	LMPK12050331	null	C19H18O7	M-H	38.5	9.99	4.28322	87.5545	Robustigenin	Polyketides [PK]	Flavonoids [PK12]	Isoflavonoids [PK1205]	357.1	NA	0.549933	1
0.55_357.0995m/z	LMPK12050332	null	C20H20O7	M-CH3	38.3	8.26	4.31942	88.1803	Robustigenin methyl ether	Polyketides [PK]	Flavonoids [PK12]	Isoflavonoids [PK1205]	357.1	NA	0.549933	1
0.55_357.0995m/z	LMPK12050412	null	C19H18O7	M-H	38	7.32	4.28322	87.5545	Belamcandin	Polyketides [PK]	Flavonoids [PK12]	Isoflavonoids [PK1205]	357.1	NA	0.549933	1
0.55_357.0995m/z	LMPK12050488	null	C20H20O7	M-CH3	39.6	14.9	4.31942	88.1803	Kievitol	Polyketides [PK]	Flavonoids [PK12]	Isoflavonoids [PK1205]	357.1	NA	0.549933	1
0.55_357.0995m/z	LMPK12060028	null	C19H18O7	M-H	38.5	10	4.28322	87.5545	Sermundone	Polyketides [PK]	Flavonoids [PK12]	Rotenoid flavonoids [PK1206]	357.1	NA	0.549933	1
0.55_357.0995m/z	LMPK12060051	null	C19H18O7	M-H	38.6	10.2	4.28322	87.5545	12a-Hydroxymunduserone	Polyketides [PK]	Flavonoids [PK12]	Rotenoid flavonoids [PK1206]	357.1	NA	0.549933	1
0.55_357.0995m/z	LMPK12100055	null	C19H18O7	M-H	38	7.32	4.28322	87.5545	8-Hydroxy-5,7,3',4'-tetramethoxy-4-phenylcoumarin	Polyketides [PK]	Flavonoids [PK12]	Neoflavonoids [PK1210]	357.1	NA	0.549933	1
0.55_357.0995m/z	LMPK12100056	null	C19H18O7	M-H	38.4	9.42	4.28322	87.5545	3'-Hydroxy-5,7,8,4'-tetramethoxy-4-phenylcoumarin	Polyketides [PK]	Flavonoids [PK12]	Neoflavonoids [PK1210]	357.1	NA	0.549933	1
0.55_357.0995m/z	LMPK12110070	null	C19H18O7	M-H	38.6	10.3	4.28322	87.5545	Prosogerin D	Polyketides [PK]	Flavonoids [PK12]	Flavones and Flavonols [PK1211]	357.1	NA	0.549933	1
0.55_357.0995m/z	LMPK12110071	null	C20H20O7	M-CH3	38.3	8.25	4.31942	88.1803	Prosogerin C	Polyketides [PK]	Flavonoids [PK12]	Flavones and Flavonols [PK1211]	357.1	NA	0.549933	1
0.55_357.0995m/z	LMPK12110077	null	C19H18O7	M-H	38.5	9.77	4.28322	87.5545	3'-Hydroxy-7,8,4',5'-tetramethoxyflavone	Polyketides [PK]	Flavonoids [PK12]	Flavones and Flavonols [PK1211]	357.1	NA	0.549933	1
0.55_357.0995m/z	LMPK12110078	null	C20H20O7	M-CH3	38.3	8.25	4.31942	88.1803	7,8,3',4',5'-Pentamethoxyflavone	Polyketides [PK]	Flavonoids [PK12]	Flavones and Flavonols [PK1211]	357.1	NA	0.549933	1
0.55_357.0995m/z	LMPK12110093	null	C20H20O7	M-CH3	38.3	8.25	4.31942	88.1803	5,6,2',3',6'-Pentamethoxyflavone	Polyketides [PK]	Flavonoids [PK12]	Flavones and Flavonols [PK1211]	357.1	NA	0.549933	1
0.55_357.0995m/z	LMPK12110110	null	C20H20O7	M-CH3	38.3	8.25	4.31942	88.1803	Cerosilin B	Polyketides [PK]	Flavonoids [PK12]	Flavones and Flavonols [PK1211]	357.1	NA	0.549933	1
0.55_357.0995m/z	LMPK12110115	null	C20H20O7	M-CH3	38.3	8.25	4.31942	88.1803	5,6,2',3',4'-Pentamethoxyflavone	Polyketides [PK]	Flavonoids [PK12]	Flavones and Flavonols [PK1211]	357.1	NA	0.549933	1
0.55_357.0995m/z	LMPK12110846	null	C20H20O7	M-CH3	38.5	9.16	4.31942	88.1803	Asplenetin	Polyketides [PK]	Flavonoids [PK12]	Flavones and Flavonols [PK1211]	357.1	NA	0.549933	1
0.55_357.0995m/z	LMPK12110878	null	C19H18O7	M-H	38.5	9.77	4.28322	87.5545	5,7,3'-Trihydroxy-4',5'-dimethoxy-6,8-dimethylflavone	Polyketides [PK]	Flavonoids [PK12]	Flavones and Flavonols [PK1211]	357.1	NA	0.549933	1
0.55_357.0995m/z	LMPK12110948	null	C19H18O7	M-H	38.6	10.3	4.28322	87.5545	Isoetin 7,2',4',5'-tetramethyl ether	Polyketides [PK]	Flavonoids [PK12]	Flavones and Flavonols [PK1211]	357.1	NA	0.549933	1
0.55_357.0995m/z	LMPK12110950	null	C20H20O7	M-CH3	38.3	8.25	4.31942	88.1803	5,7,2',3',4'-Pentamethoxyflavone	Polyketides [PK]	Flavonoids [PK12]	Flavones and Flavonols [PK1211]	357.1	NA	0.549933	1
0.55_357.0995m/z	LMPK12110951	null	C20H20O7	M-CH3	38.3	8.25	4.31942	88.1803	5,7,2',4',6'-Pentamethoxyflavone	Polyketides [PK]	Flavonoids [PK12]	Flavones and Flavonols [PK1211]	357.1	NA	0.549933	1
0.55_357.0995m/z	LMPK12111069	null	C19H18O7	M-H	38.6	10.3	4.28322	87.5545	Corymbosin	Polyketides [PK]	Flavonoids [PK12]	Flavones and Flavonols [PK1211]	357.1	NA	0.549933	1
0.55_357.0995m/z	LMPK12111076	null	C20H20O7	M-CH3	38.3	8.25	4.31942	88.1803	Tricetin 5,7,3',4',5'-pentamethyl ether	Polyketides [PK]	Flavonoids [PK12]	Flavones and Flavonols [PK1211]	357.1	NA	0.549933	1
0.55_357.0995m/z	LMPK12111241	null	C19H18O7	M-H	38.5	9.99	4.28322	87.5545	6-Hydroxyluteolin 5,6,7,4'-tetramethyl ether	Polyketides [PK]	Flavonoids [PK12]	Flavones and Flavonols [PK1211]	357.1	NA	0.549933	1
0.55_357.0995m/z	LMPK12111242	null	C19H18O7	M-H	38.5	9.75	4.28322	87.5545	6-Hydroxyluteolin 5,6,3',4'-tetramethyl ether	Polyketides [PK]	Flavonoids [PK12]	Flavones and Flavonols [PK1211]	357.1	NA	0.549933	1
0.55_357.0995m/z	LMPK12111243	null	C19H18O7	M-H	38.1	7.9	4.28322	87.5545	6-Hydroxyluteolin 6,7,3',4'-tetramethyl ether	Polyketides [PK]	Flavonoids [PK12]	Flavones and Flavonols [PK1211]	357.1	NA	0.549933	1
0.55_357.0995m/z	LMPK12111247	null	C19H18O7	M-H	38.5	9.99	4.28322	87.5545	Ageconyflavone B	Polyketides [PK]	Flavonoids [PK12]	Flavones and Flavonols [PK1211]	357.1	NA	0.549933	1
0.55_357.0995m/z	LMPK12111250	C10186	C20H20O7	M-CH3	38.3	8.14	4.31942	88.1803	Sinensetin	Polyketides [PK]	Flavonoids [PK12]	Flavones and Flavonols [PK1211]	357.1	NA	0.549933	1
0.55_357.0995m/z	LMPK12111313	null	C19H18O7	M-H	38.5	9.75	4.28322	87.5545	Altisin	Polyketides [PK]	Flavonoids [PK12]	Flavones and Flavonols [PK1211]	357.1	NA	0.549933	1
0.55_357.0995m/z	LMPK12111317	null	C19H18O7	M-H	38.5	9.75	4.28322	87.5545	5-Hydroxy-2',3',7,8-tetramethoxyflavone	Polyketides [PK]	Flavonoids [PK12]	Flavones and Flavonols [PK1211]	357.1	NA	0.549933	1
0.55_357.0995m/z	LMPK12111318	null	C19H18O7	M-H	38.5	9.75	4.28322	87.5545	5-hydroxy-7,8,2',5'tetramethoxyflavone	Polyketides [PK]	Flavonoids [PK12]	Flavones and Flavonols [PK1211]	357.1	NA	0.549933	1
0.55_357.0995m/z	LMPK12111402	null	C19H18O7	M-H	38.5	9.75	4.28322	87.5545	Hypolaetin 7,8,3',4'-tetramethyl ether	Polyketides [PK]	Flavonoids [PK12]	Flavones and Flavonols [PK1211]	357.1	NA	0.549933	1
0.55_357.0995m/z	LMPK12111403	null	C20H20O7	M-CH3	38.3	8.14	4.31942	88.1803	Isosinensetin	Polyketides [PK]	Flavonoids [PK12]	Flavones and Flavonols [PK1211]	357.1	NA	0.549933	1
0.55_357.0995m/z	LMPK12111418	null	C19H18O7	M-H	38.5	9.75	4.28322	87.5545	2-(2,4-dimethoxyphenyl)-5-hydroxy-7,8-dimethoxyflavone	Polyketides [PK]	Flavonoids [PK12]	Flavones and Flavonols [PK1211]	357.1	NA	0.549933	1
0.55_357.0995m/z	LMPK12111443	C10190	C20H20O7	M-CH3	38.2	7.8	4.31942	88.1803	Tangeretin	Polyketides [PK]	Flavonoids [PK12]	Flavones and Flavonols [PK1211]	357.1	NA	0.549933	1
0.55_357.0995m/z	LMPK12111450	null	C19H18O7	M-H	38.1	7.79	4.28322	87.5545	7-Hydroxy-5,6,8,4'-tetramethoxyflavone	Polyketides [PK]	Flavonoids [PK12]	Flavones and Flavonols [PK1211]	357.1	NA	0.549933	1
0.55_357.0995m/z	LMPK12111451	C15109	C19H18O7	M-H	38.1	7.79	4.28322	87.5545	Gardenin B	Polyketides [PK]	Flavonoids [PK12]	Flavones and Flavonols [PK1211]	357.1	NA	0.549933	1
0.55_357.0995m/z	LMPK12111455	null	C19H18O7	M-H	38.4	9.37	4.28322	87.5545	4'-Hydroxy-5,6,7,8-tetramethoxyflavone	Polyketides [PK]	Flavonoids [PK12]	Flavones and Flavonols [PK1211]	357.1	NA	0.549933	1
0.55_357.0995m/z	LMPK12111582	null	C19H18O7	M-H	38.2	8.62	4.28322	87.5545	4'-Hydroxy-3,7,3',5'-tetramethoxyflavone	Polyketides [PK]	Flavonoids [PK12]	Flavones and Flavonols [PK1211]	357.1	NA	0.549933	1
0.55_357.0995m/z	LMPK12111593	null	C19H18O7	M-H	38.6	10.3	4.28322	87.5545	Santoflavone	Polyketides [PK]	Flavonoids [PK12]	Flavones and Flavonols [PK1211]	357.1	NA	0.549933	1
0.55_357.0995m/z	LMPK12111612	null	C20H20O7	M-CH3	38.4	8.64	4.31942	88.1803	Auranetin	Polyketides [PK]	Flavonoids [PK12]	Flavones and Flavonols [PK1211]	357.1	NA	0.549933	1
0.55_357.0995m/z	LMPK12111628	null	C20H20O7	M-CH3	38.3	8.46	4.31942	88.1803	3,5,7,2',6'-Pentamethoxyflavone	Polyketides [PK]	Flavonoids [PK12]	Flavones and Flavonols [PK1211]	357.1	NA	0.549933	1
0.55_357.0995m/z	LMPK12111979	null	C20H20O7	M-CH3	38.7	10.2	4.31942	88.1803	3,5,7,4'-Tetrahydroxy-6-(3-hydroxy-3-methylbutyl)flavone	Polyketides [PK]	Flavonoids [PK12]	Flavones and Flavonols [PK1211]	357.1	NA	0.549933	1
0.55_357.0995m/z	LMPK12111982	null	C20H20O7	M-CH3	38.7	10.2	4.31942	88.1803	Noricaritin	Polyketides [PK]	Flavonoids [PK12]	Flavones and Flavonols [PK1211]	357.1	NA	0.549933	1
0.55_357.0995m/z	LMPK12112726	null	C19H18O7	M-H	38.5	9.87	4.28322	87.5545	2-(3,4-Dihydroxyphenyl)-5-hydroxy-3,7-dimethoxy-6,8-dimethyl-4H-1-benzopyran-4-one	Polyketides [PK]	Flavonoids [PK12]	Flavones and Flavonols [PK1211]	357.1	NA	0.549933	1
0.55_357.0995m/z	LMPK12112748	null	C19H18O7	M-H	38.5	9.98	4.28322	87.5545	6-C-Methylquercetin 3,7,3'-trimethyl ether	Polyketides [PK]	Flavonoids [PK12]	Flavones and Flavonols [PK1211]	357.1	NA	0.549933	1
0.55_357.0995m/z	LMPK12112749	null	C19H18O7	M-H	38.5	10.1	4.28322	87.5545	5,4'-Dihydroxy-3,7,3'-trimethoxy-8-methylflavone	Polyketides [PK]	Flavonoids [PK12]	Flavones and Flavonols [PK1211]	357.1	NA	0.549933	1
0.55_357.0995m/z	LMPK12112750	null	C19H18O7	M-H	38.5	9.98	4.28322	87.5545	5,7,4'-Trihydroxy-3,3'-dimethoxy-6,8-dimethylflavone	Polyketides [PK]	Flavonoids [PK12]	Flavones and Flavonols [PK1211]	357.1	NA	0.549933	1
0.55_357.0995m/z	LMPK12112751	null	C20H20O7	M-CH3	38.7	10.3	4.31942	88.1803	5,4'-Dihydroxy-3,7,3'-trimethoxy-6,8-dimethylflavone	Polyketides [PK]	Flavonoids [PK12]	Flavones and Flavonols [PK1211]	357.1	NA	0.549933	1
0.55_357.0995m/z	LMPK12112755	null	C19H18O7	M-H	38.5	9.98	4.28322	87.5545	Quercetin 3,5,7,3'-tetramethyl ether	Polyketides [PK]	Flavonoids [PK12]	Flavones and Flavonols [PK1211]	357.1	NA	0.549933	1
0.55_357.0995m/z	LMPK12112763	null	C19H18O7	M-H	38.5	9.98	4.28322	87.5545	Quercetin 3,5,7,4'-tetramethyl ether	Polyketides [PK]	Flavonoids [PK12]	Flavones and Flavonols [PK1211]	357.1	NA	0.549933	1
0.55_357.0995m/z	LMPK12112767	null	C20H20O7	M-CH3	38.3	8.46	4.31942	88.1803	2-(3,4-Dimethoxyphenyl)-5-hydroxy-3,7-dimethoxy-6-methyl-4H-1-benzopyran-4-one	Polyketides [PK]	Flavonoids [PK12]	Flavones and Flavonols [PK1211]	357.1	NA	0.549933	1
0.55_357.0995m/z	LMPK12112769	null	C19H18O7	M-H	38.6	10.3	4.28322	87.5545	Quercetin 3,5,3',4'-tetramethyl ether	Polyketides [PK]	Flavonoids [PK12]	Flavones and Flavonols [PK1211]	357.1	NA	0.549933	1
0.55_357.0995m/z	LMPK12112770	null	C19H18O7	M-H	38.6	10.3	4.28322	87.5545	Retusin(Ariocarpus)	Polyketides [PK]	Flavonoids [PK12]	Flavones and Flavonols [PK1211]	357.1	NA	0.549933	1
0.55_357.0995m/z	LMPK12112771	null	C19H18O7	M-H	38.1	7.93	4.28322	87.5545	Quercetin 5,7,3',4'-tetramethyl ether	Polyketides [PK]	Flavonoids [PK12]	Flavones and Flavonols [PK1211]	357.1	NA	0.549933	1
0.55_357.0995m/z	LMPK12112772	null	C20H20O7	M-CH3	38.3	8.46	4.31942	88.1803	Quercetin pentamethyl ether	Polyketides [PK]	Flavonoids [PK12]	Flavones and Flavonols [PK1211]	357.1	NA	0.549933	1
0.55_357.0995m/z	LMPK12112859	null	C19H18O7	M-H	38.4	9.53	4.28322	87.5545	8-C-Methyl-6-hydroxykaempferol 3,6,7-trimethyl ether	Polyketides [PK]	Flavonoids [PK12]	Flavones and Flavonols [PK1211]	357.1	NA	0.549933	1
0.55_357.0995m/z	LMPK12112877	null	C19H18O7	M-H	38.1	8.04	4.28322	87.5545	6-Hydroxykaempferol-3,6,7,4'-tetramethyl ether	Polyketides [PK]	Flavonoids [PK12]	Flavones and Flavonols [PK1211]	357.1	NA	0.549933	1
0.55_357.0995m/z	LMPK12113069	null	C19H18O7	M-H	38.5	10.2	4.28322	87.5545	5-Hydroxy-3,7,8,2'-tetramethoxyflavone	Polyketides [PK]	Flavonoids [PK12]	Flavones and Flavonols [PK1211]	357.1	NA	0.549933	1
0.55_357.0995m/z	LMPK12113148	null	C19H18O7	M-H	38.4	9.53	4.28322	87.5545	5-Hydroxy-2-(4-hydroxyphenyl)-3,7,8-trimethoxy-6-methyl-4H-1-benzopyran-4-one	Polyketides [PK]	Flavonoids [PK12]	Flavones and Flavonols [PK1211]	357.1	NA	0.549933	1
0.55_357.0995m/z	LMPK12113163	null	C19H18O7	M-H	38.5	10.2	4.28322	87.5545	Flindulatin	Polyketides [PK]	Flavonoids [PK12]	Flavones and Flavonols [PK1211]	357.1	NA	0.549933	1
0.55_357.0995m/z	LMPK12113164	null	C20H20O7	M-CH3	38.4	8.64	4.31942	88.1803	Herbacetin pentamethyl ether	Polyketides [PK]	Flavonoids [PK12]	Flavones and Flavonols [PK1211]	357.1	NA	0.549933	1
0.55_357.0995m/z	LMPK12113296	null	C19H18O7	M-H	37.9	7.07	4.28322	87.5545	5-Hydroxy-3,6,7,8-tetramethoxyflavone	Polyketides [PK]	Flavonoids [PK12]	Flavones and Flavonols [PK1211]	357.1	NA	0.549933	1
0.55_357.0995m/z	LMPK12113297	null	C20H20O7	M-CH3	38	7.08	4.31942	88.1803	3,5,6,7,8-Pentamethoxyflavone	Polyketides [PK]	Flavonoids [PK12]	Flavones and Flavonols [PK1211]	357.1	NA	0.549933	1
0.55_357.0995m/z	LMPK12120403	null	C19H18O7	M-H	38.5	9.75	4.28322	87.5545	Ponganone X	Polyketides [PK]	Flavonoids [PK12]	Chalcones and dihydrochalcones [PK1212]	357.1	NA	0.549933	1
0.55_357.0995m/z	LMPK12120404	null	C20H20O7	M-CH3	38.5	9.53	4.31942	88.1803	3',4'-Methylenedioxy-2,4,6,beta-tetramethoxychalcone	Polyketides [PK]	Flavonoids [PK12]	Chalcones and dihydrochalcones [PK1212]	357.1	NA	0.549933	1
0.55_357.0995m/z	LMPK12140410	null	C20H20O7	M-CH3	39.6	14.9	4.31942	88.1803	Licoleafol	Polyketides [PK]	Flavonoids [PK12]	Flavanones [PK1214]	357.1	NA	0.549933	1
0.55_357.0995m/z	LMPK12140420	null	C20H20O7	M-CH3	39.4	13.7	4.31942	88.1803	Sigmoidin D	Polyketides [PK]	Flavonoids [PK12]	Flavanones [PK1214]	357.1	NA	0.549933	1
0.55_357.0995m/z	LMPK12140450	null	C20H20O7	M-CH3	39.4	13.8	4.31942	88.1803	5,7,4'-Trihydroxy-3'-methoxyflavanone 4'-O-isobutyrate	Polyketides [PK]	Flavonoids [PK12]	Flavanones [PK1214]	357.1	NA	0.549933	1
0.55_357.0995m/z	LMPK12140694	null	C19H18O7	M-H	38.2	8.27	4.28322	87.5545	Scaberin	Polyketides [PK]	Flavonoids [PK12]	Flavanones [PK1214]	357.1	NA	0.549933	1
0.55_383.0695m/z	LMPK12050052	null	C21H16O5	M+Cl	37	0.333	0.801566	85.6808	Calopogoniumisoflavone B	Polyketides [PK]	Flavonoids [PK12]	Isoflavonoids [PK1205]	383.069	NA	0.549933	1
0.55_383.0695m/z	LMPK12090016	null	C21H16O5	M+Cl	37.1	0.748	0.801566	85.6808	Tuberostan	Polyketides [PK]	Flavonoids [PK12]	Coumestan flavonoids [PK1209]	383.069	NA	0.549933	1
0.55_383.0695m/z	LMPK12110041	null	C21H16O5	M+Cl	37.1	0.792	0.801566	85.6808	6'',6''-Dimethyl-3',4'-methylenedioxypyrano[2'',3'':7,8]flavone	Polyketides [PK]	Flavonoids [PK12]	Flavones and Flavonols [PK1211]	383.069	NA	0.549933	1
0.55_390.1299m/z	NA	NA	NA	NA	NA	NA	NA	NA	NA	NA	NA	NA	NA	NA	NA	NA
0.55_402.1175n	HMDB0059971	null	C17H22O11	M-H, M+Cl	34.1	2.9	3.15206	71.4811	4-Hydroxy-5-(3',4'-dihydroxyphenyl)-valeric acid-O-glucuronide	Organic oxygen compounds	Organooxygen compounds	Carbohydrates and carbohydrate conjugates	437.054	402.117	0.549933	1
0.55_402.1175n	HMDB0059973	null	C17H22O11	M-H, M+Cl	34.1	2.9	3.15206	71.4811	4-Hydroxy-5-(3',5'-dihydroxyphenyl)-valeric acid-O-glucuronide	Organic oxygen compounds	Organooxygen compounds	Carbohydrates and carbohydrate conjugates	437.054	402.117	0.549933	1
0.55_402.1175n	HMDB0127743	null	C17H22O11	M-H, M+Cl	33.9	1.74	3.15206	71.4811	6-[4-(4-carboxy-2-hydroxybutyl)-2-hydroxyphenoxy]-3,4,5-trihydroxyoxane-2-carboxylic acid	Lipids and lipid-like molecules	Saccharolipids	null	437.054	402.117	0.549933	1
0.55_402.1175n	HMDB0127744	null	C17H22O11	M-H, M+Cl	33.9	1.74	3.15206	71.4811	6-[5-(4-carboxy-2-hydroxybutyl)-2-hydroxyphenoxy]-3,4,5-trihydroxyoxane-2-carboxylic acid	Lipids and lipid-like molecules	Saccharolipids	null	437.054	402.117	0.549933	1
0.55_402.1175n	HMDB0127745	null	C17H22O11	M-H, M+Cl	34.1	2.9	3.15206	71.4811	6-{[5-(3,4-dihydroxyphenyl)-4-hydroxypentanoyl]oxy}-3,4,5-trihydroxyoxane-2-carboxylic acid	Organic oxygen compounds	Organooxygen compounds	Carbohydrates and carbohydrate conjugates	437.054	402.117	0.549933	1
0.55_402.1175n	HMDB0128703	null	C17H22O11	M-H, M+Cl	34.6	5.02	3.15206	71.4811	3,4,5-trihydroxy-6-[2-hydroxy-3,4-dimethoxy-5-(3-oxopropyl)phenoxy]oxane-2-carboxylic acid	Organic oxygen compounds	Organooxygen compounds	Carbohydrates and carbohydrate conjugates	437.054	402.117	0.549933	1
0.55_402.1175n	HMDB0128704	null	C17H22O11	M-H, M+Cl	34.6	5.02	3.15206	71.4811	3,4,5-trihydroxy-6-[6-hydroxy-2,3-dimethoxy-4-(3-oxopropyl)phenoxy]oxane-2-carboxylic acid	Organic oxygen compounds	Organooxygen compounds	Carbohydrates and carbohydrate conjugates	437.054	402.117	0.549933	1
0.55_402.1175n	HMDB0128718	null	C17H22O11	M-H, M+Cl	34.6	5.02	3.15206	71.4811	3,4,5-trihydroxy-6-[2-hydroxy-5-(3-hydroxyprop-1-en-1-yl)-3,4-dimethoxyphenoxy]oxane-2-carboxylic acid	Organic oxygen compounds	Organooxygen compounds	Carbohydrates and carbohydrate conjugates	437.054	402.117	0.549933	1
0.55_402.1175n	HMDB0128719	null	C17H22O11	M-H, M+Cl	34.6	5.02	3.15206	71.4811	3,4,5-trihydroxy-6-[6-hydroxy-4-(3-hydroxyprop-1-en-1-yl)-2,3-dimethoxyphenoxy]oxane-2-carboxylic acid	Organic oxygen compounds	Organooxygen compounds	Carbohydrates and carbohydrate conjugates	437.054	402.117	0.549933	1
0.55_403.0743m/z	NA	NA	NA	NA	NA	NA	NA	NA	NA	NA	NA	NA	NA	NA	NA	NA
0.55_406.0978n	NA	NA	NA	NA	NA	NA	NA	NA	NA	NA	NA	NA	NA	NA	NA	NA
0.55_413.1987m/z	HMDB0014701	null	C24H30N2O2	M+Cl	37.6	13	-3.81422	79.538	Doxapram	Benzenoids	Benzene and substituted derivatives	Diphenylmethanes	413.199	NA	0.549933	1
0.55_413.1987m/z	HMDB0014838	C12512	C24H30O6	M-H	36	6.24	4.16367	78.7504	Eplerenone	Lipids and lipid-like molecules	Steroids and steroid derivatives	Steroid lactones	413.199	NA	0.549933	1
0.55_413.1987m/z	HMDB0030158	null	C25H32O6	M-CH3	36.2	6.39	4.19904	79.268	Austalide L	Phenylpropanoids and polyketides	Isoflavonoids	Isoflavans	413.199	NA	0.549933	1
0.55_413.1987m/z	HMDB0030404	null	C24H30O6	M-H	35.1	1.49	4.16367	78.7504	Armillaripin	Lipids and lipid-like molecules	Prenol lipids	Sesquiterpenoids	413.199	NA	0.549933	1
0.55_413.1987m/z	HMDB0037039	null	C24H30O6	M-H	35.5	3.79	4.16367	78.7504	4-O-Methylmelleolide	Lipids and lipid-like molecules	Prenol lipids	Sesquiterpenoids	413.199	NA	0.549933	1
0.55_413.1987m/z	HMDB0039380	null	C24H30O6	M-H	35.5	3.75	4.16367	78.7504	Armillarin	Lipids and lipid-like molecules	Prenol lipids	Sesquiterpenoids	413.199	NA	0.549933	1
0.55_413.1987m/z	HMDB0041407	null	C24H30O6	M-H	36.5	8.59	4.16367	78.7504	Clausarinol	Phenylpropanoids and polyketides	Coumarins and derivatives	Pyranocoumarins	413.199	NA	0.549933	1
0.55_413.1987m/z	LMGP04050011	null	C18H37O9P	M-CH3	37	20.5	9.73212	75.2688	PG(12:0/0:0)	Glycerophospholipids [GP]	Glycerophosphoglycerols [GP04]	Monoacylglycerophosphoglycerols [GP0405]	413.199	NA	0.549933	1
0.55_421.0584m/z	NA	NA	NA	NA	NA	NA	NA	NA	NA	NA	NA	NA	NA	NA	NA	NA
0.55_455.1893m/z	HMDB0014843	C06941	C22H28N6O3S	M-H	37.3	0	4.91421	92.1364	Delavirdine	Organoheterocyclic compounds	Diazinanes	Piperazines	455.189	NA	0.549933	1
0.55_455.1893m/z	HMDB0015238	null	C26H29FN2O2	M+Cl	38.2	0	-3.28996	94.9205	Levocabastine	Organoheterocyclic compounds	Piperidines	Phenylpiperidines	455.189	NA	0.549933	1
0.55_484.2364m/z	NA	NA	NA	NA	NA	NA	NA	NA	NA	NA	NA	NA	NA	NA	NA	NA
0.55_495.1490m/z	HMDB0038680	null	C23H28O12	M-H	37.6	10.1	-3.58295	82.1253	Musabalbisiane A	null	null	null	495.149	NA	0.549933	1
0.55_495.1490m/z	HMDB0039026	null	C23H28O12	M-H	37.3	8.63	-3.58295	82.1253	(R)-Isobyakangelicin 3'-glucoside	Phenylpropanoids and polyketides	Coumarins and derivatives	Furanocoumarins	495.149	NA	0.549933	1
0.55_495.1490m/z	HMDB0039069	null	C23H28O12	M-H	37.3	8.63	-3.58295	82.1253	(R)-Byakangelicin 3'-glucoside	Phenylpropanoids and polyketides	Coumarins and derivatives	Furanocoumarins	495.149	NA	0.549933	1
0.55_495.1490m/z	HMDB0039070	null	C23H28O12	M-H	37.3	8.63	-3.58295	82.1253	(R)-Byakangelicin 2'-glucoside	Phenylpropanoids and polyketides	Coumarins and derivatives	Furanocoumarins	495.149	NA	0.549933	1
0.55_495.1490m/z	HMDB0060491	C20383	C23H28O12	M-H	36.3	3.37	-3.58295	82.1253	Mycophenolic acid O-acyl-glucuronide	Organic oxygen compounds	Organooxygen compounds	Carbohydrates and carbohydrate conjugates	495.149	NA	0.549933	1
0.55_495.1490m/z	HMDB0060634	null	C23H28O12	M-H	37.3	8.54	-3.58295	82.1253	Mycophenolic acid glucuronide	Organic oxygen compounds	Organooxygen compounds	Carbohydrates and carbohydrate conjugates	495.149	NA	0.549933	1
0.55_495.1490m/z	HMDB0130138	null	C23H28O12	M-H	37.2	8.11	-3.58295	82.1253	3,4,5-trihydroxy-6-{[8-(2-hydroxypropan-2-yl)-4-(1-hydroxypropyl)-2-oxo-2H,8H,9H-furo[2,3-h]chromen-5-yl]oxy}oxane-2-carboxylic acid	Phenylpropanoids and polyketides	Coumarins and derivatives	Coumarin glycosides	495.149	NA	0.549933	1
0.55_495.1490m/z	HMDB0130140	null	C23H28O12	M-H	37.2	8.11	-3.58295	82.1253	3,4,5-trihydroxy-6-{[8-(2-hydroxypropan-2-yl)-4-(2-hydroxypropyl)-2-oxo-2H,8H,9H-furo[2,3-h]chromen-5-yl]oxy}oxane-2-carboxylic acid	Phenylpropanoids and polyketides	Coumarins and derivatives	Coumarin glycosides	495.149	NA	0.549933	1
0.55_495.1490m/z	HMDB0130142	null	C23H28O12	M-H	38.5	14.8	-3.58295	82.1253	6-{[8-(1,2-dihydroxypropan-2-yl)-2-oxo-4-propyl-2H,8H,9H-furo[2,3-h]chromen-5-yl]oxy}-3,4,5-trihydroxyoxane-2-carboxylic acid	Phenylpropanoids and polyketides	Coumarins and derivatives	Coumarin glycosides	495.149	NA	0.549933	1
0.55_495.1490m/z	HMDB0130144	null	C23H28O12	M-H	37.2	8.11	-3.58295	82.1253	3,4,5-trihydroxy-6-{[8-(2-hydroxypropan-2-yl)-4-(3-hydroxypropyl)-2-oxo-2H,8H,9H-furo[2,3-h]chromen-5-yl]oxy}oxane-2-carboxylic acid	Phenylpropanoids and polyketides	Coumarins and derivatives	Coumarin glycosides	495.149	NA	0.549933	1
0.55_495.1490m/z	LMPK12020144	null	C24H30O12	M-CH3	38.7	14.7	-3.34044	82.9564	Plumerubroside	Polyketides [PK]	Flavonoids [PK12]	Flavans, Flavanols and Leucoanthocyanidins [PK1202]	495.149	NA	0.549933	1
0.55_512.2648m/z	HMDB0002639	null	C26H43NO7S	M-H	33.5	0	-7.66734	76.2017	Sulfolithocholylglycine	Lipids and lipid-like molecules	Steroids and steroid derivatives	Bile acids, alcohols and derivatives	512.265	NA	0.549933	1
0.55_512.2648m/z	HMDB0062801	null	C26H43NO7S	M-H	33.5	0	-7.66734	76.2017	Sulfoglycolithocholate(2-)	Lipids and lipid-like molecules	Steroids and steroid derivatives	Bile acids, alcohols and derivatives	512.265	NA	0.549933	1
0.55_512.2648m/z	LMST05030015	null	C26H43NO7S	M-H	33.5	0	-7.66734	76.2017	Sulfoglycolithocholic acid	Sterol Lipids [ST]	Steroid conjugates [ST05]	Glycine conjugates [ST0503]	512.265	NA	0.549933	1
0.55_539.2399m/z	HMDB0029339	null	C29H36N4O4	M+Cl	36.9	0.253	-6.33083	91.2425	Ceanothine B	Organic acids and derivatives	Carboxylic acids and derivatives	Amino acids, peptides, and analogues	539.24	NA	0.549933	1
0.55_539.2399m/z	HMDB0029618	null	C28H40O8	M+Cl	37.7	0.0846	-3.67869	92.5802	Macrophorin D	Lipids and lipid-like molecules	Fatty Acyls	Fatty acids and conjugates	539.24	NA	0.549933	1
0.55_539.2399m/z	HMDB0034393	null	C28H40O8	M+Cl	38.7	5.29	-3.67869	92.5802	Ixocarpalactone A	Lipids and lipid-like molecules	Steroids and steroid derivatives	Steroid lactones	539.24	NA	0.549933	1
0.55_539.2399m/z	HMDB0127533	null	C27H40N2O5S	M+Cl	39.5	19	9.26057	88.8617	(1S,16R)-5,7,11-trihydroxy-8,8,12,16-tetramethyl-3-[1-(2-methyl-1,3-thiazol-4-yl)prop-1-en-2-yl]-10-methylidene-17-oxa-4-azabicyclo[14.1.0]heptadec-4-en-9-one	Organoheterocyclic compounds	Azoles	Thiazoles	539.24	NA	0.549933	1
0.55_539.2399m/z	HMDB0127534	null	C27H40N2O5S	M+Cl	38.1	11.8	9.26057	88.8617	(1S,16R)-5,7,11-trihydroxy-8,8,10,16-tetramethyl-3-[1-(2-methyl-1,3-thiazol-4-yl)prop-1-en-2-yl]-12-methylidene-17-oxa-4-azabicyclo[14.1.0]heptadec-4-en-9-one	Organoheterocyclic compounds	Azoles	Thiazoles	539.24	NA	0.549933	1
0.55_539.2399m/z	LMST01160011	null	C28H40O8	M+Cl	38.7	5.29	-3.67869	92.5802	Ixocarpalactone A	Sterol Lipids [ST]	Sterols [ST01]	Withanolides and derivatives [ST0116]	539.24	NA	0.549933	1
0.55_582.2728n	NA	NA	NA	NA	NA	NA	NA	NA	NA	NA	NA	NA	NA	NA	NA	NA
0.55_611.2843m/z	NA	NA	NA	NA	NA	NA	NA	NA	NA	NA	NA	NA	NA	NA	NA	NA
0.55_624.3377m/z	HMDB0002579	null	C32H51NO11	M-H	29	0.756	-2.03453	46.5987	Glycochenodeoxycholic acid 3-glucuronide	Lipids and lipid-like molecules	Steroids and steroid derivatives	Steroidal glycosides	624.338	NA	0.549933	1
0.55_624.3377m/z	LMST05010048	null	C32H51NO11	M-H	29	0.756	-2.03453	46.5987	Glycochenodeoxycholic acid 3-glucuronide	Sterol Lipids [ST]	Steroid conjugates [ST05]	Glucuronides [ST0501]	624.338	NA	0.549933	1
0.55_630.3053m/z	HMDB0013055	null	C30H51N3O10S	M-CH3	38.8	10.3	-1.91451	86.0563	S-(11-hydroxy-9-deoxy-delta12-PGD2)-glutathione	Organic acids and derivatives	Carboxylic acids and derivatives	Amino acids, peptides, and analogues	630.305	NA	0.549933	1
0.55_630.3053m/z	HMDB0013059	null	C30H51N3O10S	M-CH3	40.7	19.9	-1.91451	86.0563	S-(9-hydroxy-PGA1)-glutathione	Organic acids and derivatives	Carboxylic acids and derivatives	Amino acids, peptides, and analogues	630.305	NA	0.549933	1
0.55_670.3351n	NA	NA	NA	NA	NA	NA	NA	NA	NA	NA	NA	NA	NA	NA	NA	NA
0.55_714.3642n	NA	NA	NA	NA	NA	NA	NA	NA	NA	NA	NA	NA	NA	NA	NA	NA
0.55_743.3655m/z	HMDB0031227	null	C48H54O8	M-CH3	33.4	0.103	8.77284	76.5634	Marshdimerin	Phenylpropanoids and polyketides	Coumarins and derivatives	Pyranocoumarins	743.366	NA	0.549933	1
0.55_747.3693m/z	NA	NA	NA	NA	NA	NA	NA	NA	NA	NA	NA	NA	NA	NA	NA	NA
0.55_787.3941m/z	NA	NA	NA	NA	NA	NA	NA	NA	NA	NA	NA	NA	NA	NA	NA	NA
0.55_831.4165m/z	HMDB0013568	null	C42H72O13P2	M-CH3	33.9	0	-6.28142	76.8487	PGP(18:3(6Z,9Z,12Z)/18:3(6Z,9Z,12Z))	Lipids and lipid-like molecules	Glycerophospholipids	Glycerophosphoglycerophosphates	831.416	NA	0.549933	1
0.55_831.4165m/z	HMDB0013569	null	C42H72O13P2	M-CH3	34	0.232	-6.28142	76.8487	PGP(18:3(6Z,9Z,12Z)/18:3(9Z,12Z,15Z))	Lipids and lipid-like molecules	Glycerophospholipids	Glycerophosphoglycerophosphates	831.416	NA	0.549933	1
0.55_831.4165m/z	HMDB0013583	null	C42H72O13P2	M-CH3	34	0.232	-6.28142	76.8487	PGP(18:3(9Z,12Z,15Z)/18:3(6Z,9Z,12Z))	Lipids and lipid-like molecules	Glycerophospholipids	Glycerophosphoglycerophosphates	831.416	NA	0.549933	1
0.55_831.4165m/z	HMDB0013584	null	C42H72O13P2	M-CH3	34	0.232	-6.28142	76.8487	PGP(18:3(9Z,12Z,15Z)/18:3(9Z,12Z,15Z))	Lipids and lipid-like molecules	Glycerophospholipids	Glycerophosphoglycerophosphates	831.416	NA	0.549933	1
0.55_831.4165m/z	HMDB0014753	null	C46H62N4O11	M-CH3	37.8	10.7	-2.37473	80.9112	Rifabutin	null	null	null	831.416	NA	0.549933	1
0.55_831.4165m/z	HMDB0061043	null	C45H60N4O11	M-H	37.6	11	-2.50302	80.0299	27-O-demethylrifabutin	Organoheterocyclic compounds	Naphthofurans	null	831.416	NA	0.549933	1
0.55_875.4469m/z	HMDB0015332	null	C47H64N4O12	M-H	35.8	8.07	2.39498	73.5323	Rifapentine	Organoheterocyclic compounds	Naphthofurans	null	875.447	NA	0.549933	1
0.55_875.4469m/z	LMGP06010060	null	C44H73O13P	M+Cl	35.9	7.76	-1.64687	73.8113	PI(13:0/22:6(4Z,7Z,10Z,13Z,16Z,19Z))	Glycerophospholipids [GP]	Glycerophosphoinositols [GP06]	Diacylglycerophosphoinositols [GP0601]	875.447	NA	0.549933	1
0.55_875.4469m/z	LMGP06010153	null	C44H73O13P	M+Cl	35.9	7.76	-1.64687	73.8113	PI(15:1(9Z)/20:5(5Z,8Z,11Z,14Z,17Z))	Glycerophospholipids [GP]	Glycerophosphoinositols [GP06]	Diacylglycerophosphoinositols [GP0601]	875.447	NA	0.549933	1
0.55_875.4469m/z	LMGP06010261	null	C44H73O13P	M+Cl	36	7.96	-1.64687	73.8113	PI(17:2(9Z,12Z)/18:4(6Z,9Z,12Z,15Z))	Glycerophospholipids [GP]	Glycerophosphoinositols [GP06]	Diacylglycerophosphoinositols [GP0601]	875.447	NA	0.549933	1
0.55_875.4469m/z	LMGP06010403	null	C44H73O13P	M+Cl	36	7.96	-1.64687	73.8113	PI(18:4(6Z,9Z,12Z,15Z)/17:2(9Z,12Z))	Glycerophospholipids [GP]	Glycerophosphoinositols [GP06]	Diacylglycerophosphoinositols [GP0601]	875.447	NA	0.549933	1
0.55_875.4469m/z	LMGP06010622	null	C44H73O13P	M+Cl	36.9	12.5	-1.64687	73.8113	PI(20:5(5Z,8Z,11Z,14Z,17Z)/15:1(9Z))	Glycerophospholipids [GP]	Glycerophosphoinositols [GP06]	Diacylglycerophosphoinositols [GP0601]	875.447	NA	0.549933	1
0.55_875.4469m/z	LMGP06010787	null	C44H73O13P	M+Cl	35.9	7.76	-1.64687	73.8113	PI(22:6(4Z,7Z,10Z,13Z,16Z,19Z)/13:0)	Glycerophospholipids [GP]	Glycerophosphoinositols [GP06]	Diacylglycerophosphoinositols [GP0601]	875.447	NA	0.549933	1
0.55_963.5001m/z	HMDB0009937	null	C47H82O16P2	M-H	31.4	0	-0.453881	57.4735	PIP(16:0/22:5(4Z,7Z,10Z,13Z,16Z))	Lipids and lipid-like molecules	Glycerophospholipids	Glycerophosphoinositol phosphates	963.5	NA	0.549933	1
0.55_963.5001m/z	HMDB0009938	null	C47H82O16P2	M-H	31.4	0	-0.453881	57.4735	PIP(16:0/22:5(7Z,10Z,13Z,16Z,19Z))	Lipids and lipid-like molecules	Glycerophospholipids	Glycerophosphoinositol phosphates	963.5	NA	0.549933	1
0.55_963.5001m/z	HMDB0009945	null	C47H82O16P2	M-H	31.4	0	-0.453881	57.4735	PIP(16:2(9Z,12Z)/22:3(10Z,13Z,16Z))	Lipids and lipid-like molecules	Glycerophospholipids	Glycerophosphoinositol phosphates	963.5	NA	0.549933	1
0.55_963.5001m/z	HMDB0009967	null	C47H82O16P2	M-H	31.4	0	-0.453881	57.4735	PIP(18:1(11Z)/20:4(5Z,8Z,11Z,14Z))	Lipids and lipid-like molecules	Glycerophospholipids	Glycerophosphoinositol phosphates	963.5	NA	0.549933	1
0.55_963.5001m/z	HMDB0009968	null	C47H82O16P2	M-H	31.4	0	-0.453881	57.4735	PIP(18:1(11Z)/20:4(8Z,11Z,14Z,17Z))	Lipids and lipid-like molecules	Glycerophospholipids	Glycerophosphoinositol phosphates	963.5	NA	0.549933	1
0.55_963.5001m/z	HMDB0009980	null	C47H82O16P2	M-H	31.4	0	-0.453881	57.4735	PIP(18:1(9Z)/20:4(5Z,8Z,11Z,14Z))	Lipids and lipid-like molecules	Glycerophospholipids	Glycerophosphoinositol phosphates	963.5	NA	0.549933	1
0.55_963.5001m/z	HMDB0009981	null	C47H82O16P2	M-H	31.4	0	-0.453881	57.4735	PIP(18:1(9Z)/20:4(8Z,11Z,14Z,17Z))	Lipids and lipid-like molecules	Glycerophospholipids	Glycerophosphoinositol phosphates	963.5	NA	0.549933	1
0.55_963.5001m/z	HMDB0009991	null	C47H82O16P2	M-H	31.4	0	-0.453881	57.4735	PIP(18:2(9Z,12Z)/20:3(5Z,8Z,11Z))	Lipids and lipid-like molecules	Glycerophospholipids	Glycerophosphoinositol phosphates	963.5	NA	0.549933	1
0.55_963.5001m/z	HMDB0009992	null	C47H82O16P2	M-H	31.4	0	-0.453881	57.4735	PIP(18:2(9Z,12Z)/20:3(8Z,11Z,14Z))	Lipids and lipid-like molecules	Glycerophospholipids	Glycerophosphoinositol phosphates	963.5	NA	0.549933	1
0.55_963.5001m/z	HMDB0010009	null	C47H82O16P2	M-H	31.4	0	-0.453881	57.4735	PIP(20:3(5Z,8Z,11Z)/18:2(9Z,12Z))	Lipids and lipid-like molecules	Glycerophospholipids	Glycerophosphoinositol phosphates	963.5	NA	0.549933	1
0.55_963.5001m/z	HMDB0010014	null	C47H82O16P2	M-H	31.4	0	-0.453881	57.4735	PIP(20:3(8Z,11Z,14Z)/18:2(9Z,12Z))	Lipids and lipid-like molecules	Glycerophospholipids	Glycerophosphoinositol phosphates	963.5	NA	0.549933	1
0.55_963.5001m/z	HMDB0010017	null	C47H82O16P2	M-H	31.4	0	-0.453881	57.4735	PIP(20:4(5Z,8Z,11Z,14Z)/18:1(11Z))	Lipids and lipid-like molecules	Glycerophospholipids	Glycerophosphoinositol phosphates	963.5	NA	0.549933	1
0.55_963.5001m/z	HMDB0010018	null	C47H82O16P2	M-H	31.4	0	-0.453881	57.4735	PIP(20:4(5Z,8Z,11Z,14Z)/18:1(9Z))	Lipids and lipid-like molecules	Glycerophospholipids	Glycerophosphoinositol phosphates	963.5	NA	0.549933	1
0.55_963.5001m/z	HMDB0010021	null	C47H82O16P2	M-H	31.4	0	-0.453881	57.4735	PIP(20:4(8Z,11Z,14Z,17Z)/18:1(11Z))	Lipids and lipid-like molecules	Glycerophospholipids	Glycerophosphoinositol phosphates	963.5	NA	0.549933	1
0.55_963.5001m/z	HMDB0010022	null	C47H82O16P2	M-H	31.4	0	-0.453881	57.4735	PIP(20:4(8Z,11Z,14Z,17Z)/18:1(9Z))	Lipids and lipid-like molecules	Glycerophospholipids	Glycerophosphoinositol phosphates	963.5	NA	0.549933	1
0.55_963.5001m/z	HMDB0010024	null	C47H82O16P2	M-H	31.4	0	-0.453881	57.4735	PIP(22:3(10Z,13Z,16Z)/16:2(9Z,12Z))	Lipids and lipid-like molecules	Glycerophospholipids	Glycerophosphoinositol phosphates	963.5	NA	0.549933	1
0.55_963.5001m/z	HMDB0010029	null	C47H82O16P2	M-H	31.4	0	-0.453881	57.4735	PIP(22:5(4Z,7Z,10Z,13Z,16Z)/16:0)	Lipids and lipid-like molecules	Glycerophospholipids	Glycerophosphoinositol phosphates	963.5	NA	0.549933	1
0.55_963.5001m/z	HMDB0010030	null	C47H82O16P2	M-H	31.4	0	-0.453881	57.4735	PIP(22:5(7Z,10Z,13Z,16Z,19Z)/16:0)	Lipids and lipid-like molecules	Glycerophospholipids	Glycerophosphoinositol phosphates	963.5	NA	0.549933	1
0.56_125.0233m/z	HMDB0013674	C01108	C6H6O3	M-H	39.9	11.3	-8.56826	97.576	1,2,3-Trihydroxybenzene	Benzenoids	Benzene and substituted derivatives	Phenols and derivatives	125.023	NA	0.55805	1
0.56_125.0233m/z	HMDB0013675	C02183	C6H6O3	M-H	39.9	11.3	-8.56826	97.576	1,3,5-Trihydroxybenzene	Benzenoids	Benzene and substituted derivatives	Phenols and derivatives	125.023	NA	0.55805	1
0.56_125.0233m/z	HMDB0029750	null	C6H6O3	M-H	40	11.7	-8.56826	97.576	Methyl 2-furoate	Organoheterocyclic compounds	Furans	Furoic acid derivatives	125.023	NA	0.55805	1
0.56_125.0233m/z	HMDB0030776	C11918	C6H6O3	M-H	40.1	12.4	-8.56826	97.576	Maltol	Organoheterocyclic compounds	Pyrans	Pyranones and derivatives	125.023	NA	0.55805	1
0.56_125.0233m/z	HMDB0031256	null	C6H6O3	M-H	41.5	19.4	-8.56826	97.576	4-Hydroxy-2H-pyran-3-carboxaldehyde	Organoheterocyclic compounds	Pyrans	null	125.023	NA	0.55805	1
0.56_125.0233m/z	HMDB0031735	C20362	C7H8O3	M-CH3	42.2	21.1	-7.18591	97.7822	Ethyl maltol	Organoheterocyclic compounds	Pyrans	Pyranones and derivatives	125.023	NA	0.55805	1
0.56_125.0233m/z	HMDB0032651	null	C6H6O3	M-H	40	11.8	-8.56826	97.576	(Z)-Tamarindienal	Organic oxygen compounds	Organooxygen compounds	Carbonyl compounds	125.023	NA	0.55805	1
0.56_125.0233m/z	HMDB0034246	null	C7H8O3	M-CH3	41.8	19.4	-7.18591	97.7822	Furfuryl acetate	Organoheterocyclic compounds	Heteroaromatic compounds	null	125.023	NA	0.55805	1
0.56_125.0233m/z	HMDB0034355	C11101	C6H6O3	M-H	41.5	19.5	-8.56826	97.576	5-Hydroxymethyl-2-furancarboxaldehyde	Organooxygen compounds	Carbonyl compounds	Aldehydes	125.023	NA	0.55805	1
0.56_125.0233m/z	HMDB0059735	null	C6H6O3	M-H	39.9	11.6	-8.56826	97.576	5-Methylfuran-2-carboxylic acid	Organoheterocyclic compounds	Furans	Furoic acid and derivatives	125.023	NA	0.55805	1
0.56_125.0233m/z	HMDB0059862	null	C7H8O3	M-CH3	41.8	19.5	-7.18591	97.7822	Ethyl furoate	Organoheterocyclic compounds	Furans	Furoic acid and derivatives	125.023	NA	0.55805	1
0.56_125.0233m/z	HMDB0059880	null	C7H8O3	M-CH3	41.8	19.5	-7.18591	97.7822	Ethyl 3-furoate	Organoheterocyclic compounds	Furans	Furoic acid and derivatives	125.023	NA	0.55805	1
0.56_125.0233m/z	HMDB0124831	C02814	C6H6O3	M-H	39.9	11.3	-8.56826	97.576	benzene-1,2,4-triol	Benzenoids	Benzene and substituted derivatives	Phenols and derivatives	125.023	NA	0.55805	1
0.56_125.0233m/z	HMDB0125014	null	C7H8O3	M-CH3	42.1	20.9	-7.18591	97.7822	4-methoxybenzene-1,3-diol	Benzenoids	Phenols	Methoxyphenols	125.023	NA	0.55805	1
0.56_125.0233m/z	HMDB0125538	null	C7H8O3	M-CH3	42.1	20.9	-7.18591	97.7822	3-methoxybenzene-1,2-diol	Benzenoids	Benzene and substituted derivatives	Phenols and derivatives	125.023	NA	0.55805	1
0.56_125.0233m/z	HMDB0132905	null	C7H8O3	M-CH3	42.1	20.9	-7.18591	97.7822	5-methoxybenzene-1,3-diol	Benzenoids	Phenols	Methoxyphenols	125.023	NA	0.55805	1
0.56_125.0233m/z	HMDB0133970	null	C7H8O3	M-CH3	42.1	20.9	-7.18591	97.7822	2-methoxybenzene-1,3-diol	Benzenoids	Phenols	Methoxyphenols	125.023	NA	0.55805	1
0.56_125.0233m/z	HMDB0137137	null	C7H8O3	M-CH3	42.1	20.9	-7.18591	97.7822	4-methoxybenzene-1,2-diol	Benzenoids	Phenols	Methoxyphenols	125.023	NA	0.55805	1
0.56_125.0233m/z	HMDB0137138	null	C7H8O3	M-CH3	42.1	20.9	-7.18591	97.7822	2-methoxybenzene-1,4-diol	Benzenoids	Phenols	Methoxyphenols	125.023	NA	0.55805	1
0.56_144.0421n	HMDB0000393	null	C6H8O4	M-CH3, M-H	34.8	13.6	-0.888985	61.6848	3-Hexenedioic acid	Lipids and lipid-like molecules	Fatty Acyls	Fatty acids and conjugates	143.032	144.042	0.55805	1
0.56_144.0421n	HMDB0000522	null	C6H8O4	M-CH3, M-H	34.9	13.8	-0.888985	61.6848	3-Methylglutaconic acid	Lipids and lipid-like molecules	Fatty Acyls	Fatty acids and conjugates	143.032	144.042	0.55805	1
0.56_144.0421n	HMDB0002266	null	C6H8O4	M-CH3, M-H	34.9	13.8	-0.888985	61.6848	(E)-2-Methylglutaconic acid	Lipids and lipid-like molecules	Fatty Acyls	Fatty acids and conjugates	143.032	144.042	0.55805	1
0.56_144.0421n	HMDB0013311	null	C6H8O4	M-CH3, M-H	34.8	13.6	-0.888985	61.6848	trans-2-Hexenedioic acid	Lipids and lipid-like molecules	Fatty Acyls	Fatty acids and conjugates	143.032	144.042	0.55805	1
0.56_144.0421n	HMDB0029171	null	C6H8O4	M-CH3, M-H	35.3	16.1	-0.888985	61.6848	3-Hydroxyadipic acid 3,6-lactone	Organoheterocyclic compounds	Lactones	Gamma butyrolactones	143.032	144.042	0.55805	1
0.56_144.0421n	HMDB0031257	null	C6H8O4	M-CH3, M-H	32.2	0.298	-0.888985	61.6848	Dimethyl fumarate	Lipids and lipid-like molecules	Fatty Acyls	Fatty acid esters	143.032	144.042	0.55805	1
0.56_144.0421n	HMDB0036232	C00922	C6H8O4	M-CH3, M-H	32.1	0	-0.888985	61.6848	Maleic acid homopolymer	Lipids and lipid-like molecules	Fatty Acyls	Fatty acids and conjugates	143.032	144.042	0.55805	1
0.56_144.0421n	HMDB0040207	null	C6H8O4	M-CH3, M-H	35	14.6	-0.888985	61.6848	Ethyl hydrogen fumarate	Lipids and lipid-like molecules	Fatty Acyls	Fatty acid esters	143.032	144.042	0.55805	1
0.56_144.0421n	LMFA01020394	C02930	C6H8O4	M-CH3, M-H	35.1	14.8	-0.888985	61.6848	2-methylideneglutaric acid	Fatty Acyls [FA]	Fatty Acids and Conjugates [FA01]	Branched fatty acids [FA0102]	143.032	144.042	0.55805	1
0.56_144.0421n	LMFA01170068	null	C6H8O4	M-CH3, M-H	34.9	13.8	-0.888985	61.6848	3E-methylglutaconic acid	Fatty Acyls [FA]	Fatty Acids and Conjugates [FA01]	Dicarboxylic acids [FA0117]	143.032	144.042	0.55805	1
0.56_144.0421n	LMFA01170070	null	C6H8O4	M-CH3, M-H	34.8	13.6	-0.888985	61.6848	(E)-hex-2-enedioic acid	Fatty Acyls [FA]	Fatty Acids and Conjugates [FA01]	Dicarboxylic acids [FA0117]	143.032	144.042	0.55805	1
0.56_144.0421n	LMFA01170079	null	C6H8O4	M-CH3, M-H	34.9	13.8	-0.888985	61.6848	2E-methyl-glutaconic acid	Fatty Acyls [FA]	Fatty Acids and Conjugates [FA01]	Dicarboxylic acids [FA0117]	143.032	144.042	0.55805	1
0.56_144.0421n	LMFA01170087	null	C6H8O4	M-CH3, M-H	34.8	13.6	-0.888985	61.6848	3-hexenedioic acid	Fatty Acyls [FA]	Fatty Acids and Conjugates [FA01]	Dicarboxylic acids [FA0117]	143.032	144.042	0.55805	1
0.56_144.0421n	LMFA07010876	null	C6H8O4	M-CH3, M-H	35	14.6	-0.888985	61.6848	Ethyl hydrogen fumarate	Fatty Acyls [FA]	Fatty esters [FA07]	Wax monoesters [FA0701]	143.032	144.042	0.55805	1
0.56_161.0445m/z	HMDB0000321	C02360	C6H10O5	M-H	38.6	8.45	-6.20456	91.6989	2-Hydroxyadipic acid	Lipids and lipid-like molecules	Fatty Acyls	Fatty acids and conjugates	161.045	NA	0.55805	1
0.56_161.0445m/z	HMDB0000345	null	C6H10O5	M-H	38.6	8.45	-6.20456	91.6989	3-Hydroxyadipic acid	Organic acids and derivatives	Hydroxy acids and derivatives	Medium-chain hydroxy acids and derivatives	161.045	NA	0.55805	1
0.56_161.0445m/z	HMDB0000355	C03761	C6H10O5	M-H	38.6	8.45	-6.20456	91.6989	3-Hydroxymethylglutaric acid	Lipids and lipid-like molecules	Fatty Acyls	Fatty acids and conjugates	161.045	NA	0.55805	1
0.56_161.0445m/z	HMDB0000368	null	C6H10O5	M-H	38.6	8.45	-6.20456	91.6989	2(R)-Hydroxyadipic acid	Lipids and lipid-like molecules	Fatty Acyls	Fatty acids and conjugates	161.045	NA	0.55805	1
0.56_161.0445m/z	HMDB0000402	C02504	C7H12O5	M-CH3	39.1	8.96	-5.29319	92.7005	2-Isopropylmalic acid	Lipids and lipid-like molecules	Fatty Acyls	Fatty acids and conjugates	161.045	NA	0.55805	1
0.56_161.0445m/z	HMDB0000640	null	C6H10O5	M-H	38.6	8.5	-6.20456	91.6989	Levoglucosan	Organoheterocyclic compounds	Oxepanes	null	161.045	NA	0.55805	1
0.56_161.0445m/z	HMDB0002025	null	C7H12O5	M-CH3	39.1	8.96	-5.29319	92.7005	2,3-Dimethyl-3-hydroxyglutaric acid	Lipids and lipid-like molecules	Fatty Acyls	Fatty acids and conjugates	161.045	NA	0.55805	1
0.56_161.0445m/z	HMDB0012156	C04411	C7H12O5	M-CH3	39	8.31	-5.29319	92.7005	3-Isopropylmalate	Lipids and lipid-like molecules	Fatty Acyls	Fatty acids and conjugates	161.045	NA	0.55805	1
0.56_161.0445m/z	HMDB0029169	null	C7H12O5	M-CH3	39.1	8.96	-5.29319	92.7005	3-Hydroxy-2-methylglutarate	Organic acids and derivatives	Hydroxy acids and derivatives	Medium-chain hydroxy acids and derivatives	161.045	NA	0.55805	1
0.56_161.0445m/z	HMDB0029934	null	C6H10O5	M-H	38.7	8.89	-6.20456	91.6989	D-1-Deoxy-erythro-hexo-2,3-diulose	Organic oxygen compounds	Organooxygen compounds	Carbohydrates and carbohydrate conjugates	161.045	NA	0.55805	1
0.56_161.0445m/z	HMDB0031712	null	C7H12O5	M-CH3	37.5	0.997	-5.29319	92.7005	(卤)-Glycerol 1,2-diacetate	Lipids and lipid-like molecules	Glycerolipids	Diradylglycerols	161.045	NA	0.55805	1
0.56_161.0445m/z	HMDB0032873	C11592	C6H10O5	M-H	36.9	0	-6.20456	91.6989	Diethyl dicarbonate	Organic acids and derivatives	Organic carbonic acids and derivatives	null	161.045	NA	0.55805	1
0.56_161.0445m/z	HMDB0041561	null	C6H10O5	M-H	38.8	9.3	-6.20456	91.6989	D-1,5-Anhydrofructose	Organoheterocyclic compounds	Oxanes	null	161.045	NA	0.55805	1
0.56_161.0445m/z	HMDB0059737	C03761	C6H10O5	M-H	38.6	8.45	-6.20456	91.6989	3-Methyl-3-hydroxypentanedioate	Lipids and lipid-like molecules	Fatty Acyls	Fatty acids and conjugates	161.045	NA	0.55805	1
0.56_161.0445m/z	HMDB0059758	null	C6H10O5	M-H	38.6	8.45	-6.20456	91.6989	2-Hydroxy-2-ethylsuccinic acid	Lipids and lipid-like molecules	Fatty Acyls	Fatty acids and conjugates	161.045	NA	0.55805	1
0.56_161.0445m/z	LMFA01050454	C02488	C6H10O5	M-H	38.6	8.45	-6.20456	91.6989	(R)-2-ethylmalic acid	Fatty Acyls [FA]	Fatty Acids and Conjugates [FA01]	Hydroxy fatty acids [FA0105]	161.045	NA	0.55805	1
0.56_161.0445m/z	LMFA01050470	null	C6H10O5	M-H	38.5	7.82	-6.20456	91.6989	2,3-dimethylmalic acid	Fatty Acyls [FA]	Fatty Acids and Conjugates [FA01]	Hydroxy fatty acids [FA0105]	161.045	NA	0.55805	1
0.56_161.0445m/z	LMFA01170049	C02360	C6H10O5	M-H	38.6	8.45	-6.20456	91.6989	2-Hydroxyadipic acid	Fatty Acyls [FA]	Fatty Acids and Conjugates [FA01]	Dicarboxylic acids [FA0117]	161.045	NA	0.55805	1
0.56_161.0445m/z	LMFA01170050	null	C6H10O5	M-H	38.6	8.45	-6.20456	91.6989	2S-hydroxyadipic acid	Fatty Acyls [FA]	Fatty Acids and Conjugates [FA01]	Dicarboxylic acids [FA0117]	161.045	NA	0.55805	1
0.56_161.0445m/z	LMFA01170064	null	C7H12O5	M-CH3	39	8.31	-5.29319	92.7005	3-propylmalic acid	Fatty Acyls [FA]	Fatty Acids and Conjugates [FA01]	Dicarboxylic acids [FA0117]	161.045	NA	0.55805	1
0.56_161.0445m/z	LMFA01170081	null	C7H12O5	M-CH3	39.1	8.96	-5.29319	92.7005	2,3-dimethyl-3-hydroxy-glutaric acid	Fatty Acyls [FA]	Fatty Acids and Conjugates [FA01]	Dicarboxylic acids [FA0117]	161.045	NA	0.55805	1
0.56_161.0445m/z	LMFA01170083	C02504	C7H12O5	M-CH3	39.1	8.96	-5.29319	92.7005	2-isopropyl-malic acid	Fatty Acyls [FA]	Fatty Acids and Conjugates [FA01]	Dicarboxylic acids [FA0117]	161.045	NA	0.55805	1
0.56_161.0445m/z	LMFA01170088	null	C6H10O5	M-H	38.6	8.45	-6.20456	91.6989	3-hydroxy-adipic acid	Fatty Acyls [FA]	Fatty Acids and Conjugates [FA01]	Dicarboxylic acids [FA0117]	161.045	NA	0.55805	1
0.56_161.0445m/z	LMFA01170091	null	C6H10O5	M-H	38.6	8.45	-6.20456	91.6989	3-hydroxymethyl-glutaric acid	Fatty Acyls [FA]	Fatty Acids and Conjugates [FA01]	Dicarboxylic acids [FA0117]	161.045	NA	0.55805	1
0.56_166.0615n	HMDB0000375	C11457	C9H10O3	M-CH3, M-H	41.2	20.5	-8.99195	95.3035	3-(3-Hydroxyphenyl)propanoic acid	Phenylpropanoids and polyketides	Phenylpropanoic acids	null	165.04	166.062	0.55805	1
0.56_166.0615n	HMDB0000563	null	C9H10O3	M-CH3, M-H	40	14.6	-8.99195	95.3035	D-Phenyllactic acid	Phenylpropanoids and polyketides	Phenylpropanoic acids	null	165.04	166.062	0.55805	1
0.56_166.0615n	HMDB0000748	C05607	C9H10O3	M-CH3, M-H	40	14.6	-8.99195	95.3035	L-3-Phenyllactic acid	Phenylpropanoids and polyketides	Phenylpropanoic acids	null	165.04	166.062	0.55805	1
0.56_166.0615n	HMDB0000779	null	C9H10O3	M-CH3, M-H	40	14.6	-8.99195	95.3035	Phenyllactic acid	Phenylpropanoids and polyketides	Phenylpropanoic acids	null	165.04	166.062	0.55805	1
0.56_166.0615n	HMDB0002072	null	C9H10O3	M-CH3, M-H	42.5	27.3	-8.99195	95.3035	4-Methoxyphenylacetic acid	Benzenoids	Phenol ethers	Anisoles	165.04	166.062	0.55805	1
0.56_166.0615n	HMDB0002199	C01744	C9H10O3	M-CH3, M-H	41.2	20.5	-8.99195	95.3035	Desaminotyrosine	Phenylpropanoids and polyketides	Phenylpropanoic acids	null	165.04	166.062	0.55805	1
0.56_166.0615n	HMDB0002229	null	C9H10O3	M-CH3, M-H	41.2	20.5	-8.99195	95.3035	3-Phenoxypropionic acid	Benzenoids	Benzene and substituted derivatives	3-phenoxypropionic acids	165.04	166.062	0.55805	1
0.56_166.0615n	HMDB0005175	C05581	C9H10O3	M-CH3, M-H	41.4	21.7	-8.99195	95.3035	Homovanillin	Benzenoids	Phenols	Methoxyphenols	165.04	166.062	0.55805	1
0.56_166.0615n	HMDB0029665	null	C9H10O3	M-CH3, M-H	40.6	17.6	-8.99195	95.3035	Ethyl vanillin	Organic oxygen compounds	Organooxygen compounds	Carbonyl compounds	165.04	166.062	0.55805	1
0.56_166.0615n	HMDB0029817	null	C9H10O3	M-CH3, M-H	39.8	13.7	-8.99195	95.3035	Ethyl salicylate	Benzenoids	Benzene and substituted derivatives	Benzoic acids and derivatives	165.04	166.062	0.55805	1
0.56_166.0615n	HMDB0031132	null	C9H10O3	M-CH3, M-H	40.5	17.4	-8.99195	95.3035	3,4-Dihydroxyphenylacetone	Benzenoids	Benzene and substituted derivatives	Phenylpropanes	165.04	166.062	0.55805	1
0.56_166.0615n	HMDB0032030	null	C9H10O3	M-CH3, M-H	43.4	31.7	-8.99195	95.3035	Guaicyl acetate	Benzenoids	Phenol esters	null	165.04	166.062	0.55805	1
0.56_166.0615n	HMDB0032138	C02201	C9H10O3	M-CH3, M-H	39.8	13.8	-8.99195	95.3035	3,4-Dimethoxybenzaldehyde	Benzenoids	Benzene and substituted derivatives	Methoxybenzenes	165.04	166.062	0.55805	1
0.56_166.0615n	HMDB0032573	null	C9H10O3	M-CH3, M-H	39.8	13.7	-8.99195	95.3035	Ethylparaben	Benzenoids	Benzene and substituted derivatives	Benzoic acids and derivatives	165.04	166.062	0.55805	1
0.56_166.0615n	HMDB0032605	null	C9H10O3	M-CH3, M-H	41.7	22.9	-8.99195	95.3035	Methyl 2-methoxybenzoate	Benzenoids	Benzene and substituted derivatives	Benzoic acids and derivatives	165.04	166.062	0.55805	1
0.56_166.0615n	HMDB0032639	null	C9H10O3	M-CH3, M-H	41.7	22.9	-8.99195	95.3035	Methyl 4-methoxybenzoate	Benzenoids	Benzene and substituted derivatives	Benzoic acids and derivatives	165.04	166.062	0.55805	1
0.56_166.0615n	HMDB0033752	C01198	C9H10O3	M-CH3, M-H	41.2	20.5	-8.99195	95.3035	3-(2-Hydroxyphenyl)propanoic acid	Phenylpropanoids and polyketides	Phenylpropanoic acids	null	165.04	166.062	0.55805	1
0.56_166.0615n	HMDB0034243	null	C9H10O3	M-CH3, M-H	41.6	22.5	-8.99195	95.3035	Ipomeanine	Organooxygen compounds	Carbonyl compounds	Ketones	165.04	166.062	0.55805	1
0.56_166.0615n	HMDB0034993	null	C9H10O3	M-CH3, M-H	43.7	32.9	-8.99195	95.3035	4-Methoxybenzyl formate	Benzenoids	Benzene and substituted derivatives	Benzyloxycarbonyls	165.04	166.062	0.55805	1
0.56_166.0615n	HMDB0040645	null	C9H10O3	M-CH3, M-H	38.5	6.91	-8.99195	95.3035	3-Hydroxy-1-(4-hydroxyphenyl)-1-propanone	Organic oxygen compounds	Organooxygen compounds	Carbonyl compounds	165.04	166.062	0.55805	1
0.56_166.0615n	HMDB0041611	null	C9H10O3	M-CH3, M-H	42.7	28	-8.99195	95.3035	Ethyl 2-furanacrylate	Lipids and lipid-like molecules	Fatty Acyls	Fatty acid esters	165.04	166.062	0.55805	1
0.56_166.0615n	HMDB0041683	C03080	C9H10O3	M-CH3, M-H	42.1	25.3	-8.99195	95.3035	4-Hydroxyphenyl-2-propionic acid	Phenylpropanoids and polyketides	Phenylpropanoic acids	null	165.04	166.062	0.55805	1
0.56_166.0615n	HMDB0059969	null	C9H10O3	M-CH3, M-H	42.5	27.3	-8.99195	95.3035	3-Methoxyphenylacetic acid	Benzenoids	Phenol ethers	Anisoles	165.04	166.062	0.55805	1
0.56_166.0615n	HMDB0062348	null	C9H10O3	M-CH3, M-H	39.8	13.8	-8.99195	95.3035	3,5-Dimethoxybenzaldehyde	Benzenoids	Benzene and substituted derivatives	Methoxybenzenes	165.04	166.062	0.55805	1
0.56_166.0615n	HMDB0062590	C01456	C9H10O3	M-CH3, M-H	40.3	15.9	-8.99195	95.3035	Tropate	Organic acids and derivatives	Hydroxy acids and derivatives	Beta hydroxy acids and derivatives	165.04	166.062	0.55805	1
0.56_166.0615n	HMDB0124925	null	C9H10O3	M-CH3, M-H	41.1	20	-8.99195	95.3035	3-hydroxy-3-phenylpropanoic acid	Phenylpropanoids and polyketides	Phenylpropanoic acids	null	165.04	166.062	0.55805	1
0.56_166.0615n	HMDB0125519	null	C9H10O3	M-CH3, M-H	39.3	11	-8.99195	95.3035	4-ethenyl-6-methoxybenzene-1,3-diol	Benzenoids	Phenols	Methoxyphenols	165.04	166.062	0.55805	1
0.56_166.0615n	HMDB0125525	null	C9H10O3	M-CH3, M-H	39.3	10.9	-8.99195	95.3035	5-ethenyl-3-methoxybenzene-1,2-diol	Benzenoids	Phenols	Methoxyphenols	165.04	166.062	0.55805	1
0.56_166.0615n	HMDB0125539	null	C9H10O3	M-CH3, M-H	39.3	10.9	-8.99195	95.3035	4-ethenyl-2-methoxybenzene-1,3-diol	Benzenoids	Phenols	Methoxyphenols	165.04	166.062	0.55805	1
0.56_166.0615n	HMDB0134032	null	C9H10O3	M-CH3, M-H	40.3	16.3	-8.99195	95.3035	3-(2,3-dihydroxyphenyl)propanal	Benzenoids	Phenols	Benzenediols	165.04	166.062	0.55805	1
0.56_166.0615n	HMDB0134033	null	C9H10O3	M-CH3, M-H	40.3	16.3	-8.99195	95.3035	3-(2,5-dihydroxyphenyl)propanal	Benzenoids	Phenols	Benzenediols	165.04	166.062	0.55805	1
0.56_166.0615n	HMDB0134034	null	C9H10O3	M-CH3, M-H	42.3	26.1	-8.99195	95.3035	2-hydroxy-3-(2-hydroxyphenyl)propanal	Benzenoids	Phenols	1-hydroxy-4-unsubstituted benzenoids	165.04	166.062	0.55805	1
0.56_166.0615n	HMDB0134035	null	C9H10O3	M-CH3, M-H	41.2	20.5	-8.99195	95.3035	3-hydroxy-3-(2-hydroxyphenyl)propanal	Benzenoids	Phenols	1-hydroxy-4-unsubstituted benzenoids	165.04	166.062	0.55805	1
0.56_166.0615n	HMDB0134036	null	C9H10O3	M-CH3, M-H	39.1	10.1	-8.99195	95.3035	3-(3-hydroxyprop-1-en-1-yl)benzene-1,2-diol	Phenylpropanoids and polyketides	Cinnamyl alcohols	null	165.04	166.062	0.55805	1
0.56_166.0615n	HMDB0134037	null	C9H10O3	M-CH3, M-H	41	19.5	-8.99195	95.3035	2-[3-(hydroxymethyl)oxiran-2-yl]phenol	Benzenoids	Phenols	1-hydroxy-4-unsubstituted benzenoids	165.04	166.062	0.55805	1
0.56_166.0615n	HMDB0134038	null	C9H10O3	M-CH3, M-H	39.1	10.1	-8.99195	95.3035	2-(3-hydroxyprop-1-en-1-yl)benzene-1,4-diol	Phenylpropanoids and polyketides	Cinnamyl alcohols	null	165.04	166.062	0.55805	1
0.56_166.0615n	HMDB0137472	null	C9H10O3	M-CH3, M-H	41.2	20.4	-8.99195	95.3035	4-[(E)-2-hydroxyethenyl]-2-methoxyphenol	Benzenoids	Phenols	Methoxyphenols	165.04	166.062	0.55805	1
0.56_166.0615n	HMDB0141765	C12206	C9H10O3	M-CH3, M-H	39.1	10.1	-8.99195	95.3035	4-[(1E)-3-hydroxyprop-1-en-1-yl]benzene-1,2-diol	Phenylpropanoids and polyketides	Cinnamyl alcohols	null	165.04	166.062	0.55805	1
0.56_166.0615n	HMDB0141766	null	C9H10O3	M-CH3, M-H	41	19.5	-8.99195	95.3035	4-[3-(hydroxymethyl)oxiran-2-yl]phenol	Benzenoids	Phenols	1-hydroxy-2-unsubstituted benzenoids	165.04	166.062	0.55805	1
0.56_166.0615n	HMDB0142136	null	C9H10O3	M-CH3, M-H	42.1	25.3	-8.99195	95.3035	2-(2-hydroxyphenyl)propanoic acid	Phenylpropanoids and polyketides	Phenylpropanoic acids	null	165.04	166.062	0.55805	1
0.56_166.0615n	HMDB0142137	null	C9H10O3	M-CH3, M-H	41.2	20.4	-8.99195	95.3035	2-hydroxy-2-phenylpropanoic acid	Phenylpropanoids and polyketides	Phenylpropanoic acids	null	165.04	166.062	0.55805	1
0.56_174.0409m/z	HMDB0000590	null	C7H11NO5	M-CH3	38	0.496	1.10158	91.0636	Glutarylglycine	Organic acids and derivatives	Carboxylic acids and derivatives	Amino acids, peptides, and analogues	174.041	NA	0.55805	1
0.56_174.0409m/z	HMDB0000812	C01042	C6H9NO5	M-H	37.9	0	0.769869	90.1946	N-Acetyl-L-aspartic acid	Organic acids and derivatives	Carboxylic acids and derivatives	Amino acids, peptides, and analogues	174.041	NA	0.55805	1
0.56_174.0409m/z	HMDB0001138	null	C7H11NO5	M-CH3	43.6	28.3	1.10158	91.0636	N-Acetylglutamic acid	Organic acids and derivatives	Carboxylic acids and derivatives	Amino acids, peptides, and analogues	174.041	NA	0.55805	1
0.56_174.0409m/z	HMDB0003470	C01045	C6H9NO5	M-H	43.5	28.4	0.769869	90.1946	N-Formyl-L-glutamic acid	Organic acids and derivatives	Carboxylic acids and derivatives	Amino acids, peptides, and analogues	174.041	NA	0.55805	1
0.56_174.0409m/z	HMDB0031574	null	C8H15NS2	M-CH3	36.4	0	-3.4949	86.3384	1-Isothiocyanato-6-(methylthio)hexane	Organosulfur compounds	Isothiocyanates	null	174.041	NA	0.55805	1
0.56_174.0409m/z	HMDB0031577	null	C7H13NS2	M-H	36.1	0	-4.19463	85.625	Berteroin	Organosulfur compounds	Isothiocyanates	null	174.041	NA	0.55805	1
0.56_174.0409m/z	HMDB0032499	null	C8H15NS2	M-CH3	36.4	0	-3.4949	86.3384	Pyrrolidino-[1,2E]-4H-2,4-dimethyl-1,3,5-dithiazine	Organoheterocyclic compounds	Azacyclic compounds	Dithiazinanes	174.041	NA	0.55805	1
0.56_174.0409m/z	HMDB0039163	null	C6H9NO5	M-H	37.9	0	0.769869	90.1946	D-N-(Carboxyacetyl)alanine	Organic acids and derivatives	Carboxylic acids and derivatives	Amino acids, peptides, and analogues	174.041	NA	0.55805	1
0.56_174.0409m/z	HMDB0060273	C05520	C6H9NO5	M-H	43.5	28.3	0.769869	90.1946	2-Amino-3-oxoadipate	Organic acids and derivatives	Carboxylic acids and derivatives	Amino acids, peptides, and analogues	174.041	NA	0.55805	1
0.56_174.0409m/z	LMFA01100036	C05520	C6H9NO5	M-H	43.5	28.3	0.769869	90.1946	2-amino-3-oxo-hexanedioic acid	Fatty Acyls [FA]	Fatty Acids and Conjugates [FA01]	Amino fatty acids [FA0110]	174.041	NA	0.55805	1
0.56_181.0704m/z	HMDB0000107	C01697	C6H14O6	M-H	36	0.97	-7.68824	87.8258	Galactitol	Organic oxygen compounds	Organooxygen compounds	Carbohydrates and carbohydrate conjugates	181.07	NA	0.55805	1
0.56_181.0704m/z	HMDB0000247	C00794	C6H14O6	M-H	36	0.97	-7.68824	87.8258	Sorbitol	Organic oxygen compounds	Organooxygen compounds	Carbohydrates and carbohydrate conjugates	181.07	NA	0.55805	1
0.56_181.0704m/z	HMDB0000765	C00392	C6H14O6	M-H	36	0.97	-7.68824	87.8258	Mannitol	Organic oxygen compounds	Organooxygen compounds	Carbohydrates and carbohydrate conjugates	181.07	NA	0.55805	1
0.56_181.0704m/z	HMDB0011632	C01507	C6H14O6	M-H	36	0.97	-7.68824	87.8258	L-Iditol	Organic oxygen compounds	Organooxygen compounds	Carbohydrates and carbohydrate conjugates	181.07	NA	0.55805	1
0.56_181.0704m/z	HMDB0040241	null	C11H16OS	M-CH3	36.5	0	5.99582	89.5399	1-(2-Thienyl)-1-heptanone	Organooxygen compounds	Carbonyl compounds	Ketones	181.07	NA	0.55805	1
0.56_189.0402m/z	HMDB0012710	C00944	C7H10O6	M-H	39.7	3.63	-1.31854	96.5691	3-Dehydroquinate	Organooxygen compounds	Alcohols and polyols	Cyclic alcohols and derivatives	189.04	NA	0.55805	1
0.56_189.0402m/z	HMDB0037815	null	C8H14OS2	M-H	36.8	0	-5.89121	90.7248	5-(Methylthio)-2-[(methylthio)methyl]-2-pentenal	Organooxygen compounds	Carbonyl compounds	Alpha,beta-unsaturated carbonyl compounds	189.04	NA	0.55805	1
0.56_189.0402m/z	HMDB0041031	null	C8H12O6	M-CH3	39.7	2.31	-0.867779	97.4665	3,5,6-Trihydroxy-5-(hydroxymethyl)-2-methoxy-2-cyclohexen-1-one	Organic oxygen compounds	Organooxygen compounds	Carbonyl compounds	189.04	NA	0.55805	1
0.56_189.0402m/z	HMDB0059927	null	C7H10O6	M-H	39	0	-1.31854	96.5691	2-Hydroxy-2-(2-oxopropyl)butanedioic acid	Organic acids and derivatives	Keto acids and derivatives	Medium-chain keto acids and derivatives	189.04	NA	0.55805	1
0.56_189.0402m/z	LMFA01050489	null	C7H10O6	M-H	39	0	-1.31854	96.5691	3,7-dideoxy-D-threo-hepto-2,6-diuolosonic acid	Fatty Acyls [FA]	Fatty Acids and Conjugates [FA01]	Hydroxy fatty acids [FA0105]	189.04	NA	0.55805	1
0.56_189.0402m/z	LMFA01170052	C05601	C7H10O6	M-H	39	0	-1.31854	96.5691	4-hydroxy-2-oxo-Heptanedioic acid	Fatty Acyls [FA]	Fatty Acids and Conjugates [FA01]	Dicarboxylic acids [FA0117]	189.04	NA	0.55805	1
0.56_189.0402m/z	LMFA01170062	C06201	C7H10O6	M-H	39	0.237	-1.31854	96.5691	2,4-dihydroxy-2-heptenedioc acid	Fatty Acyls [FA]	Fatty Acids and Conjugates [FA01]	Dicarboxylic acids [FA0117]	189.04	NA	0.55805	1
0.56_199.0715m/z	NA	NA	NA	NA	NA	NA	NA	NA	NA	NA	NA	NA	NA	NA	NA	NA
0.56_204.9805m/z	HMDB0059752	null	C6H6O6S	M-H	40.3	6.96	-3.79361	99.1763	5-Sulfoxymethylfurfural	Organic oxygen compounds	Organooxygen compounds	Carbonyl compounds	204.98	NA	0.55805	1
0.56_204.9805m/z	HMDB0060016	null	C6H6O6S	M-H	41.5	13	-3.79361	99.1763	Pyrogallol-1-O-sulphate	Organic acids and derivatives	Organic sulfuric acids and derivatives	Arylsulfates	204.98	NA	0.55805	1
0.56_204.9805m/z	HMDB0060018	null	C6H6O6S	M-H	41.5	13	-3.79361	99.1763	Pyrogallol-2-O-sulphate	Organic acids and derivatives	Organic sulfuric acids and derivatives	Arylsulfates	204.98	NA	0.55805	1
0.56_212.0910m/z	HMDB0125517	null	C10H15NO4	M-H	27.8	8.57	-8.81112	40.1374	2-(2,6-dihydroxy-3,4-dimethoxycyclohexylidene)acetonitrile	Organic oxygen compounds	Organooxygen compounds	Alcohols and polyols	212.091	NA	0.55805	1
0.56_212.0910m/z	LMFA08030003	C11839	C10H15NO4	M-H	26.1	0	-8.81112	40.1374	N-(3-oxo-hexanoyl)-homoserine lactone	Fatty Acyls [FA]	Fatty amides [FA08]	Fatty acyl homoserine lactones [FA0803]	212.091	NA	0.55805	1
0.56_215.0320m/z	HMDB0000122	C00031	C6H12O6	M+Cl	39.8	6.72	-4.274	97.106	D-Glucose	Organic oxygen compounds	Organooxygen compounds	Carbohydrates and carbohydrate conjugates	215.032	NA	0.55805	1
0.56_215.0320m/z	HMDB0000143	C00984	C6H12O6	M+Cl	39.8	6.72	-4.274	97.106	D-Galactose	Organic oxygen compounds	Organooxygen compounds	Carbohydrates and carbohydrate conjugates	215.032	NA	0.55805	1
0.56_215.0320m/z	HMDB0000169	C00159	C6H12O6	M+Cl	39.8	6.72	-4.274	97.106	D-Mannose	Organic oxygen compounds	Organooxygen compounds	Carbohydrates and carbohydrate conjugates	215.032	NA	0.55805	1
0.56_215.0320m/z	HMDB0000211	C00137	C6H12O6	M+Cl	38.5	0.505	-4.274	97.106	myo-Inositol	Organic oxygen compounds	Organooxygen compounds	Alcohols and polyols	215.032	NA	0.55805	1
0.56_215.0320m/z	HMDB0000346	null	C6H12O6	M+Cl	38.5	0.598	-4.274	97.106	3-Deoxyarabinohexonic acid	Organic acids and derivatives	Hydroxy acids and derivatives	Medium-chain hydroxy acids and derivatives	215.032	NA	0.55805	1
0.56_215.0320m/z	HMDB0000516	C00221	C6H12O6	M+Cl	39.8	6.72	-4.274	97.106	Beta-D-Glucose	Organic oxygen compounds	Organooxygen compounds	Carbohydrates and carbohydrate conjugates	215.032	NA	0.55805	1
0.56_215.0320m/z	HMDB0000660	C02336	C6H12O6	M+Cl	38.5	0.598	-4.274	97.106	D-Fructose	Organic oxygen compounds	Organooxygen compounds	Carbohydrates and carbohydrate conjugates	215.032	NA	0.55805	1
0.56_215.0320m/z	HMDB0001151	null	C6H12O6	M+Cl	39.8	6.72	-4.274	97.106	Allose	Organic oxygen compounds	Organooxygen compounds	Carbohydrates and carbohydrate conjugates	215.032	NA	0.55805	1
0.56_215.0320m/z	HMDB0001266	C08356	C6H12O6	M+Cl	38.5	0.598	-4.274	97.106	L-Sorbose	Organic oxygen compounds	Organooxygen compounds	Carbohydrates and carbohydrate conjugates	215.032	NA	0.55805	1
0.56_215.0320m/z	HMDB0003345	C00267	C6H12O6	M+Cl	39.8	6.72	-4.274	97.106	Alpha-D-Glucose	Organic oxygen compounds	Organooxygen compounds	Carbohydrates and carbohydrate conjugates	215.032	NA	0.55805	1
0.56_215.0320m/z	HMDB0003418	null	C6H12O6	M+Cl	38.5	0.598	-4.274	97.106	D-Tagatose	Organic oxygen compounds	Organooxygen compounds	Carbohydrates and carbohydrate conjugates	215.032	NA	0.55805	1
0.56_215.0320m/z	HMDB0003449	C00962	C6H12O6	M+Cl	39.8	6.72	-4.274	97.106	Beta-D-Galactose	Organic oxygen compounds	Organooxygen compounds	Carbohydrates and carbohydrate conjugates	215.032	NA	0.55805	1
0.56_215.0320m/z	HMDB0006088	C06153	C6H12O6	M+Cl	38.5	0.505	-4.274	97.106	scyllo-Inositol	Organic oxygen compounds	Organooxygen compounds	Alcohols and polyols	215.032	NA	0.55805	1
0.56_215.0320m/z	HMDB0012326	C15923	C6H12O6	M+Cl	39.8	6.72	-4.274	97.106	L-Gulose	Organic oxygen compounds	Organooxygen compounds	Carbohydrates and carbohydrate conjugates	215.032	NA	0.55805	1
0.56_215.0320m/z	HMDB0032222	null	C6H12O6	M+Cl	38.6	0.622	-4.274	97.106	Dihydroxyacetone (dimer)	Organoheterocyclic compounds	Dioxanes	1,4-dioxanes	215.032	NA	0.55805	1
0.56_215.0320m/z	HMDB0033704	C00124	C6H12O6	M+Cl	39.8	6.72	-4.274	97.106	L-Galactose	Organic oxygen compounds	Organooxygen compounds	Carbohydrates and carbohydrate conjugates	215.032	NA	0.55805	1
0.56_215.0320m/z	HMDB0034220	C06151	C6H12O6	M+Cl	38.5	0.505	-4.274	97.106	Levoinositol	Organic oxygen compounds	Organooxygen compounds	Alcohols and polyols	215.032	NA	0.55805	1
0.56_215.0320m/z	HMDB0061922	null	C6H12O6	M+Cl	39.8	6.72	-4.274	97.106	Alpha-D-Glucopyranoside	Organic oxygen compounds	Organooxygen compounds	Carbohydrates and carbohydrate conjugates	215.032	NA	0.55805	1
0.56_215.0320m/z	HMDB0062138	C06152	C6H12O6	M+Cl	38.5	0.505	-4.274	97.106	muco-Inositol	Organic oxygen compounds	Organooxygen compounds	Alcohols and polyols	215.032	NA	0.55805	1
0.56_215.0320m/z	HMDB0062202	null	C6H12O6	M+Cl	39.8	6.72	-4.274	97.106	3(S)-hydroxy-all-cis-8,11,14,17-eicosatetraenoyl-CoA	Organic oxygen compounds	Organooxygen compounds	Carbohydrates and carbohydrate conjugates	215.032	NA	0.55805	1
0.56_215.0320m/z	HMDB0062473	null	C6H12O6	M+Cl	38.5	0.598	-4.274	97.106	Glycoprotein-phospho-D-mannose	Organic oxygen compounds	Organooxygen compounds	Carbohydrates and carbohydrate conjugates	215.032	NA	0.55805	1
0.56_215.0320m/z	HMDB0062538	C10906	C6H12O6	M+Cl	38.5	0.598	-4.274	97.106	Fructose-1P	Organooxygen compounds	Carbohydrates and carbohydrate conjugates	Monosaccharides	215.032	NA	0.55805	1
0.56_215.0320m/z	HMDB0125599	null	C6H12O6	M+Cl	39.8	6.72	-4.274	97.106	2,5-bis(hydroxymethyl)oxolane-2,3,4-triol	Organic oxygen compounds	Organooxygen compounds	Carbohydrates and carbohydrate conjugates	215.032	NA	0.55805	1
0.56_215.0320m/z	HMDB0240207	null	C6H12O6	M+Cl	38.5	0.505	-4.274	97.106	epi-Inositol	Organic oxygen compounds	Organooxygen compounds	Alcohols and polyols	215.032	NA	0.55805	1
0.56_215.0320m/z	HMDB0240208	null	C6H12O6	M+Cl	38.5	0.505	-4.274	97.106	neo-inositol	Organic oxygen compounds	Organooxygen compounds	Alcohols and polyols	215.032	NA	0.55805	1
0.56_215.0320m/z	HMDB0240209	C19891	C6H12O6	M+Cl	38.5	0.505	-4.274	97.106	D-chiro-inositol	Organic oxygen compounds	Organooxygen compounds	Alcohols and polyols	215.032	NA	0.55805	1
0.56_215.0320m/z	HMDB0240210	null	C6H12O6	M+Cl	38.5	0.505	-4.274	97.106	cis-inositol	Organic oxygen compounds	Organooxygen compounds	Alcohols and polyols	215.032	NA	0.55805	1
0.56_215.0320m/z	HMDB0240211	null	C6H12O6	M+Cl	38.5	0.505	-4.274	97.106	allo-inositol	Organic oxygen compounds	Organooxygen compounds	Alcohols and polyols	215.032	NA	0.55805	1
0.56_215.0320m/z	LMFA01050532	null	C6H12O6	M+Cl	39.9	7.45	-4.274	97.106	Fuconic acid	Fatty Acyls [FA]	Fatty Acids and Conjugates [FA01]	Hydroxy fatty acids [FA0105]	215.032	NA	0.55805	1
0.56_215.1044m/z	HMDB0028876	null	C10H18N2O4	M-CH3	25.1	1.28	3.18177	27.884	Hydroxyprolyl-Valine	Organic acids and derivatives	Carboxylic acids and derivatives	Amino acids, peptides, and analogues	215.104	NA	0.55805	1
0.56_215.1044m/z	HMDB0029027	null	C9H16N2O4	M-H	25	1.23	3.048	27.3543	Prolyl-Threonine	Organic acids and derivatives	Carboxylic acids and derivatives	Amino acids, peptides, and analogues	215.104	NA	0.55805	1
0.56_215.1044m/z	HMDB0029069	null	C9H16N2O4	M-H	25	1.01	3.048	27.3543	Threoninyl-Proline	Organic acids and derivatives	Carboxylic acids and derivatives	Amino acids, peptides, and analogues	215.104	NA	0.55805	1
0.56_215.1044m/z	HMDB0029128	null	C10H18N2O4	M-CH3	25.1	1.52	3.18177	27.884	Valyl-Hydroxyproline	Organic acids and derivatives	Carboxylic acids and derivatives	Amino acids, peptides, and analogues	215.104	NA	0.55805	1
0.56_215.1044m/z	HMDB0038239	null	C9H16N2O4	M-H	24.8	0	3.048	27.3543	Sakacin P	Lipids and lipid-like molecules	Fatty Acyls	Fatty amides	215.104	NA	0.55805	1
0.56_215.1044m/z	LMFA08010024	null	C9H16N2O4	M-H	24.8	0	3.048	27.3543	Sakacin P	Fatty Acyls [FA]	Fatty amides [FA08]	Primary amides [FA0801]	215.104	NA	0.55805	1
0.56_245.1132m/z	HMDB0011166	null	C10H18N2O5	M-H	30.5	0.309	-4.62335	57.7142	L-beta-aspartyl-L-leucine	Organic acids and derivatives	Peptidomimetics	Hybrid peptides	245.113	NA	0.55805	1
0.56_245.1132m/z	HMDB0011170	null	C11H20N2O5	M-CH3	30.8	0.305	-4.09169	58.2384	gamma-Glutamylisoleucine	Organic acids and derivatives	Carboxylic acids and derivatives	Amino acids, peptides, and analogues	245.113	NA	0.55805	1
0.56_245.1132m/z	HMDB0011171	null	C11H20N2O5	M-CH3	30.8	0.305	-4.09169	58.2384	gamma-Glutamylleucine	Organic acids and derivatives	Carboxylic acids and derivatives	Amino acids, peptides, and analogues	245.113	NA	0.55805	1
0.56_245.1132m/z	HMDB0011172	null	C10H18N2O5	M-H	30.5	0	-4.62335	57.7142	gamma-Glutamylvaline	Organic acids and derivatives	Carboxylic acids and derivatives	Amino acids, peptides, and analogues	245.113	NA	0.55805	1
0.56_245.1132m/z	HMDB0028756	null	C10H18N2O5	M-H	30.5	0.309	-4.62335	57.7142	Aspartyl-Isoleucine	Organic acids and derivatives	Carboxylic acids and derivatives	Amino acids, peptides, and analogues	245.113	NA	0.55805	1
0.56_245.1132m/z	HMDB0028757	null	C10H18N2O5	M-H	30.5	0.309	-4.62335	57.7142	Aspartyl-Leucine	Organic acids and derivatives	Carboxylic acids and derivatives	Amino acids, peptides, and analogues	245.113	NA	0.55805	1
0.56_245.1132m/z	HMDB0028822	null	C11H20N2O5	M-CH3	31	1.34	-4.09169	58.2384	Glutamylisoleucine	Organic acids and derivatives	Carboxylic acids and derivatives	Amino acids, peptides, and analogues	245.113	NA	0.55805	1
0.56_245.1132m/z	HMDB0028823	null	C11H20N2O5	M-CH3	31	1.34	-4.09169	58.2384	Glutamylleucine	Organic acids and derivatives	Carboxylic acids and derivatives	Amino acids, peptides, and analogues	245.113	NA	0.55805	1
0.56_245.1132m/z	HMDB0028832	null	C10H18N2O5	M-H	30.7	1.11	-4.62335	57.7142	Glutamylvaline	Organic acids and derivatives	Carboxylic acids and derivatives	Amino acids, peptides, and analogues	245.113	NA	0.55805	1
0.56_245.1132m/z	HMDB0028903	null	C10H18N2O5	M-H	30.5	0.104	-4.62335	57.7142	Isoleucyl-Aspartate	Organic acids and derivatives	Carboxylic acids and derivatives	Amino acids, peptides, and analogues	245.113	NA	0.55805	1
0.56_245.1132m/z	HMDB0028906	null	C11H20N2O5	M-CH3	31	1.59	-4.09169	58.2384	Isoleucyl-Glutamate	Organic acids and derivatives	Carboxylic acids and derivatives	Amino acids, peptides, and analogues	245.113	NA	0.55805	1
0.56_245.1132m/z	HMDB0028925	null	C10H18N2O5	M-H	30.5	0.104	-4.62335	57.7142	Leucyl-Aspartate	Organic acids and derivatives	Carboxylic acids and derivatives	Amino acids, peptides, and analogues	245.113	NA	0.55805	1
0.56_245.1132m/z	HMDB0028928	null	C11H20N2O5	M-CH3	31	1.59	-4.09169	58.2384	Leucyl-Glutamate	Organic acids and derivatives	Carboxylic acids and derivatives	Amino acids, peptides, and analogues	245.113	NA	0.55805	1
0.56_245.1132m/z	HMDB0029126	null	C10H18N2O5	M-H	30.8	1.56	-4.62335	57.7142	Valyl-Glutamate	Organic acids and derivatives	Carboxylic acids and derivatives	Amino acids, peptides, and analogues	245.113	NA	0.55805	1
0.56_247.1417n	HMDB0062735	null	C11H21NO5	M-CH3, M-H	38.1	0	-1.30549	92.1228	(R)-3-hydroxybutyrylcarnitine	Lipids and lipid-like molecules	Fatty Acyls	Fatty acid esters	246.134	247.142	0.55805	1
0.56_247.1417n	LMFA07070037	null	C11H21NO5	M-CH3, M-H	38.1	0	-1.30549	92.1228	3-hydroxybutyrylcarnitine	Fatty Acyls [FA]	Fatty esters [FA07]	Fatty acyl carnitines [FA0707]	246.134	247.142	0.55805	1
0.56_247.1417n	LMFA07070071	null	C11H21NO5	M-CH3, M-H	38.1	0	-1.30549	92.1228	Hydroxybutyrylcarnitine	Fatty Acyls [FA]	Fatty esters [FA07]	Fatty acyl carnitines [FA0707]	246.134	247.142	0.55805	1
0.56_267.9435m/z	NA	NA	NA	NA	NA	NA	NA	NA	NA	NA	NA	NA	NA	NA	NA	NA
0.56_273.1265m/z	HMDB0034885	null	C15H18N2O3	M-H	37.2	0	7.56281	94.3436	Imazamethabenz	Benzenoids	Benzene and substituted derivatives	Benzoic acids and derivatives	273.127	NA	0.55805	1
0.56_273.1265m/z	HMDB0034913	C11494	C16H20N2O3	M-CH3	37.1	0	7.45005	93.6263	Imazamethabenz-methyl	Benzenoids	Benzene and substituted derivatives	Benzoic acids and derivatives	273.127	NA	0.55805	1
0.56_273.1265m/z	HMDB0037554	null	C16H20N2O3	M-CH3	37.4	1.92	7.45005	93.6263	(卤)-Rollipyrrole	Organoheterocyclic compounds	Pyrrolines	null	273.127	NA	0.55805	1
0.56_273.1265m/z	HMDB0038256	null	C14H22O3	M+Cl	38.9	0.113	1.02183	95.5355	Geranyl acetoacetate	Lipids and lipid-like molecules	Fatty Acyls	Fatty alcohol esters	273.127	NA	0.55805	1
0.56_273.1265m/z	HMDB0112083	null	C14H22O3	M+Cl	39.2	1.82	1.02183	95.5355	3,4-Dimethyl-5-pentyl-2-furanpropanoic acid	Lipids and lipid-like molecules	Fatty Acyls	Fatty acids and conjugates	273.127	NA	0.55805	1
0.56_273.1265m/z	LMFA01060185	null	C14H22O3	M+Cl	38.9	0	1.02183	95.5355	7-oxo-11E,13-Tetradecadienoic acid	Fatty Acyls [FA]	Fatty Acids and Conjugates [FA01]	Oxo fatty acids [FA0106]	273.127	NA	0.55805	1
0.56_273.1265m/z	LMFA02010010	null	C14H22O3	M+Cl	38.9	0.3	1.02183	95.5355	(9R,13R)-1a,1b-dihomo-jasmonic acid	Fatty Acyls [FA]	Octadecanoids [FA02]	12-oxophytodienoic acid metabolites [FA0201]	273.127	NA	0.55805	1
0.56_273.1265m/z	LMFA02010011	null	C14H22O3	M+Cl	38.9	0.3	1.02183	95.5355	(9S,13S)-1a,1b-dihomo-jasmonic acid	Fatty Acyls [FA]	Octadecanoids [FA02]	12-oxophytodienoic acid metabolites [FA0201]	273.127	NA	0.55805	1
0.56_273.1265m/z	LMFA07010896	null	C14H22O3	M+Cl	38.9	0.113	1.02183	95.5355	Geranyl acetoacetate	Fatty Acyls [FA]	Fatty esters [FA07]	Wax monoesters [FA0701]	273.127	NA	0.55805	1
0.56_273.1265m/z	LMPR0103390002	null	C14H22O3	M+Cl	38.9	0	1.02183	95.5355	Sundiversifolide	Prenol Lipids [PR]	Isoprenoids [PR01]	C15 isoprenoids (sesquiterpenes) [PR0103]	273.127	NA	0.55805	1
0.56_281.0370m/z	HMDB0014467	C11736	C9H11FN2O5	M+Cl	35	0	9.92481	85.7156	Floxuridine	Nucleosides, nucleotides, and analogues	Pyrimidine nucleosides	Pyrimidine 2'-deoxyribonucleosides	281.037	NA	0.55805	1
0.56_281.0370m/z	HMDB0014576	null	C10H11F3N2O5	M-CH3	35.8	0	-6.63034	86.4632	Trifluridine	Nucleosides, nucleotides, and analogues	Pyrimidine nucleosides	Pyrimidine 2'-deoxyribonucleosides	281.037	NA	0.55805	1
0.56_281.0370m/z	HMDB0060406	C12739	C9H11FN2O5	M+Cl	35	0	9.92481	85.7156	5'-Deoxy-5-fluorouridine	Nucleosides, nucleotides, and analogues	5'-deoxyribonucleosides	null	281.037	NA	0.55805	1
0.56_284.0372n	NA	NA	NA	NA	NA	NA	NA	NA	NA	NA	NA	NA	NA	NA	NA	NA
0.56_285.1577n	HMDB0060847	null	C15H19N5O	M-CH3, M-H	38.3	1.32	-4.54481	95.5083	N-Monodesmethyl-rizatriptan	Organoheterocyclic compounds	Indoles and derivatives	Tryptamines and derivatives	284.122	285.158	0.55805	1
0.56_321.0015m/z	NA	NA	NA	NA	NA	NA	NA	NA	NA	NA	NA	NA	NA	NA	NA	NA
0.56_328.1512m/z	NA	NA	NA	NA	NA	NA	NA	NA	NA	NA	NA	NA	NA	NA	NA	NA
0.56_343.0715m/z	HMDB0001416	null	C11H23N2O7PS	M-CH3	35.2	6.13	-5.31382	75.7563	Pantetheine 4'-phosphate	Organic acids and derivatives	Organic phosphoric acids and derivatives	Phosphate esters	343.071	NA	0.55805	1
0.56_343.0715m/z	HMDB0001935	C01541	C19H16O4	M+Cl	34.6	0.34	-9.10222	82.922	Warfarin	Phenylpropanoids and polyketides	Coumarins and derivatives	Hydroxycoumarins	343.071	NA	0.55805	1
0.56_343.0715m/z	HMDB0002114	null	C19H16O4	M+Cl	34.9	1.37	-9.10222	82.922	Bisdemethoxycurcumin	Phenylpropanoids and polyketides	Diarylheptanoids	Linear diarylheptanoids	343.071	NA	0.55805	1
0.56_343.0715m/z	HMDB0003882	C04778	C14H19N2O7P	M-CH3	35.9	4.21	4.10024	79.9282	N1-(5-Phospho-a-D-ribosyl)-5,6-dimethylbenzimidazole	Nucleosides, nucleotides, and analogues	Benzimidazole ribonucleosides and ribonucleotides	null	343.071	NA	0.55805	1
0.56_343.0715m/z	HMDB0029386	null	C14H16N2O6	M+Cl	36.4	6.71	3.95427	80.0172	Indicaxanthin	Organic acids and derivatives	Carboxylic acids and derivatives	Amino acids, peptides, and analogues	343.071	NA	0.55805	1
0.56_343.0715m/z	HMDB0029789	null	C19H16O4	M+Cl	34.6	0	-9.10222	82.922	Kanzonol U	Phenylpropanoids and polyketides	2-arylbenzofuran flavonoids	null	343.071	NA	0.55805	1
0.56_343.0715m/z	HMDB0033312	null	C19H16O4	M+Cl	34.6	0	-9.10222	82.922	Moracin D	Phenylpropanoids and polyketides	2-arylbenzofuran flavonoids	null	343.071	NA	0.55805	1
0.56_343.0715m/z	HMDB0033313	null	C19H16O4	M+Cl	34.6	0	-9.10222	82.922	Moracin E	Phenylpropanoids and polyketides	2-arylbenzofuran flavonoids	null	343.071	NA	0.55805	1
0.56_343.0715m/z	HMDB0033314	null	C19H16O4	M+Cl	34.6	0	-9.10222	82.922	Moracin G	Phenylpropanoids and polyketides	2-arylbenzofuran flavonoids	null	343.071	NA	0.55805	1
0.56_343.0715m/z	HMDB0037109	null	C19H16O4	M+Cl	34.6	0	-9.10222	82.922	(1S,2R,3S)-2,3-Dihydro-4-(4-hydroxyphenyl)-1H-phenalene-1,2,3-triol	Benzenoids	Naphthalenes	Phenylnaphthalenes	343.071	NA	0.55805	1
0.56_343.0715m/z	HMDB0041303	null	C19H16O4	M+Cl	34.6	0	-9.10222	82.922	Glyinflanin H	Phenylpropanoids and polyketides	2-arylbenzofuran flavonoids	null	343.071	NA	0.55805	1
0.56_343.0715m/z	LMPK12120374	null	C19H16O4	M+Cl	34.7	0.645	-9.10222	82.922	O-Methylpongamol	Polyketides [PK]	Flavonoids [PK12]	Chalcones and dihydrochalcones [PK1212]	343.071	NA	0.55805	1
0.56_371.1332m/z	HMDB0039234	null	C17H24O9	M-H	39.9	10	-4.16021	94.5029	Citrusin E	Organooxygen compounds	Carbohydrates and carbohydrate conjugates	Glycosyl compounds	371.133	NA	0.55805	1
0.56_371.1332m/z	HMDB0039570	null	C18H26O9	M-CH3	40.7	12.5	-3.81887	95.4877	Methylsyringin	Organic oxygen compounds	Organooxygen compounds	Carbohydrates and carbohydrate conjugates	371.133	NA	0.55805	1
0.56_371.1332m/z	HMDB0041541	null	C12H24N4O7	M+Cl	39.3	8.48	-2.0606	90.708	N2-Fructopyranosylarginine	Organic acids and derivatives	Carboxylic acids and derivatives	Amino acids, peptides, and analogues	371.133	NA	0.55805	1
0.56_371.1332m/z	HMDB0060498	null	C16H24N3O8+	M-CH3	40.4	7.93	-0.341874	94.3542	NNAL-N-glucuronide	Organic oxygen compounds	Organooxygen compounds	Carbohydrates and carbohydrate conjugates	371.133	NA	0.55805	1
0.56_371.1332m/z	HMDB0135716	null	C17H24O9	M-H	39.7	9.09	-4.16021	94.5029	3,4,5-trihydroxy-6-[4-(3-hydroxybutyl)-2-methoxyphenoxy]oxane-2-carboxylic acid	Organic oxygen compounds	Organooxygen compounds	Carbohydrates and carbohydrate conjugates	371.133	NA	0.55805	1
0.56_547.2606m/z	HMDB0060616	null	C32H38NO7+	M-H	35.7	0.0224	5.60921	84.8109	Tamoxifen-N-glucuronide	Phenylpropanoids and polyketides	Stilbenes	Stilbene glycosides	547.261	NA	0.55805	1
0.57_113.0048m/z	NA	NA	NA	NA	NA	NA	NA	NA	NA	NA	NA	NA	NA	NA	NA	NA
0.57_128.0347m/z	HMDB0000267	C01879	C5H7NO3	M-H	44.1	38.3	-4.41138	87.152	Pyroglutamic acid	Organic acids and derivatives	Carboxylic acids and derivatives	Amino acids, peptides, and analogues	128.035	NA	0.565767	1
0.57_128.0347m/z	HMDB0000805	null	C5H7NO3	M-H	44.1	38.3	-4.41138	87.152	Pyrrolidonecarboxylic acid	Organic acids and derivatives	Carboxylic acids and derivatives	Amino acids, peptides, and analogues	128.035	NA	0.565767	1
0.57_128.0347m/z	HMDB0000894	null	C6H9NO3	M-CH3	36.8	0	-3.46539	88.0126	Vinylacetylglycine	Organic acids and derivatives	Carboxylic acids and derivatives	Amino acids, peptides, and analogues	128.035	NA	0.565767	1
0.57_128.0347m/z	HMDB0001369	null	C5H7NO3	M-H	42.7	31.5	-4.41138	87.152	Pyrroline hydroxycarboxylic acid	Organic acids and derivatives	Carboxylic acids and derivatives	Amino acids, peptides, and analogues	128.035	NA	0.565767	1
0.57_128.0347m/z	HMDB0001843	null	C5H7NO3	M-H	36.4	0	-4.41138	87.152	N-Acryloylglycine	Organic acids and derivatives	Carboxylic acids and derivatives	Amino acids, peptides, and analogues	128.035	NA	0.565767	1
0.57_128.0347m/z	HMDB0002234	C04282	C5H7NO3	M-H	42.8	32	-4.41138	87.152	1-Pyrroline-4-hydroxy-2-carboxylate	Organoheterocyclic compounds	Pyrrolines	null	128.035	NA	0.565767	1
0.57_128.0347m/z	HMDB0014491	null	C6H9NO3	M-CH3	43.5	33.6	-3.46539	88.0126	Trimethadione	Organoheterocyclic compounds	Azolidines	Oxazolidines	128.035	NA	0.565767	1
0.57_128.0347m/z	HMDB0060262	null	C5H7NO3	M-H	44.1	38.3	-4.41138	87.152	5-Oxoprolinate	Organic acids and derivatives	Carboxylic acids and derivatives	Amino acids, peptides, and analogues	128.035	NA	0.565767	1
0.57_128.0347m/z	HMDB0061082	null	C6H9NO3	M-CH3	43	31.3	-3.46539	88.0126	5-ethyl-5-methyl-2,4-oxazolidinedione	Organoheterocyclic compounds	Azolidines	Oxazolidines	128.035	NA	0.565767	1
0.57_128.0347m/z	HMDB0061093	null	C5H7NO3	M-H	42.3	29.5	-4.41138	87.152	dimethadione	Organoheterocyclic compounds	Azolidines	Oxazolidines	128.035	NA	0.565767	1
0.57_128.0347m/z	HMDB0061705	null	C6H9NO3	M-CH3	43.2	32	-3.46539	88.0126	6-Oxopiperidine-2-carboxylic acid	Organic acids and derivatives	Carboxylic acids and derivatives	Amino acids, peptides, and analogues	128.035	NA	0.565767	1
0.57_128.0347m/z	HMDB0062585	C04281	C5H7NO3	M-H	42.7	31.5	-4.41138	87.152	(3R,5S)-1-pyrroline-3-hydroxy-5-carboxylic Acid	Organic acids and derivatives	Carboxylic acids and derivatives	Amino acids, peptides, and analogues	128.035	NA	0.565767	1
0.57_131.0138m/z	HMDB0001218	C05851	C9H6O2	M-CH3	38.5	0	-0.0881372	92.4952	Coumarin	Phenylpropanoids and polyketides	Coumarins and derivatives	null	131.014	NA	0.573417	1
0.57_131.0138m/z	HMDB0002359	null	C9H6O2	M-CH3	38.6	0.48	-0.0881372	92.4952	Phenylpropiolic acid	Benzenoids	Benzene and substituted derivatives	null	131.014	NA	0.573417	1
0.57_131.0138m/z	HMDB0030967	null	C8H4O2	M-H	38.6	0.461	-0.654252	93.3426	2,4,6-Octatriynoic acid	Lipids and lipid-like molecules	Fatty Acyls	Fatty acids and conjugates	131.014	NA	0.573417	1
0.57_131.0138m/z	HMDB0032938	null	C9H6O2	M-CH3	38.6	0.56	-0.0881372	92.4952	Chromone	Organoheterocyclic compounds	Benzopyrans	1-benzopyrans	131.014	NA	0.573417	1
0.57_131.0138m/z	HMDB0033183	null	C9H6O2	M-CH3	38.6	0.616	-0.0881372	92.4952	2-Benzofurancarboxaldehyde	Organoheterocyclic compounds	Benzofurans	null	131.014	NA	0.573417	1
0.57_131.0138m/z	LMFA01030961	null	C8H4O2	M-H	38.6	0.461	-0.654252	93.3426	2,4,6-Octatriynoic acid	Fatty Acyls [FA]	Fatty Acids and Conjugates [FA01]	Unsaturated fatty acids [FA0103]	131.014	NA	0.573417	1
0.57_135.0304m/z	HMDB0000098	C00181	C5H10O5	M-CH3	38.8	2.59	3.80735	95.799	D-Xylose	Organic oxygen compounds	Organooxygen compounds	Carbohydrates and carbohydrate conjugates	135.03	NA	0.565767	1
0.57_135.0304m/z	HMDB0000157	C00262	C5H4N4O	M-H	37.7	0.329	-6.17187	95.3584	Hypoxanthine	Organoheterocyclic compounds	Imidazopyrimidines	Purines and purine derivatives	135.03	NA	0.565767	1
0.57_135.0304m/z	HMDB0000283	C00121	C5H10O5	M-CH3	38.8	2.71	3.80735	95.799	D-Ribose	Organic oxygen compounds	Organooxygen compounds	Carbohydrates and carbohydrate conjugates	135.03	NA	0.565767	1
0.57_135.0304m/z	HMDB0000366	null	C5H10O5	M-CH3	38.8	2.61	3.80735	95.799	2-Deoxyribonic acid	Organic acids and derivatives	Hydroxy acids and derivatives	Beta hydroxy acids and derivatives	135.03	NA	0.565767	1
0.57_135.0304m/z	HMDB0000613	C21593	C4H8O5	M-H	39	2.6	3.6593	96.8463	Erythronic acid	Organic oxygen compounds	Organooxygen compounds	Carbohydrates and carbohydrate conjugates	135.03	NA	0.565767	1
0.57_135.0304m/z	HMDB0000621	null	C5H10O5	M-CH3	38.8	2.61	3.80735	95.799	D-Ribulose	Organic oxygen compounds	Organooxygen compounds	Carbohydrates and carbohydrate conjugates	135.03	NA	0.565767	1
0.57_135.0304m/z	HMDB0000646	C00259	C5H10O5	M-CH3	38.8	2.59	3.80735	95.799	L-Arabinose	Organic oxygen compounds	Organooxygen compounds	Carbohydrates and carbohydrate conjugates	135.03	NA	0.565767	1
0.57_135.0304m/z	HMDB0000751	null	C5H10O5	M-CH3	38.8	2.61	3.80735	95.799	L-Threo-2-pentulose	Organic oxygen compounds	Organooxygen compounds	Carbohydrates and carbohydrate conjugates	135.03	NA	0.565767	1
0.57_135.0304m/z	HMDB0000943	C21649	C4H8O5	M-H	39	2.6	3.6593	96.8463	Threonic acid	Organic oxygen compounds	Organooxygen compounds	Carbohydrates and carbohydrate conjugates	135.03	NA	0.565767	1
0.57_135.0304m/z	HMDB0001644	null	C5H10O5	M-CH3	38.8	2.61	3.80735	95.799	D-Xylulose	Organooxygen compounds	Carbohydrates and carbohydrate conjugates	Monosaccharides	135.03	NA	0.565767	1
0.57_135.0304m/z	HMDB0003162	null	C6H6N4O	M-CH3	37.7	0	-5.10555	94.3203	7-Methylhypoxanthine	Organoheterocyclic compounds	Imidazopyrimidines	Purines and purine derivatives	135.03	NA	0.565767	1
0.57_135.0304m/z	HMDB0003371	C00310	C5H10O5	M-CH3	38.8	2.73	3.80735	95.799	L-Ribulose	Organic oxygen compounds	Organooxygen compounds	Carbohydrates and carbohydrate conjugates	135.03	NA	0.565767	1
0.57_135.0304m/z	HMDB0012325	C06115	C5H10O5	M-CH3	38.8	2.71	3.80735	95.799	Arabinofuranose	Organic oxygen compounds	Organooxygen compounds	Carbohydrates and carbohydrate conjugates	135.03	NA	0.565767	1
0.57_135.0304m/z	HMDB0013141	null	C6H6N4O	M-CH3	37.7	0	-5.10555	94.3203	1-Methylhypoxanthine	Organoheterocyclic compounds	Imidazopyrimidines	Purines and purine derivatives	135.03	NA	0.565767	1
0.57_135.0304m/z	HMDB0014581	null	C5H4N4O	M-H	37.7	0	-6.17187	95.3584	Allopurinol	Organoheterocyclic compounds	Pyrazolopyrimidines	Pyrazolo[3,4-d]pyrimidines	135.03	NA	0.565767	1
0.57_135.0304m/z	HMDB0029578	null	C6H14S2	M-CH3	36.8	0	-1.98413	86.3742	Diisopropyl disulfide	Organosulfur compounds	Organic disulfides	Dialkyldisulfides	135.03	NA	0.565767	1
0.57_135.0304m/z	HMDB0029941	null	C5H10O5	M-CH3	38.8	2.73	3.80735	95.799	D-Apiose	Organic oxygen compounds	Organooxygen compounds	Carbohydrates and carbohydrate conjugates	135.03	NA	0.565767	1
0.57_135.0304m/z	HMDB0029942	null	C5H10O5	M-CH3	38.8	2.61	3.80735	95.799	D-Arabinose	Organic oxygen compounds	Organooxygen compounds	Carbohydrates and carbohydrate conjugates	135.03	NA	0.565767	1
0.57_135.0304m/z	HMDB0031160	null	C5H12S2	M-H	36.8	0	-2.72887	87.3263	1-Pentanesulfenothioic acid	Organosulfur compounds	Sulfenyl compounds	null	135.03	NA	0.565767	1
0.57_135.0304m/z	HMDB0031161	null	C6H14S2	M-CH3	36.8	0	-1.98413	86.3742	Methyl pentyl disulfide	Organosulfur compounds	Organic disulfides	Dialkyldisulfides	135.03	NA	0.565767	1
0.57_135.0304m/z	HMDB0031472	C08373	C6H14S2	M-CH3	36.8	0	-1.98413	86.3742	Dipropyl disulfide	Organosulfur compounds	Organic disulfides	Dialkyldisulfides	135.03	NA	0.565767	1
0.57_135.0304m/z	HMDB0031709	null	C6H14S2	M-CH3	36.8	0	-1.98413	86.3742	1,6-Hexanedithiol	Organosulfur compounds	Thiols	Alkylthiols	135.03	NA	0.565767	1
0.57_135.0304m/z	HMDB0032180	null	C6H14S2	M-CH3	36.8	0	-1.98413	86.3742	Butyl ethyl disulfide	Organosulfur compounds	Organic disulfides	Dialkyldisulfides	135.03	NA	0.565767	1
0.57_135.0304m/z	HMDB0032408	null	C6H14S2	M-CH3	36.8	0	-1.98413	86.3742	Methyl isopentyl disulfide	Organosulfur compounds	Organic disulfides	Dialkyldisulfides	135.03	NA	0.565767	1
0.57_135.0304m/z	HMDB0033053	null	C5H12S2	M-H	36.8	0	-2.72887	87.3263	Ethyl propyl disulfide	Organosulfur compounds	Organic disulfides	Dialkyldisulfides	135.03	NA	0.565767	1
0.57_135.0304m/z	HMDB0033054	null	C5H12S2	M-H	36.8	0	-2.72887	87.3263	Ethyl isopropyl disulfide	Organosulfur compounds	Organic disulfides	Dialkyldisulfides	135.03	NA	0.565767	1
0.57_135.0304m/z	HMDB0040056	null	C6H14S2	M-CH3	36.8	0	-1.98413	86.3742	xi-1-(Propylthio)-1-propanethiol	Organic oxygen compounds	Organooxygen compounds	Ethers	135.03	NA	0.565767	1
0.57_135.0304m/z	HMDB0059753	null	C5H10O5	M-CH3	38.8	2.61	3.80735	95.799	2-Deoxypentonic acid	Organic acids and derivatives	Hydroxy acids and derivatives	Beta hydroxy acids and derivatives	135.03	NA	0.565767	1
0.57_135.0304m/z	HMDB0060254	null	C5H10O5	M-CH3	38.8	2.59	3.80735	95.799	Aldehydo-D-xylose	Organic oxygen compounds	Organooxygen compounds	Carbohydrates and carbohydrate conjugates	135.03	NA	0.565767	1
0.57_135.0304m/z	HMDB0062620	C01620	C4H8O5	M-H	39	2.6	3.6593	96.8463	L-threonic Acid	Organic oxygen compounds	Organooxygen compounds	Carbohydrates and carbohydrate conjugates	135.03	NA	0.565767	1
0.57_135.0304m/z	HMDB0094694	C20569	C5H10O5	M-CH3	38.8	2.71	3.80735	95.799	beta-Arabinose	Organic oxygen compounds	Organooxygen compounds	Carbohydrates and carbohydrate conjugates	135.03	NA	0.565767	1
0.57_135.0304m/z	HMDB0127617	null	C5H10O5	M-CH3	38.8	2.61	3.80735	95.799	3-hydroxy-2,2-bis(hydroxymethyl)propanoic acid	Organic acids and derivatives	Hydroxy acids and derivatives	Beta hydroxy acids and derivatives	135.03	NA	0.565767	1
0.57_135.0304m/z	LMFA01050386	null	C5H10O5	M-CH3	38.8	2.67	3.80735	95.799	2-deoxy-ribonic acid	Fatty Acyls [FA]	Fatty Acids and Conjugates [FA01]	Hydroxy fatty acids [FA0105]	135.03	NA	0.565767	1
0.57_135.0304m/z	LMFA01050477	null	C5H10O5	M-CH3	38.8	2.61	3.80735	95.799	2-Deoxyribonic acid	Fatty Acyls [FA]	Fatty Acids and Conjugates [FA01]	Hydroxy fatty acids [FA0105]	135.03	NA	0.565767	1
0.57_146.0452m/z	HMDB0000148	C00025	C5H9NO4	M-H	38.2	9.7	-4.73868	86.9284	L-Glutamic acid	Organic acids and derivatives	Carboxylic acids and derivatives	Amino acids, peptides, and analogues	146.045	NA	0.565767	1
0.57_146.0452m/z	HMDB0000510	null	C6H11NO4	M-CH3	39.4	13.9	-3.86998	87.88	Aminoadipic acid	Organic acids and derivatives	Carboxylic acids and derivatives	Amino acids, peptides, and analogues	146.045	NA	0.565767	1
0.57_146.0452m/z	HMDB0002393	C12269	C5H9NO4	M-H	38.2	9.7	-4.73868	86.9284	N-Methyl-D-aspartic acid	Organic acids and derivatives	Carboxylic acids and derivatives	Amino acids, peptides, and analogues	146.045	NA	0.565767	1
0.57_146.0452m/z	HMDB0002931	null	C5H9NO4	M-H	38.8	12.5	-4.73868	86.9284	N-Acetylserine	Organic acids and derivatives	Carboxylic acids and derivatives	Amino acids, peptides, and analogues	146.045	NA	0.565767	1
0.57_146.0452m/z	HMDB0003011	C00979	C5H9NO4	M-H	38.2	9.7	-4.73868	86.9284	O-Acetylserine	Organic acids and derivatives	Carboxylic acids and derivatives	Amino acids, peptides, and analogues	146.045	NA	0.565767	1
0.57_146.0452m/z	HMDB0003339	C00217	C5H9NO4	M-H	38.2	9.7	-4.73868	86.9284	D-Glutamic acid	Organic acids and derivatives	Carboxylic acids and derivatives	Amino acids, peptides, and analogues	146.045	NA	0.565767	1
0.57_146.0452m/z	HMDB0006556	C05938	C5H9NO4	M-H	38.2	9.7	-4.73868	86.9284	L-4-Hydroxyglutamate semialdehyde	Organic acids and derivatives	Carboxylic acids and derivatives	Amino acids, peptides, and analogues	146.045	NA	0.565767	1
0.57_146.0452m/z	HMDB0029423	null	C6H11NO4	M-CH3	39.4	13.9	-3.86998	87.88	Acetylhomoserine	Organic acids and derivatives	Carboxylic acids and derivatives	Amino acids, peptides, and analogues	146.045	NA	0.565767	1
0.57_146.0452m/z	HMDB0033550	null	C5H9NO4	M-H	38.2	9.7	-4.73868	86.9284	3-(Carboxymethylamino)propanoic acid	Organic acids and derivatives	Carboxylic acids and derivatives	Amino acids, peptides, and analogues	146.045	NA	0.565767	1
0.57_146.0452m/z	HMDB0033747	C03210	C6H11NO4	M-CH3	38.9	11.1	-3.86998	87.88	(卤)-2,2'-Iminobispropanoic acid	Organic acids and derivatives	Carboxylic acids and derivatives	Amino acids, peptides, and analogues	146.045	NA	0.565767	1
0.57_146.0452m/z	HMDB0060475	C00302	C5H9NO4	M-H	38.2	9.7	-4.73868	86.9284	DL-Glutamate	Organic acids and derivatives	Carboxylic acids and derivatives	Amino acids, peptides, and analogues	146.045	NA	0.565767	1
0.57_146.0452m/z	HMDB0061715	null	C6H11NO4	M-CH3	39.4	13.9	-3.86998	87.88	Glutamate, gamma-methyl ester	Organic acids and derivatives	Carboxylic acids and derivatives	Amino acids, peptides, and analogues	146.045	NA	0.565767	1
0.57_146.0452m/z	HMDB0062183	null	C5H9NO4	M-H	38.2	9.7	-4.73868	86.9284	N-lactoyl-Glycine	Organic acids and derivatives	Carboxylic acids and derivatives	Amino acids, peptides, and analogues	146.045	NA	0.565767	1
0.57_146.0452m/z	HMDB0062557	null	C6H11NO4	M-CH3	39.4	13.6	-3.86998	87.88	N-Acetylthreonine	Organic acids and derivatives	Carboxylic acids and derivatives	Amino acids, peptides, and analogues	146.045	NA	0.565767	1
0.57_146.0452m/z	HMDB0062660	C01046	C6H11NO4	M-CH3	38.9	11.1	-3.86998	87.88	N-methyl-L-glutamic Acid	Organic acids and derivatives	Carboxylic acids and derivatives	Amino acids, peptides, and analogues	146.045	NA	0.565767	1
0.57_146.0452m/z	HMDB0094716	null	C6H11NO4	M-CH3	38.9	11.1	-3.86998	87.88	hydroxybutyrylglycine	Organic acids and derivatives	Carboxylic acids and derivatives	Amino acids, peptides, and analogues	146.045	NA	0.565767	1
0.57_146.0452m/z	LMFA01170098	null	C6H11NO4	M-CH3	39.4	13.9	-3.86998	87.88	Aminoadipic acid	Fatty Acyls [FA]	Fatty Acids and Conjugates [FA01]	Dicarboxylic acids [FA0117]	146.045	NA	0.565767	1
0.57_147.0084m/z	HMDB0002149	null	C9H6O3	M-CH3	45.2	35.6	-2.12016	92.9093	3 Hydroxycoumarin	Phenylpropanoids and polyketides	Coumarins and derivatives	Hydroxycoumarins	147.008	NA	0.573417	1
0.57_147.0084m/z	HMDB0029865	C09315	C9H6O3	M-CH3	45.2	35.6	-2.12016	92.9093	Umbelliferone	Phenylpropanoids and polyketides	Coumarins and derivatives	Hydroxycoumarins	147.008	NA	0.573417	1
0.57_147.0084m/z	HMDB0136738	null	C9H6O3	M-CH3	45.2	35.6	-2.12016	92.9093	5-hydroxy-2H-chromen-2-one	Phenylpropanoids and polyketides	Coumarins and derivatives	Hydroxycoumarins	147.008	NA	0.573417	1
0.57_147.0084m/z	HMDB0137904	C20414	C9H6O3	M-CH3	45.2	35.6	-2.12016	92.9093	4-hydroxy-2H-chromen-2-one	Phenylpropanoids and polyketides	Coumarins and derivatives	Hydroxycoumarins	147.008	NA	0.573417	1
0.57_147.0084m/z	HMDB0140948	null	C9H6O3	M-CH3	45.2	35.6	-2.12016	92.9093	6-hydroxy-2H-chromen-2-one	Phenylpropanoids and polyketides	Coumarins and derivatives	Hydroxycoumarins	147.008	NA	0.573417	1
0.57_147.0084m/z	HMDB0140949	null	C9H6O3	M-CH3	45.2	35.6	-2.12016	92.9093	8-hydroxy-2H-chromen-2-one	Phenylpropanoids and polyketides	Coumarins and derivatives	Hydroxycoumarins	147.008	NA	0.573417	1
0.57_150.8862m/z	NA	NA	NA	NA	NA	NA	NA	NA	NA	NA	NA	NA	NA	NA	NA	NA
0.57_151.0256m/z	HMDB0000292	C00385	C5H4N4O2	M-H	40.8	8.99	-3.44901	98.8823	Xanthine	Organoheterocyclic compounds	Imidazopyrimidines	Purines and purine derivatives	151.026	NA	0.565767	1
0.57_151.0256m/z	HMDB0000539	C00878	C5H10O6	M-CH3	38.4	0	5.33913	98.1169	Arabinonic acid	Organic oxygen compounds	Organooxygen compounds	Carbohydrates and carbohydrate conjugates	151.026	NA	0.565767	1
0.57_151.0256m/z	HMDB0000786	C07599	C5H4N4O2	M-H	43.3	21.9	-3.44901	98.8823	Oxypurinol	Organoheterocyclic compounds	Imidazopyrimidines	Purines and purine derivatives	151.026	NA	0.565767	1
0.57_151.0256m/z	HMDB0000867	C01685	C5H10O6	M-CH3	38.4	0	5.33913	98.1169	Ribonic acid	Organic oxygen compounds	Organooxygen compounds	Carbohydrates and carbohydrate conjugates	151.026	NA	0.565767	1
0.57_151.0256m/z	HMDB0001182	null	C5H4N4O2	M-H	44.3	26.9	-3.44901	98.8823	6,8-Dihydroxypurine	Organoheterocyclic compounds	Imidazopyrimidines	Purines and purine derivatives	151.026	NA	0.565767	1
0.57_151.0256m/z	HMDB0001886	C16357	C6H6N4O2	M-CH3	40.8	9.18	-2.71523	97.8079	3-Methylxanthine	Organoheterocyclic compounds	Imidazopyrimidines	Purines and purine derivatives	151.026	NA	0.565767	1
0.57_151.0256m/z	HMDB0001991	C16353	C6H6N4O2	M-CH3	43.5	23.1	-2.71523	97.8079	7-Methylxanthine	Organoheterocyclic compounds	Imidazopyrimidines	Purines and purine derivatives	151.026	NA	0.565767	1
0.57_151.0256m/z	HMDB0010738	C16358	C6H6N4O2	M-CH3	40.8	9.18	-2.71523	97.8079	1-Methylxanthine	Organoheterocyclic compounds	Imidazopyrimidines	Purines and purine derivatives	151.026	NA	0.565767	1
0.57_151.0256m/z	HMDB0034394	null	C6H14OS2	M-CH3	37.9	0	0.105515	89.5549	S-Propyl 1-propanesulfinothioate	Organic acids and derivatives	Thiosulfinic acid esters	null	151.026	NA	0.565767	1
0.57_151.0256m/z	HMDB0059716	null	C6H6N4O2	M-CH3	43.5	23.1	-2.71523	97.8079	9-Methylxanthine	Organoheterocyclic compounds	Imidazopyrimidines	Purines and purine derivatives	151.026	NA	0.565767	1
0.57_151.0256m/z	HMDB0059750	null	C5H10O6	M-CH3	38.4	0	5.33913	98.1169	2,3,4,5-Tetrahydroxypentanoic acid	Organic oxygen compounds	Organooxygen compounds	Carbohydrates and carbohydrate conjugates	151.026	NA	0.565767	1
0.57_151.0256m/z	HMDB0060255	null	C5H10O6	M-CH3	38.4	0	5.33913	98.1169	L-Lyxonate	Organic oxygen compounds	Organooxygen compounds	Carbohydrates and carbohydrate conjugates	151.026	NA	0.565767	1
0.57_151.0256m/z	HMDB0060256	C05411	C5H10O6	M-CH3	38.4	0	5.33913	98.1169	L-Xylonate	Organic oxygen compounds	Organooxygen compounds	Carbohydrates and carbohydrate conjugates	151.026	NA	0.565767	1
0.57_152.8831m/z	HMDB0029596	C13827	CHCl3	M+Cl	27.3	0	-5.92969	43.0535	Chloroform	Organohalogen compounds	Alkyl halides	Halomethanes	152.883	NA	0.573417	1
0.57_153.0192m/z	HMDB0000130	C00544	C8H8O4	M-CH3	39.6	0	-0.578874	98.8785	Homogentisic acid	Benzenoids	Benzene and substituted derivatives	Phenylacetic acids	153.019	NA	0.565767	1
0.57_153.0192m/z	HMDB0000152	C00628	C7H6O4	M-H	39.3	0	-1.10876	98.0661	Gentisic acid	Benzenoids	Benzene and substituted derivatives	Benzoic acids and derivatives	153.019	NA	0.565767	1
0.57_153.0192m/z	HMDB0000397	C00196	C7H6O4	M-H	39.3	0	-1.10876	98.0661	2-Pyrocatechuic acid	Benzenoids	Benzene and substituted derivatives	Benzoic acids and derivatives	153.019	NA	0.565767	1
0.57_153.0192m/z	HMDB0000484	C06672	C8H8O4	M-CH3	39.6	0	-0.578874	98.8785	Vanillic acid	Benzenoids	Benzene and substituted derivatives	Benzoic acids and derivatives	153.019	NA	0.565767	1
0.57_153.0192m/z	HMDB0000750	null	C8H8O4	M-CH3	39.6	0	-0.578874	98.8785	3-Hydroxymandelic acid	Benzenoids	Phenols	1-hydroxy-4-unsubstituted benzenoids	153.019	NA	0.565767	1
0.57_153.0192m/z	HMDB0000822	C11527	C8H8O4	M-CH3	39.6	0	-0.578874	98.8785	p-Hydroxymandelic acid	Benzenoids	Phenols	1-hydroxy-2-unsubstituted benzenoids	153.019	NA	0.565767	1
0.57_153.0192m/z	HMDB0001336	C01161	C8H8O4	M-CH3	39.6	0	-0.578874	98.8785	3,4-Dihydroxybenzeneacetic acid	Benzenoids	Phenols	Benzenediols	153.019	NA	0.565767	1
0.57_153.0192m/z	HMDB0001856	C00230	C7H6O4	M-H	39.3	0	-1.10876	98.0661	Protocatechuic acid	Benzenoids	Benzene and substituted derivatives	Benzoic acids and derivatives	153.019	NA	0.565767	1
0.57_153.0192m/z	HMDB0001868	null	C8H8O4	M-CH3	39.6	0	-0.578874	98.8785	5-Methoxysalicylic acid	Benzenoids	Benzene and substituted derivatives	Benzoic acids and derivatives	153.019	NA	0.565767	1
0.57_153.0192m/z	HMDB0006242	C05577	C8H8O4	M-CH3	42	11.8	-0.578874	98.8785	3,4-Dihydroxymandelaldehyde	Benzenoids	Benzene and substituted derivatives	Phenylacetaldehydes	153.019	NA	0.565767	1
0.57_153.0192m/z	HMDB0013676	C21298	C7H6O4	M-H	39.3	0	-1.10876	98.0661	2,6-Dihydroxybenzoic acid	Benzenoids	Benzene and substituted derivatives	Benzoic acids and derivatives	153.019	NA	0.565767	1
0.57_153.0192m/z	HMDB0013677	null	C7H6O4	M-H	39.3	0	-1.10876	98.0661	3,5-Dihydroxybenzoic acid	Benzenoids	Benzene and substituted derivatives	Benzoic acids and derivatives	153.019	NA	0.565767	1
0.57_153.0192m/z	HMDB0029644	null	C8H8O4	M-CH3	42.4	13.9	-0.578874	98.8785	2',4',6'-Trihydroxyacetophenone	Benzenoids	Benzene and substituted derivatives	Phenols and derivatives	153.019	NA	0.565767	1
0.57_153.0192m/z	HMDB0029666	null	C7H6O4	M-H	39.3	0	-1.10876	98.0661	2,4-Dihydroxybenzoic acid	Benzenoids	Benzene and substituted derivatives	Benzoic acids and derivatives	153.019	NA	0.565767	1
0.57_153.0192m/z	HMDB0029673	C10331	C8H8O4	M-CH3	47.6	40	-0.578874	98.8785	2,6-Dimethoxy-1,4-benzoquinone	Organic oxygen compounds	Organooxygen compounds	Carbonyl compounds	153.019	NA	0.565767	1
0.57_153.0192m/z	HMDB0033129	null	C8H8O4	M-CH3	48.2	42.6	-0.578874	98.8785	3-Acetyl-4-hydroxy-6-methyl-2H-pyran-2-one	Organic oxygen compounds	Organooxygen compounds	Carbonyl compounds	153.019	NA	0.565767	1
0.57_153.0192m/z	HMDB0034299	C16748	C7H6O4	M-H	47.6	41.3	-1.10876	98.0661	Patulin	Organoheterocyclic compounds	Pyrans	null	153.019	NA	0.565767	1
0.57_153.0192m/z	HMDB0034335	null	C8H8O4	M-CH3	47.5	39.4	-0.578874	98.8785	Thermophillin	Organic oxygen compounds	Organooxygen compounds	Carbonyl compounds	153.019	NA	0.565767	1
0.57_153.0192m/z	HMDB0059713	null	C8H8O4	M-CH3	39.6	0	-0.578874	98.8785	3-Methoxysalicylic acid	Benzenoids	Benzene and substituted derivatives	Benzoic acids and derivatives	153.019	NA	0.565767	1
0.57_153.0192m/z	HMDB0060003	null	C8H8O4	M-CH3	39.6	0	-0.578874	98.8785	Isovanillic acid	Benzenoids	Benzene and substituted derivatives	Benzoic acids and derivatives	153.019	NA	0.565767	1
0.57_153.0192m/z	HMDB0094709	null	C8H8O4	M-CH3	39.6	0	-0.578874	98.8785	3, 5-Dihydroxyphenylacetic acid	Benzenoids	Phenols	Benzenediols	153.019	NA	0.565767	1
0.57_153.0192m/z	HMDB0125090	null	C7H6O4	M-H	42	13.3	-1.10876	98.0661	2,4,6-trihydroxybenzaldehyde	Benzenoids	Phenols	Benzenetriols and derivatives	153.019	NA	0.565767	1
0.57_153.0192m/z	HMDB0125536	null	C8H8O4	M-CH3	39.6	0	-0.578874	98.8785	3-hydroxy-5-methoxybenzoic acid	Benzenoids	Benzene and substituted derivatives	Benzoic acids and derivatives	153.019	NA	0.565767	1
0.57_153.0192m/z	HMDB0131176	null	C8H8O4	M-CH3	39.6	0	-0.578874	98.8785	2-hydroxy-4-methoxybenzoic acid	Benzenoids	Benzene and substituted derivatives	Benzoic acids and derivatives	153.019	NA	0.565767	1
0.57_153.0192m/z	HMDB0140902	null	C8H8O4	M-CH3	39.6	0	-0.578874	98.8785	3-hydroxy-2-methoxybenzoic acid	null	null	null	153.019	NA	0.565767	1
0.57_153.0192m/z	HMDB0240257	null	C8H8O4	M-CH3	47.6	40	-0.578874	98.8785	Quinolacetic acid	Organooxygen compounds	Alcohols and polyols	Tertiary alcohols	153.019	NA	0.565767	1
0.57_153.0192m/z	LMPK13010001	C01839	C8H8O4	M-CH3	39.6	0	-0.578874	98.8785	Orsellinic acid	Polyketides [PK]	Aromatic polyketides [PK13]	Monocyclic aromatic polyketides [PK1301]	153.019	NA	0.565767	1
0.57_159.0070m/z	HMDB0030577	null	C10H6O3	M-CH3	45.4	46.8	-9.53832	90.8552	1-Oxo-1H-2-benzopyran-3-carboxaldehyde	Phenylpropanoids and polyketides	Isocoumarins and derivatives	null	159.007	NA	0.573417	1
0.57_159.0070m/z	HMDB0030773	C03840	C10H6O3	M-CH3	46.6	52.7	-9.53832	90.8552	Juglone	Benzenoids	Naphthalenes	Naphthoquinones	159.007	NA	0.573417	1
0.57_175.0222m/z	NA	NA	NA	NA	NA	NA	NA	NA	NA	NA	NA	NA	NA	NA	NA	NA
0.57_176.0088m/z	NA	NA	NA	NA	NA	NA	NA	NA	NA	NA	NA	NA	NA	NA	NA	NA
0.57_179.0326m/z	HMDB0014991	null	C6H6N6O2	M-CH3	28.3	0	1.71293	43.7831	Temozolomide	Organoheterocyclic compounds	Imidazotetrazines	null	179.033	NA	0.573417	1
0.57_182.0451m/z	HMDB0000017	C00847	C8H9NO4	M-H	38.9	11.2	-4.35123	88.3281	4-Pyridoxic acid	Organoheterocyclic compounds	Pyridines and derivatives	Pyridinecarboxylic acids and derivatives	182.045	NA	0.565767	1
0.57_182.0451m/z	HMDB0000181	C00355	C9H11NO4	M-CH3	39.4	12.2	-3.66879	89.147	L-Dopa	Organic acids and derivatives	Carboxylic acids and derivatives	Amino acids, peptides, and analogues	182.045	NA	0.565767	1
0.57_182.0451m/z	HMDB0000609	null	C9H11NO4	M-CH3	39.4	12.2	-3.66879	89.147	DL-Dopa	Organic acids and derivatives	Carboxylic acids and derivatives	Amino acids, peptides, and analogues	182.045	NA	0.565767	1
0.57_182.0451m/z	HMDB0038336	null	C9H11NO4	M-CH3	39.4	12.3	-3.66879	89.147	2-Hydroxy-3-(3,4-dihydroxyphenyl)propanamide	Benzenoids	Phenols	Benzenediols	182.045	NA	0.565767	1
0.57_182.0451m/z	HMDB0038750	null	C9H11NO4	M-CH3	37	0	-3.66879	89.147	N-Hydroxy-L-tyrosine	null	null	null	182.045	NA	0.565767	1
0.57_185.8748m/z	NA	NA	NA	NA	NA	NA	NA	NA	NA	NA	NA	NA	NA	NA	NA	NA
0.57_188.0924m/z	HMDB0000201	null	C9H17NO4	M-CH3	37.6	0	-1.96442	90.5231	L-Acetylcarnitine	Lipids and lipid-like molecules	Fatty Acyls	Fatty acid esters	188.092	NA	0.565767	1
0.57_188.0924m/z	HMDB0036604	null	C8H15NO4	M-H	37.3	0	-2.49872	89.6939	N-Methylcalystegine B2	Alkaloids and derivatives	Tropane alkaloids	null	188.092	NA	0.565767	1
0.57_188.0924m/z	HMDB0062176	null	C9H17NO4	M-CH3	37.6	0	-1.96442	90.5231	N-lactoyl-Leucine	Organic acids and derivatives	Carboxylic acids and derivatives	Amino acids, peptides, and analogues	188.092	NA	0.565767	1
0.57_188.0924m/z	HMDB0062181	null	C8H15NO4	M-H	37.3	0	-2.49872	89.6939	N-lactoyl-Valine	Organic acids and derivatives	Carboxylic acids and derivatives	Amino acids, peptides, and analogues	188.092	NA	0.565767	1
0.57_188.0924m/z	HMDB0094718	null	C8H15NO4	M-H	37.3	0	-2.49872	89.6939	1-hydroxyhexanoylglycine	Organic acids and derivatives	Carboxylic acids and derivatives	Amino acids, peptides, and analogues	188.092	NA	0.565767	1
0.57_188.0924m/z	HMDB0094719	null	C8H15NO4	M-H	37.3	0	-2.49872	89.6939	2-hydroxyhexanoylglycine	Organic acids and derivatives	Carboxylic acids and derivatives	Amino acids, peptides, and analogues	188.092	NA	0.565767	1
0.57_188.0924m/z	HMDB0094720	null	C8H15NO4	M-H	37.3	0	-2.49872	89.6939	3-hydroxyhexanoylglycine	Organic acids and derivatives	Carboxylic acids and derivatives	Amino acids, peptides, and analogues	188.092	NA	0.565767	1
0.57_188.0924m/z	HMDB0094721	null	C8H15NO4	M-H	37.3	0	-2.49872	89.6939	4-hydroxyhexanoylglycine	Organic acids and derivatives	Carboxylic acids and derivatives	Amino acids, peptides, and analogues	188.092	NA	0.565767	1
0.57_188.0924m/z	HMDB0094722	null	C8H15NO4	M-H	37.3	0	-2.49872	89.6939	5-hydroxyhexanoylglycine	Organic acids and derivatives	Carboxylic acids and derivatives	Amino acids, peptides, and analogues	188.092	NA	0.565767	1
0.57_188.0924m/z	LMFA07070049	null	C9H17NO4	M-CH3	37.6	0	-1.96442	90.5231	Acetyl-D-carnitine	Fatty Acyls [FA]	Fatty esters [FA07]	Fatty acyl carnitines [FA0707]	188.092	NA	0.565767	1
0.57_188.0924m/z	LMFA07070050	null	C9H17NO4	M-CH3	37.6	0	-1.96442	90.5231	Acetyl-L-carnitine	Fatty Acyls [FA]	Fatty esters [FA07]	Fatty acyl carnitines [FA0707]	188.092	NA	0.565767	1
0.57_188.0924m/z	LMFA07070060	null	C9H17NO4	M-CH3	37.6	0	-1.96442	90.5231	DL-Acetylcarnitine	Fatty Acyls [FA]	Fatty esters [FA07]	Fatty acyl carnitines [FA0707]	188.092	NA	0.565767	1
0.57_191.0155m/z	HMDB0033845	null	C10H8O2S	M-H	35.6	0	-8.96331	87.899	(Z)-5-[(5-Methyl-2-thienyl)methylene]-2(5H)-furanone	Organoheterocyclic compounds	Thiophenes	2,5-disubstituted thiophenes	191.016	NA	0.573417	1
0.57_191.0155m/z	HMDB0033995	null	C11H10O2S	M-CH3	36.3	3.02	-7.99685	87.3159	Methyl (Z)-5-(5-methyl-2-thienyl)-2-penten-4-ynoate	Lipids and lipid-like molecules	Fatty Acyls	Fatty acid esters	191.016	NA	0.573417	1
0.57_191.0155m/z	HMDB0034858	null	C11H10O2S	M-CH3	36.5	4.01	-7.99685	87.3159	Methyl (Z)-5-(1-propynyl)-2-thienylacrylate	Lipids and lipid-like molecules	Fatty Acyls	Fatty acid esters	191.016	NA	0.573417	1
0.57_201.0746m/z	NA	NA	NA	NA	NA	NA	NA	NA	NA	NA	NA	NA	NA	NA	NA	NA
0.57_203.0331m/z	HMDB0029518	null	C12H10O4	M-CH3	34	21.5	-8.16928	57.4477	Liqcoumarin	Phenylpropanoids and polyketides	Coumarins and derivatives	Hydroxycoumarins	203.033	NA	0.573417	1
0.57_203.0331m/z	HMDB0030769	null	C12H10O4	M-CH3	42.1	62.4	-8.16928	57.4477	8-Hydroxy-2-methoxy-6-methyl-1,4-naphthoquinone	Benzenoids	Naphthalenes	Naphthoquinones	203.033	NA	0.573417	1
0.57_203.0331m/z	HMDB0032989	C03837	C12H10O4	M-CH3	34.2	22.4	-8.16928	57.4477	4-Methylumbelliferyl acetate	Phenylpropanoids and polyketides	Coumarins and derivatives	null	203.033	NA	0.573417	1
0.57_203.0331m/z	HMDB0033779	null	C12H10O4	M-CH3	40.4	53.6	-8.16928	57.4477	Piperic acid	Organoheterocyclic compounds	Benzodioxoles	null	203.033	NA	0.573417	1
0.57_205.0514m/z	HMDB0029466	null	C11H10O4	M-H	47	46.6	3.62156	92.7408	Eugenitol	Organoheterocyclic compounds	Benzopyrans	1-benzopyrans	205.051	NA	0.573417	1
0.57_205.0514m/z	HMDB0029467	null	C12H12O4	M-CH3	45.4	39.1	3.72492	91.9971	Eugenitin	Organoheterocyclic compounds	Benzopyrans	1-benzopyrans	205.051	NA	0.573417	1
0.57_205.0514m/z	HMDB0029472	null	C11H10O4	M-H	47	46.6	3.62156	92.7408	Isoeugenitol	Organoheterocyclic compounds	Benzopyrans	1-benzopyrans	205.051	NA	0.573417	1
0.57_205.0514m/z	HMDB0029473	null	C12H12O4	M-CH3	47	47.5	3.72492	91.9971	Isoeugenitin	Organoheterocyclic compounds	Benzopyrans	1-benzopyrans	205.051	NA	0.573417	1
0.57_205.0514m/z	HMDB0029775	null	C11H10O4	M-H	44.6	34.3	3.62156	92.7408	Vinyl caffeate	Phenylpropanoids and polyketides	Cinnamic acids and derivatives	Hydroxycinnamic acids and derivatives	205.051	NA	0.573417	1
0.57_205.0514m/z	HMDB0030818	C09311	C11H10O4	M-H	44.7	35.2	3.62156	92.7408	Scoparone	Phenylpropanoids and polyketides	Coumarins and derivatives	null	205.051	NA	0.573417	1
0.57_205.0514m/z	HMDB0032952	null	C11H10O4	M-H	44.7	35.2	3.62156	92.7408	Citropten	Phenylpropanoids and polyketides	Coumarins and derivatives	null	205.051	NA	0.573417	1
0.57_205.0514m/z	HMDB0035303	null	C11H10O4	M-H	42.1	22.1	3.62156	92.7408	3-Methoxy-4,5-methylenedioxycinnamaldehyde	Organoheterocyclic compounds	Benzodioxoles	null	205.051	NA	0.573417	1
0.57_205.0514m/z	HMDB0036627	C20210	C11H10O4	M-H	47	46.6	3.62156	92.7408	Eugenin	Organoheterocyclic compounds	Benzopyrans	1-benzopyrans	205.051	NA	0.573417	1
0.57_205.0514m/z	HMDB0041442	null	C12H12O4	M-CH3	43.7	30.8	3.72492	91.9971	Hispolone	Benzenoids	Phenols	Benzenediols	205.051	NA	0.573417	1
0.57_205.0514m/z	HMDB0129368	null	C11H10O4	M-H	44.6	34.3	3.62156	92.7408	1-(6-hydroxy-4-methoxy-1-benzofuran-5-yl)ethan-1-one	Organoheterocyclic compounds	Benzofurans	null	205.051	NA	0.573417	1
0.57_205.0514m/z	HMDB0136784	null	C11H10O4	M-H	46.7	45.2	3.62156	92.7408	6-(hydroxymethyl)-7-methoxy-2H-chromen-2-one	null	null	null	205.051	NA	0.573417	1
0.57_207.0666m/z	HMDB0002056	null	C12H14O4	M-CH3	38.8	0	1.665	96.1203	Monoisobutyl phthalic acid	Benzenoids	Benzene and substituted derivatives	Benzoic acids and derivatives	207.067	NA	0.565767	1
0.57_207.0666m/z	HMDB0012127	null	C11H12O4	M-H	42.7	17.9	1.42389	97.1811	(R)-2-Benzylsuccinate	Phenylpropanoids and polyketides	Phenylpropanoic acids	null	207.067	NA	0.565767	1
0.57_207.0666m/z	HMDB0013247	null	C12H14O4	M-CH3	38.8	0	1.665	96.1203	Monobutylphthalate	Benzenoids	Benzene and substituted derivatives	Benzoic acids and derivatives	207.067	NA	0.565767	1
0.57_207.0666m/z	HMDB0029185	null	C11H12O4	M-H	43.7	22.8	1.42389	97.1811	5-(3',4'-Dihydroxyphenyl)-gamma-valerolactone	Benzenoids	Phenols	Benzenediols	207.067	NA	0.565767	1
0.57_207.0666m/z	HMDB0029226	null	C12H14O4	M-CH3	43.4	22.7	1.665	96.1203	5'-(3'-Methoxy-4'-hydroxyphenyl)-gamma-valerolactone	Benzenoids	Benzene and substituted derivatives	Phenols and derivatives	207.067	NA	0.565767	1
0.57_207.0666m/z	HMDB0029470	null	C12H14O4	M-CH3	38.8	0	1.665	96.1203	Isodillapiole	Organoheterocyclic compounds	Benzodioxoles	null	207.067	NA	0.565767	1
0.57_207.0666m/z	HMDB0030725	C10449	C12H14O4	M-CH3	38.8	0	1.665	96.1203	Dillapiol	Organoheterocyclic compounds	Benzodioxoles	null	207.067	NA	0.565767	1
0.57_207.0666m/z	HMDB0031668	null	C12H14O4	M-CH3	47.3	42.3	1.665	96.1203	Dihydrodeoxy-8-epiaustdiol	Organoheterocyclic compounds	Azaphilones	null	207.067	NA	0.565767	1
0.57_207.0666m/z	HMDB0033776	C10429	C12H14O4	M-CH3	38.8	0	1.665	96.1203	Apiole	Organoheterocyclic compounds	Benzodioxoles	null	207.067	NA	0.565767	1
0.57_207.0666m/z	HMDB0034056	null	C12H14O4	M-CH3	39.4	2.95	1.665	96.1203	5-(3,4-Methylenedioxyphenyl)pentanoic acid	Organoheterocyclic compounds	Benzodioxoles	null	207.067	NA	0.565767	1
0.57_207.0666m/z	HMDB0034315	null	C11H12O4	M-H	39.8	3.74	1.42389	97.1811	3-(3,4-Dimethoxyphenyl)-2-propenoic acid	Phenylpropanoids and polyketides	Cinnamic acids and derivatives	Hydroxycinnamic acids and derivatives	207.067	NA	0.565767	1
0.57_207.0666m/z	HMDB0036055	null	C11H12O4	M-H	41.9	13.9	1.42389	97.1811	Furapiole	Organoheterocyclic compounds	Benzodioxoles	null	207.067	NA	0.565767	1
0.57_207.0666m/z	HMDB0037130	null	C12H14O4	M-CH3	38.8	0	1.665	96.1203	Piperonyl isobutyrate	Benzenoids	Benzene and substituted derivatives	Benzyloxycarbonyls	207.067	NA	0.565767	1
0.57_207.0666m/z	HMDB0037308	null	C11H12O4	M-H	41.9	14	1.42389	97.1811	1-(2-Methoxy-3,4-methylenedioxyphenyl)-1-propanone	Organoheterocyclic compounds	Benzodioxoles	null	207.067	NA	0.565767	1
0.57_207.0666m/z	HMDB0037681	null	C12H14O4	M-CH3	41.8	14.6	1.665	96.1203	Vanillin isobutyrate	Benzenoids	Phenol esters	null	207.067	NA	0.565767	1
0.57_207.0666m/z	HMDB0038510	null	C11H12O4	M-H	44.3	26.2	1.42389	97.1811	6-Methoxymellein	Organoheterocyclic compounds	Benzopyrans	2-benzopyrans	207.067	NA	0.565767	1
0.57_207.0666m/z	HMDB0038563	null	C12H14O4	M-CH3	41.7	14.6	1.665	96.1203	(Z)-3-(2,4,5-Trimethoxyphenyl)-2-propenal	Phenylpropanoids and polyketides	Cinnamaldehydes	null	207.067	NA	0.565767	1
0.57_207.0666m/z	HMDB0040892	null	C11H12O4	M-H	42.5	16.9	1.42389	97.1811	3-(3-Methoxy-4,5-methylenedioxyphenyl)-2-propen-1-ol	Organoheterocyclic compounds	Benzodioxoles	null	207.067	NA	0.565767	1
0.57_207.0666m/z	HMDB0041379	null	C12H14O4	M-CH3	44.4	27.7	1.665	96.1203	2,3-Dihydro-3-hydroxy-6-methoxy-2,2-dimethyl-4H-1-benzopyran-4-one	Organoheterocyclic compounds	Benzopyrans	1-benzopyrans	207.067	NA	0.565767	1
0.57_207.0666m/z	HMDB0041461	null	C11H12O4	M-H	42.9	18.9	1.42389	97.1811	Anthriscinol	Organoheterocyclic compounds	Benzodioxoles	null	207.067	NA	0.565767	1
0.57_207.0666m/z	HMDB0041692	null	C11H12O4	M-H	43.7	22.8	1.42389	97.1811	5-(3',5'-Dihydroxyphenyl)-gamma-valerolactone	Benzenoids	Phenols	Benzenediols	207.067	NA	0.565767	1
0.57_207.0666m/z	HMDB0094660	C14175	C12H14O4	M-CH3	39.3	2.19	1.665	96.1203	Diethyl phthalic acid	Benzenoids	Benzene and substituted derivatives	Benzoic acids and derivatives	207.067	NA	0.565767	1
0.57_207.0666m/z	HMDB0127491	null	C11H12O4	M-H	39.8	3.74	1.42389	97.1811	3-(3,5-dimethoxyphenyl)prop-2-enoic acid	null	null	null	207.067	NA	0.565767	1
0.57_207.0666m/z	HMDB0127824	null	C12H14O4	M-CH3	43.4	22.7	1.665	96.1203	5-[(3-hydroxy-4-methoxyphenyl)methyl]oxolan-2-one	Benzenoids	Phenols	Methoxyphenols	207.067	NA	0.565767	1
0.57_207.0666m/z	HMDB0131169	null	C11H12O4	M-H	39.7	2.91	1.42389	97.1811	methyl (2E)-3-(2-hydroxy-4-methoxyphenyl)prop-2-enoate	Phenylpropanoids and polyketides	Cinnamic acids and derivatives	Hydroxycinnamic acids and derivatives	207.067	NA	0.565767	1
0.57_207.0666m/z	HMDB0131283	null	C12H14O4	M-CH3	41.2	11.7	1.665	96.1203	ethyl (2E)-3-(2-hydroxy-4-methoxyphenyl)prop-2-enoate	Phenylpropanoids and polyketides	Cinnamic acids and derivatives	Hydroxycinnamic acids and derivatives	207.067	NA	0.565767	1
0.57_207.0666m/z	HMDB0131284	null	C12H14O4	M-CH3	39.4	2.92	1.665	96.1203	ethyl 3-(4-methoxyphenyl)oxirane-2-carboxylate	Benzenoids	Phenol ethers	Anisoles	207.067	NA	0.565767	1
0.57_207.0666m/z	HMDB0131285	null	C12H14O4	M-CH3	41.5	13.4	1.665	96.1203	2-hydroxyethyl (2E)-3-(4-methoxyphenyl)prop-2-enoate	Phenylpropanoids and polyketides	Cinnamic acids and derivatives	Cinnamic acid esters	207.067	NA	0.565767	1
0.57_207.0666m/z	HMDB0133456	null	C11H12O4	M-H	40.8	8.42	1.42389	97.1811	(3Z)-3-hydroxy-4-(4-hydroxy-3-methoxyphenyl)but-3-en-2-one	Phenylpropanoids and polyketides	Cinnamic acids and derivatives	Hydroxycinnamic acids and derivatives	207.067	NA	0.565767	1
0.57_207.0666m/z	HMDB0133458	null	C11H12O4	M-H	40.8	8.42	1.42389	97.1811	4-(3,4-dihydroxy-5-methoxyphenyl)but-3-en-2-one	Phenylpropanoids and polyketides	Cinnamic acids and derivatives	Hydroxycinnamic acids and derivatives	207.067	NA	0.565767	1
0.57_207.0666m/z	HMDB0133459	null	C11H12O4	M-H	40.8	8.42	1.42389	97.1811	4-(2,4-dihydroxy-5-methoxyphenyl)but-3-en-2-one	Phenylpropanoids and polyketides	Cinnamic acids and derivatives	Hydroxycinnamic acids and derivatives	207.067	NA	0.565767	1
0.57_207.0666m/z	HMDB0133460	null	C11H12O4	M-H	40.8	8.42	1.42389	97.1811	4-(2,4-dihydroxy-3-methoxyphenyl)but-3-en-2-one	Phenylpropanoids and polyketides	Cinnamic acids and derivatives	Hydroxycinnamic acids and derivatives	207.067	NA	0.565767	1
0.57_207.0666m/z	HMDB0133461	null	C11H12O4	M-H	40.8	8.32	1.42389	97.1811	1-[3-(4-hydroxy-3-methoxyphenyl)oxiran-2-yl]ethan-1-one	Benzenoids	Phenols	Methoxyphenols	207.067	NA	0.565767	1
0.57_207.0666m/z	HMDB0133462	null	C11H12O4	M-H	39.7	3.01	1.42389	97.1811	1-hydroxy-4-(4-hydroxy-3-methoxyphenyl)but-3-en-2-one	Phenylpropanoids and polyketides	Cinnamic acids and derivatives	Hydroxycinnamic acids and derivatives	207.067	NA	0.565767	1
0.57_207.0666m/z	HMDB0133474	null	C11H12O4	M-H	40.8	8.32	1.42389	97.1811	1-(4-hydroxy-3-methoxyphenyl)butane-2,3-dione	Benzenoids	Phenols	Methoxyphenols	207.067	NA	0.565767	1
0.57_207.0666m/z	HMDB0135689	null	C12H14O4	M-CH3	42	15.9	1.665	96.1203	4-(4-hydroxy-3,5-dimethoxyphenyl)but-3-en-2-one	null	null	null	207.067	NA	0.565767	1
0.57_207.0666m/z	HMDB0135900	null	C12H14O4	M-CH3	40.5	8.57	1.665	96.1203	4-hydroxy-3-(4-hydroxy-3-methylbut-2-en-1-yl)benzoic acid	Benzenoids	Benzene and substituted derivatives	Benzoic acids and derivatives	207.067	NA	0.565767	1
0.57_207.0666m/z	HMDB0135904	null	C12H14O4	M-CH3	40.9	10.5	1.665	96.1203	3-[(3,3-dimethyloxiran-2-yl)methyl]-4-hydroxybenzoic acid	Benzenoids	Benzene and substituted derivatives	Benzoic acids and derivatives	207.067	NA	0.565767	1
0.57_207.0666m/z	HMDB0135906	null	C12H14O4	M-CH3	39.8	5.08	1.665	96.1203	3,4-dihydroxy-5-(3-methylbut-2-en-1-yl)benzoic acid	Benzenoids	Benzene and substituted derivatives	Benzoic acids and derivatives	207.067	NA	0.565767	1
0.57_207.0666m/z	HMDB0138526	null	C11H12O4	M-H	39.8	3.74	1.42389	97.1811	3-(3,4-dimethoxyphenyl)prop-2-enoic acid	null	null	null	207.067	NA	0.565767	1
0.57_207.0666m/z	HMDB0142179	null	C11H12O4	M-H	42.7	17.9	1.42389	97.1811	2-benzylbutanedioic acid	Phenylpropanoids and polyketides	Phenylpropanoic acids	null	207.067	NA	0.565767	1
0.57_207.0666m/z	LMFA01170008	null	C12H14O4	M-CH3	39.9	5.5	1.665	96.1203	2E,4E,8E,10E-Dodecatetraenedioic acid	Fatty Acyls [FA]	Fatty Acids and Conjugates [FA01]	Dicarboxylic acids [FA0117]	207.067	NA	0.565767	1
0.57_208.8444m/z	NA	NA	NA	NA	NA	NA	NA	NA	NA	NA	NA	NA	NA	NA	NA	NA
0.57_211.0943n	HMDB0015078	C07207	C9H13N3O3	M-CH3, M+Cl	28.6	23.8	-6.59371	26.5113	Zalcitabine	Nucleosides, nucleotides, and analogues	Pyrimidine nucleosides	Pyrimidine 2',3'-dideoxyribonucleosides	246.043	211.094	0.573417	1
0.57_212.8387m/z	NA	NA	NA	NA	NA	NA	NA	NA	NA	NA	NA	NA	NA	NA	NA	NA
0.57_217.1309n	HMDB0000824	C03017	C10H19NO4	M-CH3, M-H	37.3	0	-2.43748	89.2773	Propionylcarnitine	Lipids and lipid-like molecules	Fatty Acyls	Fatty acid esters	216.123	217.131	0.565767	1
0.57_217.1309n	HMDB0062514	null	C10H19NO4	M-CH3, M-H	37.3	0	-2.43748	89.2773	O-propanoyl-carnitine	Lipids and lipid-like molecules	Fatty Acyls	Fatty acid esters	216.123	217.131	0.565767	1
0.57_217.1309n	LMFA07070005	null	C10H19NO4	M-CH3, M-H	37.3	0	-2.43748	89.2773	O-propanoyl-carnitine	Fatty Acyls [FA]	Fatty esters [FA07]	Fatty acyl carnitines [FA0707]	216.123	217.131	0.565767	1
0.57_217.1309n	LMFA07070099	null	C10H19NO4	M-CH3, M-H	37.3	0	-2.43748	89.2773	O-propanoyl-D-carnitine	Fatty Acyls [FA]	Fatty esters [FA07]	Fatty acyl carnitines [FA0707]	216.123	217.131	0.565767	1
0.57_217.1309n	LMFA07070105	C03017	C10H19NO4	M-CH3, M-H	37.3	0	-2.43748	89.2773	Propionylcarnitine	Fatty Acyls [FA]	Fatty esters [FA07]	Fatty acyl carnitines [FA0707]	216.123	217.131	0.565767	1
0.57_218.1021m/z	HMDB0000210	C00864	C9H17NO5	M-H	38.3	0	-5.91091	98.0573	Pantothenic acid	Organooxygen compounds	Alcohols and polyols	Polyols	218.102	NA	0.565767	1
0.57_218.1021m/z	HMDB0040032	null	C13H17NS	M-H	37	0	5.50849	91.1866	2-Hexylbenzothiazole	Organoheterocyclic compounds	Benzothiazoles	null	218.102	NA	0.565767	1
0.57_218.1021m/z	HMDB0040033	null	C14H19NS	M-CH3	36.8	0.0877	5.49261	90.1959	2-Heptylbenzothiazole	Organoheterocyclic compounds	Benzothiazoles	null	218.102	NA	0.565767	1
0.57_218.1021m/z	LMFA07070074	null	C10H19NO5	M-CH3	38.4	0	-5.24025	97.9368	Hydroxypropionylcarnitine	Fatty Acyls [FA]	Fatty esters [FA07]	Fatty acyl carnitines [FA0707]	218.102	NA	0.565767	1
0.57_219.0286m/z	HMDB0030789	null	C11H8O5	M-H	40.8	17.1	-5.88199	93.6593	Dracunculin	Phenylpropanoids and polyketides	Coumarins and derivatives	null	219.029	NA	0.573417	1
0.57_219.0286m/z	HMDB0034345	null	C12H10O5	M-CH3	47.1	47.1	-5.21571	94.4604	7-Acetoxy-6-methoxycoumarin	Phenylpropanoids and polyketides	Coumarins and derivatives	null	219.029	NA	0.573417	1
0.57_219.0286m/z	HMDB0035086	null	C11H8O5	M-H	40.8	17.1	-5.88199	93.6593	Buntansin A	Phenylpropanoids and polyketides	Coumarins and derivatives	null	219.029	NA	0.573417	1
0.57_219.0286m/z	HMDB0036346	null	C11H8O5	M-H	40.8	17.2	-5.88199	93.6593	7-Hydroxy-2-methyl-4-oxo-4H-1-benzopyran-5-carboxylic acid	Organoheterocyclic compounds	Benzopyrans	1-benzopyrans	219.029	NA	0.573417	1
0.57_219.0286m/z	HMDB0039820	null	C11H8O5	M-H	40.8	17.1	-5.88199	93.6593	8-Methoxy-6,7-methylenedioxycoumarin	Phenylpropanoids and polyketides	Coumarins and derivatives	null	219.029	NA	0.573417	1
0.57_219.0286m/z	HMDB0040408	null	C12H10O5	M-CH3	47.7	50.1	-5.21571	94.4604	7-Hydroxy-2-methyl-4-oxo-4H-1-benzopyran-5-acetic acid	Organoheterocyclic compounds	Benzopyrans	1-benzopyrans	219.029	NA	0.573417	1
0.57_219.0286m/z	HMDB0129372	null	C12H10O5	M-CH3	45.3	37.9	-5.21571	94.4604	3-(4-methoxy-1-benzofuran-5-yl)-3-oxopropanoic acid	Organoheterocyclic compounds	Benzofurans	null	219.029	NA	0.573417	1
0.57_219.0286m/z	HMDB0129373	null	C11H8O5	M-H	41.4	19.9	-5.88199	93.6593	2-(4-methoxy-1-benzofuran-5-yl)-2-oxoacetic acid	Organoheterocyclic compounds	Benzofurans	null	219.029	NA	0.573417	1
0.57_219.0286m/z	HMDB0136750	null	C12H10O5	M-CH3	48.5	54	-5.21571	94.4604	6-hydroxy-4-methyl-2-oxo-2H-chromen-7-yl acetate	Phenylpropanoids and polyketides	Coumarins and derivatives	Hydroxycoumarins	219.029	NA	0.573417	1
0.57_219.0286m/z	HMDB0136751	null	C12H10O5	M-CH3	48.5	54	-5.21571	94.4604	4-(hydroxymethyl)-2-oxo-2H-chromen-7-yl acetate	Phenylpropanoids and polyketides	Coumarins and derivatives	null	219.029	NA	0.573417	1
0.57_219.0286m/z	HMDB0136752	null	C12H10O5	M-CH3	47.1	47.1	-5.21571	94.4604	8-hydroxy-4-methyl-2-oxo-2H-chromen-7-yl acetate	Phenylpropanoids and polyketides	Coumarins and derivatives	Hydroxycoumarins	219.029	NA	0.573417	1
0.57_219.0286m/z	HMDB0136753	null	C12H10O5	M-CH3	48.5	54	-5.21571	94.4604	5-hydroxy-4-methyl-2-oxo-2H-chromen-7-yl acetate	Phenylpropanoids and polyketides	Coumarins and derivatives	Hydroxycoumarins	219.029	NA	0.573417	1
0.57_219.0286m/z	HMDB0136754	null	C12H10O5	M-CH3	48.6	54.5	-5.21571	94.4604	4-methyl-2-oxo-2H-chromen-7-yl 2-hydroxyacetate	Phenylpropanoids and polyketides	Coumarins and derivatives	null	219.029	NA	0.573417	1
0.57_224.9794m/z	HMDB0003974	C05379	C6H6O7	M+Cl	34	0	-7.21446	78.1321	Oxalosuccinic acid	Organic acids and derivatives	Carboxylic acids and derivatives	Tricarboxylic acids and derivatives	224.979	NA	0.573417	1
0.57_228.1218m/z	HMDB0002366	null	C12H21NO4	M-CH3	35.4	0	-9.3325	87.078	Tiglylcarnitine	Lipids and lipid-like molecules	Fatty Acyls	Fatty acid esters	228.122	NA	0.565767	1
0.57_228.1218m/z	LMFA07070030	null	C12H21NO4	M-CH3	35.4	0	-9.3325	87.078	2-ethylacryloylcarnitine	Fatty Acyls [FA]	Fatty esters [FA07]	Fatty acyl carnitines [FA0707]	228.122	NA	0.565767	1
0.57_228.1218m/z	LMFA07070108	null	C12H21NO4	M-CH3	35.4	0	-9.3325	87.078	Tiglylcarnitine	Fatty Acyls [FA]	Fatty esters [FA07]	Fatty acyl carnitines [FA0707]	228.122	NA	0.565767	1
0.57_230.1394m/z	HMDB0000378	null	C12H23NO4	M-CH3	38.8	0.223	-1.40795	95.7189	2-Methylbutyroylcarnitine	Lipids and lipid-like molecules	Fatty Acyls	Fatty acid esters	230.139	NA	0.573417	1
0.57_230.1394m/z	HMDB0000688	null	C12H23NO4	M-CH3	38.8	0.223	-1.40795	95.7189	Isovalerylcarnitine	Lipids and lipid-like molecules	Fatty Acyls	Fatty acid esters	230.139	NA	0.573417	1
0.57_230.1394m/z	HMDB0000736	null	C11H21NO4	M-H	38.5	0	-1.81131	94.9152	Isobutyryl-L-carnitine	Lipids and lipid-like molecules	Fatty Acyls	Fatty acid esters	230.139	NA	0.573417	1
0.57_230.1394m/z	HMDB0002013	null	C11H21NO4	M-H	38.5	0	-1.81131	94.9152	Butyrylcarnitine	Lipids and lipid-like molecules	Fatty Acyls	Fatty acid esters	230.139	NA	0.573417	1
0.57_230.1394m/z	HMDB0041993	null	C12H23NO4	M-CH3	38.8	0.223	-1.40795	95.7189	Pivaloylcarnitine	Lipids and lipid-like molecules	Fatty Acyls	Fatty acid esters	230.139	NA	0.573417	1
0.57_230.1394m/z	LMFA07070003	null	C11H21NO4	M-H	38.5	0	-1.81131	94.9152	O-butanoyl-carnitine	Fatty Acyls [FA]	Fatty esters [FA07]	Fatty acyl carnitines [FA0707]	230.139	NA	0.573417	1
0.57_230.1394m/z	LMFA07070034	null	C12H23NO4	M-CH3	38.8	0.223	-1.40795	95.7189	2-Methylbutyroylcarnitine	Fatty Acyls [FA]	Fatty esters [FA07]	Fatty acyl carnitines [FA0707]	230.139	NA	0.573417	1
0.57_230.1394m/z	LMFA07070054	C02862	C11H21NO4	M-H	38.5	0	-1.81131	94.9152	Butyrylcarnitine	Fatty Acyls [FA]	Fatty esters [FA07]	Fatty acyl carnitines [FA0707]	230.139	NA	0.573417	1
0.57_230.1394m/z	LMFA07070075	null	C11H21NO4	M-H	38.5	0	-1.81131	94.9152	Isobutyryl-L-carnitine	Fatty Acyls [FA]	Fatty esters [FA07]	Fatty acyl carnitines [FA0707]	230.139	NA	0.573417	1
0.57_230.1394m/z	LMFA07070076	null	C12H23NO4	M-CH3	38.8	0.223	-1.40795	95.7189	Isovalerylcarnitine	Fatty Acyls [FA]	Fatty esters [FA07]	Fatty acyl carnitines [FA0707]	230.139	NA	0.573417	1
0.57_230.1394m/z	LMFA07070077	C20826	C12H23NO4	M-CH3	38.8	0.223	-1.40795	95.7189	isovaleryl-L-carnitine	Fatty Acyls [FA]	Fatty esters [FA07]	Fatty acyl carnitines [FA0707]	230.139	NA	0.573417	1
0.57_230.1394m/z	LMFA07070103	null	C12H23NO4	M-CH3	38.8	0.223	-1.40795	95.7189	pivaloylcarnitine	Fatty Acyls [FA]	Fatty esters [FA07]	Fatty acyl carnitines [FA0707]	230.139	NA	0.573417	1
0.57_230.1394m/z	LMFA07070111	null	C12H23NO4	M-CH3	38.8	0.223	-1.40795	95.7189	Valerylcarnitine	Fatty Acyls [FA]	Fatty esters [FA07]	Fatty acyl carnitines [FA0707]	230.139	NA	0.573417	1
0.57_231.0498m/z	HMDB0031070	null	C13H12O2S	M-H	30.8	15.5	5.3181	44.4531	(2E,11Z)-5-[5-(Methylthio)-4-penten-2-ynyl]-2-furanacrolein	Lipids and lipid-like molecules	Fatty Acyls	Fatty acids and conjugates	231.05	NA	0.573417	1
0.57_231.0498m/z	HMDB0037808	null	C10H16O2S2	M-H	26.4	0	-9.209	42.2817	Hexahydro-2',4-dimethylspiro[1,3-dithiolo[4,5-c]furan-2,3'(2'H)-furan]	Organosulfur compounds	Thioacetals	Dithioacetals	231.05	NA	0.573417	1
0.57_231.0498m/z	HMDB0037809	null	C10H16O2S2	M-H	26.4	0	-9.209	42.2817	Hexahydro-2',3alpha-dimethylspiro[1,3-dithiolo[4,5-b]furan-2,3'(2'H)-furan]	Organosulfur compounds	Thioacetals	Monothioacetals	231.05	NA	0.573417	1
0.57_233.0473m/z	HMDB0029971	null	C13H12O5	M-CH3	45.5	42.1	7.38968	93.4992	Coriandrone E	Organoheterocyclic compounds	Benzopyrans	2-benzopyrans	233.047	NA	0.573417	1
0.57_233.0473m/z	HMDB0034217	null	C12H10N2O	M+Cl	39.8	12.9	-7.10635	93.8968	Harmol	Alkaloids and derivatives	Harmala alkaloids	null	233.047	NA	0.573417	1
0.57_233.0473m/z	HMDB0034345	null	C12H10O5	M-H	42	25.9	7.51814	92.7232	7-Acetoxy-6-methoxycoumarin	Phenylpropanoids and polyketides	Coumarins and derivatives	null	233.047	NA	0.573417	1
0.57_233.0473m/z	HMDB0035197	null	C12H10N2O	M+Cl	39.9	13.5	-7.10635	93.8968	Harmanine	Alkaloids and derivatives	Harmala alkaloids	null	233.047	NA	0.573417	1
0.57_233.0473m/z	HMDB0040408	null	C12H10O5	M-H	45.2	41.6	7.51814	92.7232	7-Hydroxy-2-methyl-4-oxo-4H-1-benzopyran-5-acetic acid	Organoheterocyclic compounds	Benzopyrans	1-benzopyrans	233.047	NA	0.573417	1
0.57_233.0473m/z	HMDB0129372	null	C12H10O5	M-H	43.2	31.5	7.51814	92.7232	3-(4-methoxy-1-benzofuran-5-yl)-3-oxopropanoic acid	Organoheterocyclic compounds	Benzofurans	null	233.047	NA	0.573417	1
0.57_233.0473m/z	HMDB0136750	null	C12H10O5	M-H	45.1	41.4	7.51814	92.7232	6-hydroxy-4-methyl-2-oxo-2H-chromen-7-yl acetate	Phenylpropanoids and polyketides	Coumarins and derivatives	Hydroxycoumarins	233.047	NA	0.573417	1
0.57_233.0473m/z	HMDB0136751	null	C12H10O5	M-H	45	40.5	7.51814	92.7232	4-(hydroxymethyl)-2-oxo-2H-chromen-7-yl acetate	Phenylpropanoids and polyketides	Coumarins and derivatives	null	233.047	NA	0.573417	1
0.57_233.0473m/z	HMDB0136752	null	C12H10O5	M-H	42.1	26.4	7.51814	92.7232	8-hydroxy-4-methyl-2-oxo-2H-chromen-7-yl acetate	Phenylpropanoids and polyketides	Coumarins and derivatives	Hydroxycoumarins	233.047	NA	0.573417	1
0.57_233.0473m/z	HMDB0136753	null	C12H10O5	M-H	45.1	41.4	7.51814	92.7232	5-hydroxy-4-methyl-2-oxo-2H-chromen-7-yl acetate	Phenylpropanoids and polyketides	Coumarins and derivatives	Hydroxycoumarins	233.047	NA	0.573417	1
0.57_233.0473m/z	HMDB0136754	null	C12H10O5	M-H	45.1	41	7.51814	92.7232	4-methyl-2-oxo-2H-chromen-7-yl 2-hydroxyacetate	Phenylpropanoids and polyketides	Coumarins and derivatives	null	233.047	NA	0.573417	1
0.57_234.0259m/z	NA	NA	NA	NA	NA	NA	NA	NA	NA	NA	NA	NA	NA	NA	NA	NA
0.57_239.0018m/z	NA	NA	NA	NA	NA	NA	NA	NA	NA	NA	NA	NA	NA	NA	NA	NA
0.57_240.1234m/z	HMDB0001422	C01259	C9H21N2O3+	M+Cl	37.6	8.94	-5.98357	85.8725	3-Hydroxy-N6,N6,N6-trimethyl-L-lysine	Organic acids and derivatives	Carboxylic acids and derivatives	Amino acids, peptides, and analogues	240.123	NA	0.565767	1
0.57_240.1234m/z	LMFA08030004	C11841	C12H19NO4	M-H	36.8	0	-3.07044	87.6468	N-(3-oxo-octanoyl)-homoserine lactone	Fatty Acyls [FA]	Fatty amides [FA08]	Fatty acyl homoserine lactones [FA0803]	240.123	NA	0.565767	1
0.57_242.0355n	NA	NA	NA	NA	NA	NA	NA	NA	NA	NA	NA	NA	NA	NA	NA	NA
0.57_243.0218m/z	HMDB0015099	C07668	C9H10Cl2N4	M-H	29.9	0	3.39214	53.6132	Apraclonidine	Benzenoids	Benzene and substituted derivatives	Halobenzenes	243.022	NA	0.565767	1
0.57_243.0218m/z	HMDB0028784	null	C6H12N2O4S	M+Cl	37.3	6.99	2.99883	83.2085	Cysteinyl-Serine	Organic acids and derivatives	Carboxylic acids and derivatives	Amino acids, peptides, and analogues	243.022	NA	0.565767	1
0.57_243.0218m/z	HMDB0029036	null	C6H12N2O4S	M+Cl	37.3	6.97	2.99883	83.2085	Serylcysteine	Organic acids and derivatives	Carboxylic acids and derivatives	Amino acids, peptides, and analogues	243.022	NA	0.565767	1
0.57_243.0891m/z	HMDB0015217	C07474	C11H16N2O2	M+Cl	24.9	0	-7.21931	32.828	Pilocarpine	Alkaloids and derivatives	null	null	243.089	NA	0.565767	1
0.57_243.0891m/z	HMDB0031237	null	C11H16O6	M-H	26.6	8.42	6.82019	32.3916	threo-Syringoylglycerol	Benzenoids	Phenols	Methoxyphenols	243.089	NA	0.565767	1
0.57_243.0891m/z	HMDB0032527	null	C12H18O6	M-CH3	25.1	0.378	6.73462	32.9125	1,1'-(Tetrahydro-6a-hydroxy-2,3a,5-trimethylfuro[2,3-d]-1,3-dioxole-2,5-diyl)bis-ethanone	Organoheterocyclic compounds	Dioxolanes	1,3-dioxolanes	243.089	NA	0.565767	1
0.57_243.0891m/z	HMDB0060813	null	C11H16N2O2	M+Cl	24.9	0	-7.21931	32.828	Descarbonyl-lacosamide	Organic acids and derivatives	Carboxylic acids and derivatives	Amino acids, peptides, and analogues	243.089	NA	0.565767	1
0.57_243.1456n	HMDB0002366	null	C12H21NO4	M-H, M+Cl	35.4	3.63	-5.95163	80.4113	Tiglylcarnitine	Lipids and lipid-like molecules	Fatty Acyls	Fatty acid esters	242.138	243.146	0.573417	1
0.57_243.1456n	LMFA07070030	null	C12H21NO4	M-H, M+Cl	35.5	3.77	-5.95163	80.4113	2-ethylacryloylcarnitine	Fatty Acyls [FA]	Fatty esters [FA07]	Fatty acyl carnitines [FA0707]	242.138	243.146	0.573417	1
0.57_243.1456n	LMFA07070108	null	C12H21NO4	M-H, M+Cl	35.4	3.63	-5.95163	80.4113	Tiglylcarnitine	Fatty Acyls [FA]	Fatty esters [FA07]	Fatty acyl carnitines [FA0707]	242.138	243.146	0.573417	1
0.57_244.9649m/z	NA	NA	NA	NA	NA	NA	NA	NA	NA	NA	NA	NA	NA	NA	NA	NA
0.57_246.9616m/z	NA	NA	NA	NA	NA	NA	NA	NA	NA	NA	NA	NA	NA	NA	NA	NA
0.57_259.0302m/z	HMDB0059981	null	C11H14O6S	M-CH3	33.2	1.68	7.52102	72.6145	4-Hydroxy-5-(phenyl)-valeric acid-O-sulphate	Benzenoids	Benzene and substituted derivatives	null	259.03	NA	0.573417	1
0.57_259.0302m/z	HMDB0126242	null	C11H14O6S	M-CH3	33	0.681	7.52102	72.6145	{[4-(2,6-dihydroxyphenyl)-2-methylbut-2-en-1-yl]oxy}sulfonic acid	Benzenoids	Phenols	Benzenediols	259.03	NA	0.573417	1
0.57_259.0302m/z	HMDB0126373	null	C11H14O6S	M-CH3	33	0.681	7.52102	72.6145	{[(2E)-4-(2,6-dihydroxyphenyl)-2-methylbut-2-en-1-yl]oxy}sulfonic acid	Benzenoids	Phenols	Benzenediols	259.03	NA	0.573417	1
0.57_259.0302m/z	HMDB0133253	null	C11H14O6S	M-CH3	33	0.681	7.52102	72.6145	{[(2E)-4-(2,4-dihydroxyphenyl)-2-methylbut-2-en-1-yl]oxy}sulfonic acid	Benzenoids	Phenols	Benzenediols	259.03	NA	0.573417	1
0.57_259.0302m/z	HMDB0133255	null	C11H14O6S	M-CH3	33	0.681	7.52102	72.6145	{[4-(2,4-dihydroxyphenyl)-2-methylbut-2-en-1-yl]oxy}sulfonic acid	Benzenoids	Phenols	Benzenediols	259.03	NA	0.573417	1
0.57_259.0302m/z	HMDB0133259	null	C11H14O6S	M-CH3	33.1	1.23	7.52102	72.6145	[2,6-dihydroxy-3-(3-methylbut-2-en-1-yl)phenyl]oxidanesulfonic acid	Organic acids and derivatives	Organic sulfuric acids and derivatives	Arylsulfates	259.03	NA	0.573417	1
0.57_259.0302m/z	HMDB0135261	null	C10H12O6S	M-H	32.9	1.16	7.64373	71.8217	[2-hydroxy-6-methoxy-4-(prop-2-en-1-yl)phenyl]oxidanesulfonic acid	Organic acids and derivatives	Organic sulfuric acids and derivatives	Arylsulfates	259.03	NA	0.573417	1
0.57_259.0302m/z	HMDB0135264	null	C10H12O6S	M-H	32.7	0.0675	7.64373	71.8217	{2-methoxy-4-[(oxiran-2-yl)methyl]phenyl}oxidanesulfonic acid	Organic acids and derivatives	Organic sulfuric acids and derivatives	Arylsulfates	259.03	NA	0.573417	1
0.57_259.0302m/z	HMDB0135659	null	C10H12O6S	M-H	32.7	0.445	7.64373	71.8217	{[3-(2-hydroxy-4-methoxyphenyl)prop-2-en-1-yl]oxy}sulfonic acid	Benzenoids	Phenols	Methoxyphenols	259.03	NA	0.573417	1
0.57_259.0302m/z	HMDB0135663	null	C10H12O6S	M-H	32.9	1.32	7.64373	71.8217	{[3-(4-methoxyphenyl)oxiran-2-yl]methoxy}sulfonic acid	Benzenoids	Phenol ethers	Anisoles	259.03	NA	0.573417	1
0.57_259.0302m/z	HMDB0135676	null	C11H14O6S	M-CH3	32.8	0.0626	7.52102	72.6145	[2-methoxy-4-(3-oxobutyl)phenyl]oxidanesulfonic acid	Organic acids and derivatives	Organic sulfuric acids and derivatives	Arylsulfates	259.03	NA	0.573417	1
0.57_259.0302m/z	HMDB0135698	null	C11H14O6S	M-CH3	32.8	0.0626	7.52102	72.6145	[4-(3-hydroxybut-1-en-1-yl)-2-methoxyphenyl]oxidanesulfonic acid	Organic acids and derivatives	Organic sulfuric acids and derivatives	Arylsulfates	259.03	NA	0.573417	1
0.57_259.0302m/z	HMDB0135699	null	C11H14O6S	M-CH3	33	0.681	7.52102	72.6145	{[4-(4-hydroxy-3-methoxyphenyl)but-3-en-2-yl]oxy}sulfonic acid	Benzenoids	Phenols	Methoxyphenols	259.03	NA	0.573417	1
0.57_259.0302m/z	HMDB0135705	null	C10H12O6S	M-H	32.7	0.0675	7.64373	71.8217	[2-hydroxy-5-(3-oxobutyl)phenyl]oxidanesulfonic acid	Organic acids and derivatives	Organic sulfuric acids and derivatives	Arylsulfates	259.03	NA	0.573417	1
0.57_259.0302m/z	HMDB0135744	null	C10H12O6S	M-H	32.9	1.12	7.64373	71.8217	{[1-(4-methoxyphenyl)-3-oxopropan-2-yl]oxy}sulfonic acid	Benzenoids	Phenol ethers	Anisoles	259.03	NA	0.573417	1
0.57_259.0302m/z	HMDB0135746	null	C10H12O6S	M-H	32.8	0.626	7.64373	71.8217	[1-(4-methoxyphenyl)-3-oxopropoxy]sulfonic acid	Benzenoids	Phenol ethers	Anisoles	259.03	NA	0.573417	1
0.57_266.1152m/z	HMDB0000736	null	C11H21NO4	M+Cl	25.7	9.87	-5.56364	25.0706	Isobutyryl-L-carnitine	Lipids and lipid-like molecules	Fatty Acyls	Fatty acid esters	266.115	NA	0.573417	1
0.57_266.1152m/z	HMDB0002013	null	C11H21NO4	M+Cl	25.7	9.87	-5.56364	25.0706	Butyrylcarnitine	Lipids and lipid-like molecules	Fatty Acyls	Fatty acid esters	266.115	NA	0.573417	1
0.57_266.1152m/z	HMDB0033758	null	C12H17N3O4	M-H	26.5	9.23	2.03589	25.9158	L-Agaritine	Organic acids and derivatives	Carboxylic acids and derivatives	Amino acids, peptides, and analogues	266.115	NA	0.573417	1
0.57_266.1152m/z	HMDB0061009	null	C12H17N3O4	M-H	24.7	0	2.03589	25.9158	4-amino-MX	Benzenoids	Benzene and substituted derivatives	Aniline and substituted anilines	266.115	NA	0.573417	1
0.57_266.1152m/z	LMFA07070003	null	C11H21NO4	M+Cl	25.7	9.87	-5.56364	25.0706	O-butanoyl-carnitine	Fatty Acyls [FA]	Fatty esters [FA07]	Fatty acyl carnitines [FA0707]	266.115	NA	0.573417	1
0.57_266.1152m/z	LMFA07070054	C02862	C11H21NO4	M+Cl	25.7	9.87	-5.56364	25.0706	Butyrylcarnitine	Fatty Acyls [FA]	Fatty esters [FA07]	Fatty acyl carnitines [FA0707]	266.115	NA	0.573417	1
0.57_266.1152m/z	LMFA07070075	null	C11H21NO4	M+Cl	25.7	9.87	-5.56364	25.0706	Isobutyryl-L-carnitine	Fatty Acyls [FA]	Fatty esters [FA07]	Fatty acyl carnitines [FA0707]	266.115	NA	0.573417	1
0.57_266.8031m/z	NA	NA	NA	NA	NA	NA	NA	NA	NA	NA	NA	NA	NA	NA	NA	NA
0.57_268.8001m/z	NA	NA	NA	NA	NA	NA	NA	NA	NA	NA	NA	NA	NA	NA	NA	NA
0.57_272.7943m/z	NA	NA	NA	NA	NA	NA	NA	NA	NA	NA	NA	NA	NA	NA	NA	NA
0.57_280.0771n	HMDB0126113	null	C10H16O9	M-CH3, M-H	38.7	7.45	-8.44007	95.2455	6-(1-carboxy-1-methylethoxy)-3,4,5-trihydroxyoxane-2-carboxylic acid	Organic oxygen compounds	Organooxygen compounds	Carbohydrates and carbohydrate conjugates	279.085	280.077	0.573417	1
0.57_280.0771n	HMDB0126114	null	C10H16O9	M-CH3, M-H	38.7	7.49	-8.44007	95.2455	3,4,5-trihydroxy-6-[(2-hydroxy-2-methylpropanoyl)oxy]oxane-2-carboxylic acid	Organic oxygen compounds	Organooxygen compounds	Carbohydrates and carbohydrate conjugates	279.085	280.077	0.573417	1
0.57_280.0771n	HMDB0126115	null	C10H16O9	M-CH3, M-H	38.7	7.49	-8.44007	95.2455	6-(2-carboxy-2-methylethoxy)-3,4,5-trihydroxyoxane-2-carboxylic acid	Organic oxygen compounds	Organooxygen compounds	Carbohydrates and carbohydrate conjugates	279.085	280.077	0.573417	1
0.57_280.0771n	HMDB0126116	null	C10H16O9	M-CH3, M-H	38.7	7.65	-8.44007	95.2455	3,4,5-trihydroxy-6-[(3-hydroxy-2-methylpropanoyl)oxy]oxane-2-carboxylic acid	Organic oxygen compounds	Organooxygen compounds	Carbohydrates and carbohydrate conjugates	279.085	280.077	0.573417	1
0.57_280.0771n	HMDB0130019	null	C10H16O9	M-CH3, M-H	38.7	7.66	-8.44007	95.2455	1-methyl 3-(3,4,5,6-tetrahydroxyoxan-2-yl)methyl propanedioate	Organic oxygen compounds	Organooxygen compounds	Carbohydrates and carbohydrate conjugates	279.085	280.077	0.573417	1
0.57_280.0771n	HMDB0130129	null	C10H16O9	M-CH3, M-H	38.7	7.49	-8.44007	95.2455	6-[(1-carboxypropan-2-yl)oxy]-3,4,5-trihydroxyoxane-2-carboxylic acid	Lipids and lipid-like molecules	Saccharolipids	null	279.085	280.077	0.573417	1
0.57_280.0771n	HMDB0130130	null	C10H16O9	M-CH3, M-H	38.7	7.49	-8.44007	95.2455	3,4,5-trihydroxy-6-[(3-hydroxybutanoyl)oxy]oxane-2-carboxylic acid	Organic oxygen compounds	Organooxygen compounds	Carbohydrates and carbohydrate conjugates	279.085	280.077	0.573417	1
0.57_280.0771n	HMDB0130132	null	C10H16O9	M-CH3, M-H	38.7	7.49	-8.44007	95.2455	6-(3-carboxypropoxy)-3,4,5-trihydroxyoxane-2-carboxylic acid	Lipids and lipid-like molecules	Saccharolipids	null	279.085	280.077	0.573417	1
0.57_280.0771n	HMDB0130133	null	C10H16O9	M-CH3, M-H	38.7	7.65	-8.44007	95.2455	3,4,5-trihydroxy-6-[(4-hydroxybutanoyl)oxy]oxane-2-carboxylic acid	Organic oxygen compounds	Organooxygen compounds	Carbohydrates and carbohydrate conjugates	279.085	280.077	0.573417	1
0.57_280.0771n	HMDB0130135	null	C10H16O9	M-CH3, M-H	38.7	7.49	-8.44007	95.2455	6-(1-carboxypropoxy)-3,4,5-trihydroxyoxane-2-carboxylic acid	Lipids and lipid-like molecules	Saccharolipids	null	279.085	280.077	0.573417	1
0.57_280.0771n	HMDB0130136	null	C10H16O9	M-CH3, M-H	38.7	7.49	-8.44007	95.2455	3,4,5-trihydroxy-6-[(2-hydroxybutanoyl)oxy]oxane-2-carboxylic acid	Organic oxygen compounds	Organooxygen compounds	Carbohydrates and carbohydrate conjugates	279.085	280.077	0.573417	1
0.57_281.0979m/z	HMDB0028980	null	C14H20N2O3S	M-CH3	36.2	0	4.72094	86.3387	Methionyl-Phenylalanine	Organic acids and derivatives	Carboxylic acids and derivatives	Amino acids, peptides, and analogues	281.098	NA	0.573417	1
0.57_281.0979m/z	HMDB0029001	null	C14H20N2O3S	M-CH3	36.2	0	4.72094	86.3387	Phenylalanyl-Methionine	Organic acids and derivatives	Carboxylic acids and derivatives	Amino acids, peptides, and analogues	281.098	NA	0.573417	1
0.57_282.7771m/z	NA	NA	NA	NA	NA	NA	NA	NA	NA	NA	NA	NA	NA	NA	NA	NA
0.57_287.0627m/z	HMDB0038161	null	C14H17ClO2	M+Cl	30.3	0	6.35616	58.6631	Pterosin J	Benzenoids	Indanes	Indanones	287.063	NA	0.573417	1
0.57_287.0627m/z	HMDB0038850	null	C8H16N2O7	M+Cl	33.5	9.32	-9.68299	68.75	Cycasin	Organic oxygen compounds	Organooxygen compounds	Carbohydrates and carbohydrate conjugates	287.063	NA	0.573417	1
0.57_287.0627m/z	HMDB0062469	C07535	C20H12	M+Cl	34.7	0	-2.34264	76.0431	Benzo[a]pyrene	Benzenoids	Pyrenes	Benzopyrenes	287.063	NA	0.573417	1
0.57_293.0669m/z	HMDB0040692	null	C15H16O7	M-CH3	43.3	29	0.907075	88.8384	4R,5R,6S-Trihydroxy-2-hydroxymethyl-2-cyclohexen-1-one 6-(2-hydroxy-6-methylbenzoate)	Benzenoids	Benzene and substituted derivatives	Benzoic acids and derivatives	293.067	NA	0.573417	1
0.57_293.0669m/z	HMDB0062179	C04663	C9H14N4O5	M+Cl	36.4	0.799	4.11259	85.7615	AICA-riboside	Nucleosides, nucleotides, and analogues	Imidazole ribonucleosides and ribonucleotides	null	293.067	NA	0.573417	1
0.57_293.0669m/z	HMDB0128179	null	C15H16O7	M-CH3	37.5	0	0.907075	88.8384	4-[3-(3,4-dihydroxyphenyl)-2-hydroxypropyl]benzene-1,2,3,5-tetrol	Phenylpropanoids and polyketides	Linear 1,3-diarylpropanoids	Cinnamylphenols	293.067	NA	0.573417	1
0.57_293.0669m/z	HMDB0128184	null	C15H16O7	M-CH3	37.7	0.964	0.907075	88.8384	5-[2-hydroxy-3-(2,4,6-trihydroxyphenyl)propyl]benzene-1,2,4-triol	Phenylpropanoids and polyketides	Linear 1,3-diarylpropanoids	Cinnamylphenols	293.067	NA	0.573417	1
0.57_293.0669m/z	HMDB0141543	null	C15H16O7	M-CH3	37.7	0.964	0.907075	88.8384	5-[2-hydroxy-3-(2,4,6-trihydroxyphenyl)propyl]benzene-1,2,3-triol	Phenylpropanoids and polyketides	Linear 1,3-diarylpropanoids	Cinnamylphenols	293.067	NA	0.573417	1
0.57_300.1237m/z	HMDB0006921	C05202	C18H21NO4	M-CH3	33.7	0	-1.09485	70.0092	(S)-3-Hydroxy-N-methylcoclaurine	Organoheterocyclic compounds	Isoquinolines and derivatives	Benzylisoquinolines	300.124	NA	0.573417	1
0.57_300.1237m/z	HMDB0014640	C08018	C18H21NO4	M-CH3	33.7	0	-1.09485	70.0092	Oxycodone	Benzenoids	Phenanthrenes and derivatives	null	300.124	NA	0.573417	1
0.57_300.1237m/z	HMDB0015323	C08019	C17H19NO4	M-H	33.5	0	-1.3899	69.2457	Oxymorphone	Benzenoids	Phenanthrenes and derivatives	null	300.124	NA	0.573417	1
0.57_300.1237m/z	HMDB0029382	null	C17H19NO4	M-H	33.5	0	-1.3899	69.2457	Genomorphine	Alkaloids and derivatives	Morphinans	null	300.124	NA	0.573417	1
0.57_300.1237m/z	HMDB0030181	null	C18H21NO4	M-CH3	33.8	0.149	-1.09485	70.0092	Erythratine	Alkaloids and derivatives	Erythrina alkaloids	Erythrinanes	300.124	NA	0.573417	1
0.57_300.1237m/z	HMDB0033028	null	C18H21NO4	M-CH3	34.1	1.88	-1.09485	70.0092	N-Dihydroferuloyltyramine	Benzenoids	Phenols	Methoxyphenols	300.124	NA	0.573417	1
0.57_300.1237m/z	HMDB0033948	null	C18H21NO4	M-CH3	33.7	0	-1.09485	70.0092	Codeine N-oxide	Alkaloids and derivatives	Morphinans	null	300.124	NA	0.573417	1
0.57_300.1237m/z	HMDB0041960	null	C17H19NO4	M-H	33.5	0	-1.3899	69.2457	Noroxycodone	Benzenoids	Phenanthrenes and derivatives	null	300.124	NA	0.573417	1
0.57_300.1237m/z	HMDB0134790	null	C18H21NO4	M-CH3	33.8	0.453	-1.09485	70.0092	2,5-dihydroxy-5-(methylamino)-3,4-diphenylpentanoic acid	Phenylpropanoids and polyketides	Stilbenes	null	300.124	NA	0.573417	1
0.57_300.1237m/z	HMDB0134816	null	C17H19NO4	M-H	34.2	3.55	-1.3899	69.2457	5-amino-2,5-dihydroxy-3,4-diphenylpentanoic acid	Phenylpropanoids and polyketides	Stilbenes	null	300.124	NA	0.573417	1
0.57_300.1237m/z	HMDB0137011	null	C17H19NO4	M-H	33.5	0	-1.3899	69.2457	3-(3,4-dihydroxyphenyl)-N-[2-(4-hydroxyphenyl)ethyl]propanimidic acid	Benzenoids	Phenols	Benzenediols	300.124	NA	0.573417	1
0.57_301.7944n	NA	NA	NA	NA	NA	NA	NA	NA	NA	NA	NA	NA	NA	NA	NA	NA
0.57_303.0695m/z	HMDB0015176	C07122	C13H18Cl2N2O2	M-H	29.2	0.745	7.50467	53.4896	Melphalan	Organic acids and derivatives	Carboxylic acids and derivatives	Amino acids, peptides, and analogues	303.07	NA	0.573417	1
0.57_303.0695m/z	HMDB0015302	null	C13H17ClN2O2	M+Cl	32	0	8.51174	69.3562	Moclobemide	Benzenoids	Benzene and substituted derivatives	Benzoic acids and derivatives	303.07	NA	0.573417	1
0.57_303.0695m/z	HMDB0134573	null	C16H16O4S	M-H	37.4	0	-0.377489	87.6056	[4-(2-phenylcyclobutyl)phenyl]oxidanesulfonic acid	Phenylpropanoids and polyketides	Stilbenes	null	303.07	NA	0.573417	1
0.57_303.0695m/z	HMDB0135564	null	C16H16O4S	M-H	37.4	0	-0.377489	87.6056	[(1,3-diphenylbut-3-en-2-yl)oxy]sulfonic acid	Phenylpropanoids and polyketides	Linear 1,3-diarylpropanoids	null	303.07	NA	0.573417	1
0.57_303.0695m/z	HMDB0135568	null	C16H16O4S	M-H	37.4	0	-0.377489	87.6056	[(1,3-diphenylbut-3-en-1-yl)oxy]sulfonic acid	Phenylpropanoids and polyketides	Linear 1,3-diarylpropanoids	null	303.07	NA	0.573417	1
0.57_303.0695m/z	HMDB0135570	null	C16H16O4S	M-H	37.4	0	-0.377489	87.6056	[4-(4-phenylbut-1-en-2-yl)phenyl]oxidanesulfonic acid	Phenylpropanoids and polyketides	Linear 1,3-diarylpropanoids	null	303.07	NA	0.573417	1
0.57_303.0695m/z	HMDB0135572	null	C16H16O4S	M-H	37.4	0	-0.377489	87.6056	[3-(4-phenylbut-1-en-2-yl)phenyl]oxidanesulfonic acid	Phenylpropanoids and polyketides	Linear 1,3-diarylpropanoids	null	303.07	NA	0.573417	1
0.57_305.0847m/z	HMDB0015292	C07877	C13H19ClN2O2	M+Cl	30	2.62	6.65742	54.9014	Chloroprocaine	Benzenoids	Benzene and substituted derivatives	Benzoic acids and derivatives	305.085	NA	0.573417	1
0.57_305.0847m/z	HMDB0032848	null	C19H14O4	M-H	31.9	0	9.05821	69.4729	2,3-Dihydro-2,3-dihydroxy-4-(4-hydroxyphenyl)-1H-phenalen-1-one	Benzenoids	Naphthalenes	Phenylnaphthalenes	305.085	NA	0.573417	1
0.57_305.0847m/z	HMDB0037111	null	C19H14O4	M-H	31.9	0	9.05821	69.4729	Musanolone C	Benzenoids	Naphthalenes	Phenylnaphthalenes	305.085	NA	0.573417	1
0.57_305.0847m/z	HMDB0041463	null	C20H16O4	M-CH3	32.3	1.18	8.89123	70.0022	2,3-Dihydro-2,3-dihydroxy-4-(4-methoxyphenyl)-1H-phenalen-1-one	Benzenoids	Naphthalenes	Phenylnaphthalenes	305.085	NA	0.573417	1
0.57_305.0847m/z	HMDB0060575	null	C19H14O4	M-H	32.2	1.35	9.05821	69.4729	Dehydrowarfarin	Phenylpropanoids and polyketides	Coumarins and derivatives	Hydroxycoumarins	305.085	NA	0.573417	1
0.57_305.0847m/z	HMDB0126080	null	C20H16O4	M-CH3	33.6	7.61	8.89123	70.0022	5-hydroxy-8,8-dimethyl-4-phenyl-2H,8H-pyrano[2,3-f]chromen-2-one	Phenylpropanoids and polyketides	Neoflavonoids	Prenylated neoflavonoids	305.085	NA	0.573417	1
0.57_305.0847m/z	LMPK12050033	null	C20H16O4	M-CH3	32.2	0.676	8.89123	70.0022	Corylin	Polyketides [PK]	Flavonoids [PK12]	Isoflavonoids [PK1205]	305.085	NA	0.573417	1
0.57_305.0847m/z	LMPK12050034	null	C20H16O4	M-CH3	32.6	2.77	8.89123	70.0022	Erythrinin A	Polyketides [PK]	Flavonoids [PK12]	Isoflavonoids [PK1205]	305.085	NA	0.573417	1
0.57_305.0847m/z	LMPK12070147	null	C20H16O4	M-CH3	32.3	1.45	8.89123	70.0022	Anhydrotuberosin	Polyketides [PK]	Flavonoids [PK12]	Pterocarpans [PK1207]	305.085	NA	0.573417	1
0.57_305.0847m/z	LMPK12110178	null	C20H16O4	M-CH3	33.6	7.62	8.89123	70.0022	5-Hydroxy-6'',6''-dimethylpyrano[2'',3'':7,8]flavone	Polyketides [PK]	Flavonoids [PK12]	Flavones and Flavonols [PK1211]	305.085	NA	0.573417	1
0.57_309.0618m/z	HMDB0029783	null	C14H14O8	M-H	28.7	7.35	0.710306	37.1332	Mono-trans-p-coumaroylmesotartaric acid	Phenylpropanoids and polyketides	Cinnamic acids and derivatives	Hydroxycinnamic acids and derivatives	309.062	NA	0.573417	1
0.57_309.0618m/z	HMDB0032984	null	C15H16O8	M-CH3	33.9	33.2	0.906392	37.6109	Mahaleboside	Phenylpropanoids and polyketides	Coumarins and derivatives	Coumarin glycosides	309.062	NA	0.573417	1
0.57_309.0618m/z	HMDB0039877	null	C9H14N4O6	M+Cl	26.2	0.242	3.92472	35.2826	Charine	Organic oxygen compounds	Organooxygen compounds	Carbohydrates and carbohydrate conjugates	309.062	NA	0.573417	1
0.57_309.0618m/z	HMDB0125167	null	C15H16O8	M-CH3	35	38.5	0.906392	37.6109	3,4,5-trihydroxy-6-{[(2E)-3-phenylprop-2-enoyl]oxy}oxane-2-carboxylic acid	Phenylpropanoids and polyketides	Cinnamic acids and derivatives	Cinnamic acid esters	309.062	NA	0.573417	1
0.57_309.0618m/z	HMDB0128099	null	C15H16O8	M-CH3	35	38.5	0.906392	37.6109	3,4,5-trihydroxy-6-[(3-phenylprop-2-enoyl)oxy]oxane-2-carboxylic acid	Phenylpropanoids and polyketides	Cinnamic acids and derivatives	Cinnamic acid esters	309.062	NA	0.573417	1
0.57_309.0618m/z	HMDB0129414	null	C14H14O8	M-H	30.7	17.2	0.710306	37.1332	6-(1-benzofuran-4-yloxy)-3,4,5-trihydroxyoxane-2-carboxylic acid	Organic oxygen compounds	Organooxygen compounds	Carbohydrates and carbohydrate conjugates	309.062	NA	0.573417	1
0.57_309.0618m/z	HMDB0134044	null	C15H16O8	M-CH3	35	38.5	0.906392	37.6109	3,4,5-trihydroxy-6-[2-(3-oxoprop-1-en-1-yl)phenoxy]oxane-2-carboxylic acid	Organic oxygen compounds	Organooxygen compounds	Carbohydrates and carbohydrate conjugates	309.062	NA	0.573417	1
0.57_309.0618m/z	HMDB0135287	null	C15H16O8	M-CH3	35	38.5	0.906392	37.6109	3,4,5-trihydroxy-6-{4-[(1E)-3-oxoprop-1-en-1-yl]phenoxy}oxane-2-carboxylic acid	Organic oxygen compounds	Organooxygen compounds	Carbohydrates and carbohydrate conjugates	309.062	NA	0.573417	1
0.57_309.0618m/z	HMDB0135290	null	C15H16O8	M-CH3	35	38.5	0.906392	37.6109	3,4,5-trihydroxy-6-{3-[(1E)-3-oxoprop-1-en-1-yl]phenoxy}oxane-2-carboxylic acid	Organic oxygen compounds	Organooxygen compounds	Carbohydrates and carbohydrate conjugates	309.062	NA	0.573417	1
0.57_318.0687m/z	NA	NA	NA	NA	NA	NA	NA	NA	NA	NA	NA	NA	NA	NA	NA	NA
0.57_321.0799m/z	HMDB0028891	null	C11H18N4O3S	M+Cl	37.7	12.9	1.88546	77.7975	Histidinyl-Methionine	Organic acids and derivatives	Carboxylic acids and derivatives	Amino acids, peptides, and analogues	321.08	NA	0.573417	1
0.57_321.0799m/z	HMDB0028975	null	C11H18N4O3S	M+Cl	37.3	10.9	1.88546	77.7975	Methionyl-Histidine	Organic acids and derivatives	Carboxylic acids and derivatives	Amino acids, peptides, and analogues	321.08	NA	0.573417	1
0.57_321.0799m/z	HMDB0029533	null	C20H16O5	M-CH3	36	5.56	9.30852	84.7263	Glabrone	Phenylpropanoids and polyketides	Isoflavonoids	Pyranoisoflavonoids	321.08	NA	0.573417	1
0.57_321.0799m/z	HMDB0029787	null	C20H16O5	M-CH3	36.1	6.04	9.30852	84.7263	Kanzonol W	Phenylpropanoids and polyketides	Isoflavonoids	Pyranoisoflavonoids	321.08	NA	0.573417	1
0.57_321.0799m/z	HMDB0029791	null	C20H16O5	M-CH3	36.9	10.1	9.30852	84.7263	Dulciol D	Organoheterocyclic compounds	Benzopyrans	1-benzopyrans	321.08	NA	0.573417	1
0.57_321.0799m/z	HMDB0030141	null	C20H16O5	M-CH3	35.9	4.94	9.30852	84.7263	Isosojagol	Phenylpropanoids and polyketides	Isoflavonoids	Coumestans	321.08	NA	0.573417	1
0.57_321.0799m/z	HMDB0030450	null	C20H16O5	M-CH3	37.1	11.2	9.30852	84.7263	Atalantoflavone	Phenylpropanoids and polyketides	Flavonoids	Pyranoflavonoids	321.08	NA	0.573417	1
0.57_321.0799m/z	HMDB0034027	C10529	C20H16O5	M-CH3	35.9	4.94	9.30852	84.7263	Sojagol	Phenylpropanoids and polyketides	Isoflavonoids	Coumestans	321.08	NA	0.573417	1
0.57_321.0799m/z	HMDB0034050	C10523	C20H16O5	M-CH3	36.4	7.39	9.30852	84.7263	Psoralidin	Phenylpropanoids and polyketides	Isoflavonoids	Coumestans	321.08	NA	0.573417	1
0.57_321.0799m/z	HMDB0037110	null	C19H14O5	M-H	35.7	4.64	9.48538	84.1142	4-(3,4-Dihydroxyphenyl)-2,3-dihydro-2,3-dihydroxy-1H-phenalen-1-one	Benzenoids	Naphthalenes	Phenylnaphthalenes	321.08	NA	0.573417	1
0.57_321.0799m/z	HMDB0037922	null	C20H16O5	M-CH3	36.4	7.39	9.30852	84.7263	Phaseol	Phenylpropanoids and polyketides	Isoflavonoids	Coumestans	321.08	NA	0.573417	1
0.57_321.0799m/z	HMDB0041096	null	C12H18O10	M-H	35.7	8.97	-8.74953	79.1376	Lepidimoic acid	Organooxygen compounds	Carbohydrates and carbohydrate conjugates	Sugar acids and derivatives	321.08	NA	0.573417	1
0.57_321.0799m/z	HMDB0041452	null	C20H16O5	M-CH3	35.8	4.65	9.30852	84.7263	Musanolone D	Benzenoids	Naphthalenes	Phenylnaphthalenes	321.08	NA	0.573417	1
0.57_321.0799m/z	HMDB0126089	null	C20H16O5	M-CH3	37.1	11.2	9.30852	84.7263	5-hydroxy-4-(2-hydroxyphenyl)-8,8-dimethyl-2H,8H-pyrano[2,3-f]chromen-2-one	Phenylpropanoids and polyketides	Neoflavonoids	Prenylated neoflavonoids	321.08	NA	0.573417	1
0.57_321.0799m/z	HMDB0126090	null	C20H16O5	M-CH3	37.1	11.2	9.30852	84.7263	5-hydroxy-4-(3-hydroxyphenyl)-8,8-dimethyl-2H,8H-pyrano[2,3-f]chromen-2-one	Phenylpropanoids and polyketides	Neoflavonoids	Prenylated neoflavonoids	321.08	NA	0.573417	1
0.57_321.0799m/z	HMDB0126091	null	C20H16O5	M-CH3	37.1	11.2	9.30852	84.7263	5-hydroxy-4-(4-hydroxyphenyl)-8,8-dimethyl-2H,8H-pyrano[2,3-f]chromen-2-one	Phenylpropanoids and polyketides	Neoflavonoids	Prenylated neoflavonoids	321.08	NA	0.573417	1
0.57_321.0799m/z	HMDB0126092	null	C20H16O5	M-CH3	38.7	19.2	9.30852	84.7263	8-hydroxy-12,12-dimethyl-6-phenyl-3,11,14-trioxatetracyclo[8.5.0.0虏,鈦?0鹿鲁,鹿鈦礭pentadeca-1(10),2(7),5,8-tetraen-4-one	Phenylpropanoids and polyketides	Neoflavonoids	Prenylated neoflavonoids	321.08	NA	0.573417	1
0.57_321.0799m/z	HMDB0126093	null	C20H16O5	M-CH3	38.7	19.2	9.30852	84.7263	5-hydroxy-8-(hydroxymethyl)-8-methyl-4-phenyl-2H,8H-pyrano[2,3-f]chromen-2-one	Phenylpropanoids and polyketides	Neoflavonoids	Prenylated neoflavonoids	321.08	NA	0.573417	1
0.57_321.0799m/z	HMDB0127392	null	C20H16O5	M-CH3	38.1	16.2	9.30852	84.7263	3,5-dihydroxy-8,8-dimethyl-2-phenyl-4H,8H-pyrano[2,3-f]chromen-4-one	Phenylpropanoids and polyketides	Flavonoids	Pyranoflavonoids	321.08	NA	0.573417	1
0.57_321.0799m/z	HMDB0135641	null	C16H18O5S	M-H	36.6	4.41	-0.981222	79.6993	[1-(4-methoxyphenyl)-3-phenylpropoxy]sulfonic acid	Phenylpropanoids and polyketides	Linear 1,3-diarylpropanoids	null	321.08	NA	0.573417	1
0.57_321.0799m/z	LMPK12050074	null	C20H16O5	M-CH3	36	5.56	9.30852	84.7263	Glabrone	Polyketides [PK]	Flavonoids [PK12]	Isoflavonoids [PK1205]	321.08	NA	0.573417	1
0.57_321.0799m/z	LMPK12050080	null	C20H16O5	M-CH3	36	5.64	9.30852	84.7263	Puerarone	Polyketides [PK]	Flavonoids [PK12]	Isoflavonoids [PK1205]	321.08	NA	0.573417	1
0.57_321.0799m/z	LMPK12050202	null	C20H16O5	M-CH3	36.5	8.09	9.30852	84.7263	Alpinumisoflavone	Polyketides [PK]	Flavonoids [PK12]	Isoflavonoids [PK1205]	321.08	NA	0.573417	1
0.57_321.0799m/z	LMPK12050203	null	C20H16O5	M-CH3	37.1	11.2	9.30852	84.7263	Derrone	Polyketides [PK]	Flavonoids [PK12]	Isoflavonoids [PK1205]	321.08	NA	0.573417	1
0.57_321.0799m/z	LMPK12050207	null	C20H16O5	M-CH3	35.8	4.65	9.30852	84.7263	Isoderrone	Polyketides [PK]	Flavonoids [PK12]	Isoflavonoids [PK1205]	321.08	NA	0.573417	1
0.57_321.0799m/z	LMPK12070108	null	C20H16O5	M-CH3	36.7	9.15	9.30852	84.7263	Clandestacarpin	Polyketides [PK]	Flavonoids [PK12]	Pterocarpans [PK1207]	321.08	NA	0.573417	1
0.57_321.0799m/z	LMPK12090007	C10523	C20H16O5	M-CH3	36.4	7.39	9.30852	84.7263	Psoralidin	Polyketides [PK]	Flavonoids [PK12]	Coumestan flavonoids [PK1209]	321.08	NA	0.573417	1
0.57_321.0799m/z	LMPK12090009	null	C20H16O5	M-CH3	35.9	4.94	9.30852	84.7263	Isosojagol	Polyketides [PK]	Flavonoids [PK12]	Coumestan flavonoids [PK1209]	321.08	NA	0.573417	1
0.57_321.0799m/z	LMPK12090010	null	C20H16O5	M-CH3	36.4	7.39	9.30852	84.7263	Phaseol	Polyketides [PK]	Flavonoids [PK12]	Coumestan flavonoids [PK1209]	321.08	NA	0.573417	1
0.57_321.0799m/z	LMPK12090012	C10529	C20H16O5	M-CH3	35.9	4.94	9.30852	84.7263	Sojagol	Polyketides [PK]	Flavonoids [PK12]	Coumestan flavonoids [PK1209]	321.08	NA	0.573417	1
0.57_321.0799m/z	LMPK12090014	null	C20H16O5	M-CH3	36.4	7.39	9.30852	84.7263	Isopsoralidin	Polyketides [PK]	Flavonoids [PK12]	Coumestan flavonoids [PK1209]	321.08	NA	0.573417	1
0.57_321.0799m/z	LMPK12110009	null	C19H14O5	M-H	37	11.1	9.48538	84.1142	Millettocalyxin C	Polyketides [PK]	Flavonoids [PK12]	Flavones and Flavonols [PK1211]	321.08	NA	0.573417	1
0.57_321.0799m/z	LMPK12110408	null	C20H16O5	M-CH3	36.5	8.09	9.30852	84.7263	Ciliatin A	Polyketides [PK]	Flavonoids [PK12]	Flavones and Flavonols [PK1211]	321.08	NA	0.573417	1
0.57_321.0799m/z	LMPK12110420	null	C20H16O5	M-CH3	37.1	11.2	9.30852	84.7263	Atalantoflavone	Polyketides [PK]	Flavonoids [PK12]	Flavones and Flavonols [PK1211]	321.08	NA	0.573417	1
0.57_321.0799m/z	LMPK12110425	null	C20H16O5	M-CH3	35.9	5.23	9.30852	84.7263	Yinyanghuo C	Polyketides [PK]	Flavonoids [PK12]	Flavones and Flavonols [PK1211]	321.08	NA	0.573417	1
0.57_321.0799m/z	LMPK12110426	null	C20H16O5	M-CH3	36.5	8.09	9.30852	84.7263	Carpachromene	Polyketides [PK]	Flavonoids [PK12]	Flavones and Flavonols [PK1211]	321.08	NA	0.573417	1
0.57_321.0799m/z	LMPK12111551	null	C19H14O5	M-H	36.3	7.99	9.48538	84.1142	3,4'-Dimethoxyfurano[2,3:7,8]flavone	Polyketides [PK]	Flavonoids [PK12]	Flavones and Flavonols [PK1211]	321.08	NA	0.573417	1
0.57_321.0799m/z	LMPK12120105	null	C19H14O5	M-H	35.2	2.53	9.48538	84.1142	Ovalitenin C	Polyketides [PK]	Flavonoids [PK12]	Chalcones and dihydrochalcones [PK1212]	321.08	NA	0.573417	1
0.57_326.7585m/z	NA	NA	NA	NA	NA	NA	NA	NA	NA	NA	NA	NA	NA	NA	NA	NA
0.57_328.7554m/z	NA	NA	NA	NA	NA	NA	NA	NA	NA	NA	NA	NA	NA	NA	NA	NA
0.57_338.1016n	HMDB0029681	null	C16H18O8	M-CH3, M-H	46.4	66.7	4.20984	70.3222	3-O-p-Coumaroylquinic acid	Organic oxygen compounds	Organooxygen compounds	Alcohols and polyols	323.079	338.102	0.565767	1
0.57_338.1016n	HMDB0034242	null	C16H18O8	M-CH3, M-H	44.9	59.1	4.20984	70.3222	alpha-Hydrojuglone 4-O-b-D-glucoside	Organic oxygen compounds	Organooxygen compounds	Carbohydrates and carbohydrate conjugates	323.079	338.102	0.565767	1
0.57_338.1016n	HMDB0041191	null	C16H18O8	M-CH3, M-H	44.9	59.1	4.20984	70.3222	Hydrojuglone glucoside	Organic oxygen compounds	Organooxygen compounds	Carbohydrates and carbohydrate conjugates	323.079	338.102	0.565767	1
0.57_338.1016n	HMDB0133621	null	C16H18O8	M-CH3, M-H	46	64.6	4.20984	70.3222	3,4,5-trihydroxy-6-{[(2E)-2-methyl-3-phenylprop-2-enoyl]oxy}oxane-2-carboxylic acid	Phenylpropanoids and polyketides	Cinnamic acids and derivatives	Cinnamic acid esters	323.079	338.102	0.565767	1
0.57_338.1016n	HMDB0133622	null	C16H18O8	M-CH3, M-H	45.8	63.4	4.20984	70.3222	3,4,5-trihydroxy-6-[(2Z)-3-oxo-2-(phenylmethylidene)propoxy]oxane-2-carboxylic acid	Lipids and lipid-like molecules	Fatty Acyls	Fatty acyl glycosides	323.079	338.102	0.565767	1
0.57_338.1016n	HMDB0133625	null	C16H18O8	M-CH3, M-H	46.3	66.3	4.20984	70.3222	3,4,5-trihydroxy-6-{3-[(1Z)-2-methyl-3-oxoprop-1-en-1-yl]phenoxy}oxane-2-carboxylic acid	Organic oxygen compounds	Organooxygen compounds	Carbohydrates and carbohydrate conjugates	323.079	338.102	0.565767	1
0.57_338.1016n	HMDB0133628	null	C16H18O8	M-CH3, M-H	46.3	66.3	4.20984	70.3222	3,4,5-trihydroxy-6-{4-[(1Z)-2-methyl-3-oxoprop-1-en-1-yl]phenoxy}oxane-2-carboxylic acid	Organic oxygen compounds	Organooxygen compounds	Carbohydrates and carbohydrate conjugates	323.079	338.102	0.565767	1
0.57_338.1016n	HMDB0133633	null	C16H18O8	M-CH3, M-H	46.3	66.3	4.20984	70.3222	3,4,5-trihydroxy-6-{2-[(1Z)-2-methyl-3-oxoprop-1-en-1-yl]phenoxy}oxane-2-carboxylic acid	Organic oxygen compounds	Organooxygen compounds	Carbohydrates and carbohydrate conjugates	323.079	338.102	0.565767	1
0.57_338.1016n	HMDB0133756	null	C16H18O8	M-CH3, M-H	46	64.5	4.20984	70.3222	3,4,5-trihydroxy-6-{[(3E)-2-oxo-4-phenylbut-3-en-1-yl]oxy}oxane-2-carboxylic acid	Lipids and lipid-like molecules	Fatty Acyls	Fatty acyl glycosides	323.079	338.102	0.565767	1
0.57_338.1016n	HMDB0133758	null	C16H18O8	M-CH3, M-H	46.3	65.9	4.20984	70.3222	3,4,5-trihydroxy-6-{3-[(1E)-3-oxobut-1-en-1-yl]phenoxy}oxane-2-carboxylic acid	Organic oxygen compounds	Organooxygen compounds	Carbohydrates and carbohydrate conjugates	323.079	338.102	0.565767	1
0.57_338.1016n	HMDB0133760	null	C16H18O8	M-CH3, M-H	46.3	65.9	4.20984	70.3222	3,4,5-trihydroxy-6-{4-[(1E)-3-oxobut-1-en-1-yl]phenoxy}oxane-2-carboxylic acid	Organic oxygen compounds	Organooxygen compounds	Carbohydrates and carbohydrate conjugates	323.079	338.102	0.565767	1
0.57_338.1016n	HMDB0133764	null	C16H18O8	M-CH3, M-H	46.3	65.9	4.20984	70.3222	3,4,5-trihydroxy-6-{2-[(1E)-3-oxobut-1-en-1-yl]phenoxy}oxane-2-carboxylic acid	Organic oxygen compounds	Organooxygen compounds	Carbohydrates and carbohydrate conjugates	323.079	338.102	0.565767	1
0.57_339.1004m/z	HMDB0029305	null	C17H20O5	M+Cl	38.1	2.8	-0.212809	87.783	p-HPEA-EDA	Benzenoids	Benzene and substituted derivatives	Phenols and derivatives	339.1	NA	0.565767	1
0.57_339.1004m/z	HMDB0035790	null	C17H20O5	M+Cl	37.6	0.452	-0.212809	87.783	Matricarin	Lipids and lipid-like molecules	Prenol lipids	Terpene lactones	339.1	NA	0.565767	1
0.57_339.1004m/z	HMDB0037494	null	C17H20O5	M+Cl	38.1	2.8	-0.212809	87.783	3'-Deoxyoleacein	Benzenoids	Phenols	Tyrosols and derivatives	339.1	NA	0.565767	1
0.57_339.1004m/z	HMDB0130120	null	C17H20O5	M+Cl	40	12.6	-0.212809	87.783	5-hydroxy-8-(2-hydroxypropan-2-yl)-4-propyl-2H,8H,9H-furo[2,3-h]chromen-2-one	Phenylpropanoids and polyketides	Coumarins and derivatives	Furanocoumarins	339.1	NA	0.565767	1
0.57_339.1004m/z	HMDB0132904	null	C17H20O5	M+Cl	38.1	3.11	-0.212809	87.783	2-[1-hydroxy-3-(4-hydroxyphenyl)propyl]-3,5-dimethoxyphenol	Phenylpropanoids and polyketides	Linear 1,3-diarylpropanoids	Cinnamylphenols	339.1	NA	0.565767	1
0.57_339.1004m/z	HMDB0133969	null	C17H20O5	M+Cl	38.1	3.11	-0.212809	87.783	6-[1-hydroxy-3-(4-hydroxyphenyl)propyl]-2,3-dimethoxyphenol	Phenylpropanoids and polyketides	Linear 1,3-diarylpropanoids	Cinnamylphenols	339.1	NA	0.565767	1
0.57_339.1004m/z	HMDB0134718	null	C17H20O5	M+Cl	39.1	8.09	-0.212809	87.783	8-hydroxy-2-(hydroxymethyl)-2-(4-methylpent-3-en-1-yl)-2H-chromene-5-carboxylic acid	Benzenoids	Benzene and substituted derivatives	Benzoic acids and derivatives	339.1	NA	0.565767	1
0.57_339.1004m/z	HMDB0134721	null	C17H20O5	M+Cl	39	7.63	-0.212809	87.783	6,8-dihydroxy-2-methyl-2-(4-methylpent-3-en-1-yl)-2H-chromene-5-carboxylic acid	Benzenoids	Benzene and substituted derivatives	Benzoic acids and derivatives	339.1	NA	0.565767	1
[truncated: 116,886 more rows]
