# Supplementary material for: Serum Metabolites Differentiate Amnestic Mild Cognitive Impairment From Healthy Controls and Predict Early Alzheimer's Disease via Untargeted Lipidomics Analysis
Source: Front Neurol. 2021 Aug 2;12:704582. doi: 10.3389/fneur.2021.704582 (PMC8365883; doi:10.3389/fneur.2021.704582)
Supplement: Supplementary Table 2. — The metabolite identification of RT-MZ in POS mode. [file Table_2.xlsx]

## Sheet: quant-identification-pos
Supplementary Table 2: The metabolite identification of RT-MZ in POS mode.
Compound ID	ID	KEGG ID	Formula	Adducts	Score	Fragmentation.Score	Mass.Error..ppm.	Isotope.Similarity	Description	Super class	Class	Sub class	m.z	Neutral.mass..Da.	Retention.time..min.	Charge
1.00_1087.7965n	NA	NA	NA	NA	NA	NA	NA	NA	NA	NA	NA	NA	NA	NA	NA	NA
1.00_1088.2522m/z	NA	NA	NA	NA	NA	NA	NA	NA	NA	NA	NA	NA	NA	NA	NA	NA
1.00_1107.6662n	NA	NA	NA	NA	NA	NA	NA	NA	NA	NA	NA	NA	NA	NA	NA	NA
1.00_1124.1101m/z	NA	NA	NA	NA	NA	NA	NA	NA	NA	NA	NA	NA	NA	NA	NA	NA
1.00_1137.5389m/z	HMDB0031881	null	C51H86O26	M+Na	35.8	8.87	8.0141	78.8485	Ampeloside Bf1	Lipids and lipid-like molecules	Steroids and steroid derivatives	Steroidal glycosides	1137.54	NA	1.00395	1
1.00_1140.5889m/z	NA	NA	NA	NA	NA	NA	NA	NA	NA	NA	NA	NA	NA	NA	NA	NA
1.00_1178.7420m/z	NA	NA	NA	NA	NA	NA	NA	NA	NA	NA	NA	NA	NA	NA	NA	NA
1.00_1191.5642m/z	LMFA07050351	null	C49H90N7O17P3S	M+NH4	32.4	0	-1.96552	64.5227	montanoyl-CoA	Fatty Acyls [FA]	Fatty esters [FA07]	Fatty acyl CoAs [FA0705]	1191.56	NA	1.00395	1
1.00_1276.0683m/z	NA	NA	NA	NA	NA	NA	NA	NA	NA	NA	NA	NA	NA	NA	NA	NA
1.00_161.1321m/z	HMDB0014956	C07523	C12H18O	M+H-H2O	39.2	0	-2.12497	98.6011	Propofol	Benzenoids	Benzene and substituted derivatives	Cumenes	161.132	NA	1.00395	1
1.00_161.1321m/z	HMDB0031194	null	C12H18O	M+H-H2O	39.2	0	-2.12497	98.6011	Tricycloekasantal	Lipids and lipid-like molecules	Prenol lipids	Monoterpenoids	161.132	NA	1.00395	1
1.00_161.1321m/z	HMDB0031568	null	C12H18O	M+H-H2O	39.2	0	-2.12497	98.6011	4-Methyl-1-phenyl-2-pentanol	Benzenoids	Benzene and substituted derivatives	null	161.132	NA	1.00395	1
1.00_161.1321m/z	HMDB0031731	null	C12H18O	M+H-H2O	39.2	0	-2.12497	98.6011	3-Methyl-1-phenyl-3-pentanol	Benzenoids	Benzene and substituted derivatives	null	161.132	NA	1.00395	1
1.00_161.1321m/z	HMDB0032579	null	C12H18O	M+H-H2O	39.2	0	-2.12497	98.6011	2,5-Diisopropylphenol	Lipids and lipid-like molecules	Prenol lipids	Monoterpenoids	161.132	NA	1.00395	1
1.00_161.1321m/z	HMDB0035055	null	C12H18O	M+H-H2O	39.2	0	-2.12497	98.6011	11-Methyl-7-oxatetracyclo[6.3.1.01,6.04,11]dodecane	Lipids and lipid-like molecules	Prenol lipids	Monoterpenoids	161.132	NA	1.00395	1
1.00_161.1321m/z	HMDB0036681	null	C12H18O	M+H-H2O	39.2	0	-2.12497	98.6011	7-Isopropyl-5-methylbicyclo[2.2.2]oct-5-en-2-one	Organic oxygen compounds	Organooxygen compounds	Carbonyl compounds	161.132	NA	1.00395	1
1.00_161.1321m/z	HMDB0037272	null	C12H18O	M+H-H2O	39.2	0	-2.12497	98.6011	2-Ethoxy-1-methyl-4-(1-methylethyl)benzene	Lipids and lipid-like molecules	Prenol lipids	Monoterpenoids	161.132	NA	1.00395	1
1.00_161.1321m/z	HMDB0038107	null	C12H18O	M+H-H2O	39.2	0	-2.12497	98.6011	Quinceoxepine	Organooxygen compounds	Ethers	Dialkyl ethers	161.132	NA	1.00395	1
1.00_161.1321m/z	HMDB0038194	null	C12H18O	M+H-H2O	39.2	0	-2.12497	98.6011	Geijerone	Lipids and lipid-like molecules	Prenol lipids	Monoterpenoids	161.132	NA	1.00395	1
1.00_161.1321m/z	HMDB0061813	null	C12H16	M+H	39.2	0	-2.36397	98.8387	1-(1-Methylethenyl)-4-(1-methylethyl)benzene	Lipids and lipid-like molecules	Prenol lipids	Monoterpenoids	161.132	NA	1.00395	1
1.00_161.1321m/z	HMDB0061814	null	C12H16	M+H	39.2	0	-2.36397	98.8387	1-(1-methylethenyl)-3-(1-methylethyl)-benzene	Benzenoids	Benzene and substituted derivatives	Phenylpropenes	161.132	NA	1.00395	1
1.00_162.1124m/z	HMDB0000062	C00318	C7H15NO3	M+H	38	0	-0.256124	90.4903	L-Carnitine	Organic nitrogen compounds	Organonitrogen compounds	Quaternary ammonium salts	162.112	NA	1.00395	1
1.00_162.1124m/z	HMDB0001988	null	C7H12O3	M+NH4	38	0	-0.286371	90.1797	4-Hydroxycyclohexylcarboxylic acid	Organic oxygen compounds	Organooxygen compounds	Alcohols and polyols	162.112	NA	1.00395	1
1.00_162.1124m/z	HMDB0031176	null	C7H12O3	M+NH4	38	0	-0.286371	90.1797	Tetrahydrofurfuryl acetate	Organoheterocyclic compounds	Tetrahydrofurans	null	162.112	NA	1.00395	1
1.00_162.1124m/z	HMDB0036594	null	C7H12O3	M+NH4	38	0	-0.286371	90.1797	Botryodiplodin	Organoheterocyclic compounds	Tetrahydrofurans	null	162.112	NA	1.00395	1
1.00_162.1124m/z	HMDB0037114	null	C7H12O3	M+NH4	38	0	-0.286371	90.1797	Methyl (R)-3-methyl-2-oxopentanoate	Lipids and lipid-like molecules	Fatty Acyls	Fatty acid esters	162.112	NA	1.00395	1
1.00_162.1124m/z	HMDB0040433	null	C7H12O3	M+NH4	38	0	-0.286371	90.1797	Ethyl levulinate	Organic acids and derivatives	Keto acids and derivatives	Gamma-keto acids and derivatives	162.112	NA	1.00395	1
1.00_162.1124m/z	HMDB0062496	null	C7H15NO3	M+H	38	0	-0.256124	90.4903	Malonyl-Carnitin	Organic nitrogen compounds	Organonitrogen compounds	Quaternary ammonium salts	162.112	NA	1.00395	1
1.00_162.1124m/z	LMFA01060011	null	C7H12O3	M+NH4	38	0	-0.286371	90.1797	2-Keto-n-heptylic acid	Fatty Acyls [FA]	Fatty Acids and Conjugates [FA01]	Oxo fatty acids [FA0106]	162.112	NA	1.00395	1
1.00_162.1124m/z	LMFA01060012	null	C7H12O3	M+NH4	38	0	-0.286371	90.1797	n-valeryl acetic acid	Fatty Acyls [FA]	Fatty Acids and Conjugates [FA01]	Oxo fatty acids [FA0106]	162.112	NA	1.00395	1
1.00_162.1124m/z	LMFA01060013	null	C7H12O3	M+NH4	38	0	-0.286371	90.1797	3-butyrl propionic acid	Fatty Acyls [FA]	Fatty Acids and Conjugates [FA01]	Oxo fatty acids [FA0106]	162.112	NA	1.00395	1
1.00_162.1124m/z	LMFA01060014	null	C7H12O3	M+NH4	38	0	-0.286371	90.1797	4-propionyl butyric acid	Fatty Acyls [FA]	Fatty Acids and Conjugates [FA01]	Oxo fatty acids [FA0106]	162.112	NA	1.00395	1
1.00_162.1124m/z	LMFA01060015	null	C7H12O3	M+NH4	38	0	-0.286371	90.1797	5-aceto valeric acid	Fatty Acyls [FA]	Fatty Acids and Conjugates [FA01]	Oxo fatty acids [FA0106]	162.112	NA	1.00395	1
1.00_162.1124m/z	LMFA07010921	null	C7H12O3	M+NH4	38	0	-0.286371	90.1797	isopropyl 3-hydroxybut-2-enoate	Fatty Acyls [FA]	Fatty esters [FA07]	Wax monoesters [FA0701]	162.112	NA	1.00395	1
1.00_162.1124m/z	LMFA07010933	null	C7H12O3	M+NH4	38	0	-0.286371	90.1797	Methyl (R)-3-methyl-2-oxopentanoate	Fatty Acyls [FA]	Fatty esters [FA07]	Wax monoesters [FA0701]	162.112	NA	1.00395	1
1.00_162.1124m/z	LMFA07040002	null	C7H12O3	M+NH4	38	0	-0.286371	90.1797	2S-Hydroxy-2-isopropylbutano-3S-lactone	Fatty Acyls [FA]	Fatty esters [FA07]	Lactones [FA0704]	162.112	NA	1.00395	1
1.00_189.1595m/z	HMDB0001325	C03793	C9H20N2O2	M+H	41.5	10	-1.17352	98.9088	N6,N6,N6-Trimethyl-L-lysine	Organic acids and derivatives	Carboxylic acids and derivatives	Amino acids, peptides, and analogues	189.16	NA	1.00395	1
1.00_189.1595m/z	HMDB0005015	C07018	C9H17NO2	M+NH4	41	7.39	-1.29026	99.0902	Gabapentin	Organic acids and derivatives	Carboxylic acids and derivatives	Amino acids, peptides, and analogues	189.16	NA	1.00395	1
1.00_189.1595m/z	LMFA01100062	C01037	C9H20N2O2	M+H	41.6	10.4	-1.17352	98.9088	7,8-diaminononanoic acid	Fatty Acyls [FA]	Fatty Acids and Conjugates [FA01]	Amino fatty acids [FA0110]	189.16	NA	1.00395	1
1.00_200.2009m/z	HMDB0031020	null	C12H22O	M+NH4	39	0	0.31225	95.1807	2-Dodecenal	Organic oxygen compounds	Organooxygen compounds	Carbonyl compounds	200.201	NA	1.00395	1
1.00_200.2009m/z	HMDB0031102	null	C12H22O	M+NH4	39	0	0.31225	95.1807	(Z,Z)-3,6-Dodecadien-1-ol	Lipids and lipid-like molecules	Fatty Acyls	Fatty alcohols	200.201	NA	1.00395	1
1.00_200.2009m/z	HMDB0031341	null	C12H22O	M+NH4	39	0	0.31225	95.1807	Cyclododecanone	Organooxygen compounds	Carbonyl compounds	Ketones	200.201	NA	1.00395	1
1.00_200.2009m/z	HMDB0032279	null	C12H22O	M+NH4	39	0	0.31225	95.1807	2-Ethyl-1,3,3-trimethyl-2-norbornanol	Lipids and lipid-like molecules	Prenol lipids	Monoterpenoids	200.201	NA	1.00395	1
1.00_200.2009m/z	HMDB0032542	null	C12H22O	M+NH4	39	0	0.31225	95.1807	trans- and cis-2,4,8-Trimethyl-3,7-nona-dien-2-ol	Lipids and lipid-like molecules	Prenol lipids	Monoterpenoids	200.201	NA	1.00395	1
1.00_200.2009m/z	HMDB0036461	null	C12H22O	M+NH4	39	0	0.31225	95.1807	Geosmin	Organic oxygen compounds	Organooxygen compounds	Alcohols and polyols	200.201	NA	1.00395	1
1.00_200.2009m/z	HMDB0038972	null	C12H22O	M+NH4	39	0	0.31225	95.1807	(E)-2-Butyl-2-octenal	Organic oxygen compounds	Organooxygen compounds	Carbonyl compounds	200.201	NA	1.00395	1
1.00_200.2009m/z	LMFA05000020	null	C12H22O	M+NH4	39	0	0.31225	95.1807	5,7-dodecadien-1-ol	Fatty Acyls [FA]	Fatty alcohols [FA05]	null	200.201	NA	1.00395	1
1.00_200.2009m/z	LMFA05000026	null	C12H22O	M+NH4	39	0	0.31225	95.1807	7E,9Z-dodecadien-1-ol	Fatty Acyls [FA]	Fatty alcohols [FA05]	null	200.201	NA	1.00395	1
1.00_200.2009m/z	LMFA05000033	null	C12H22O	M+NH4	39	0	0.31225	95.1807	3,5-dodecadien-1-ol	Fatty Acyls [FA]	Fatty alcohols [FA05]	null	200.201	NA	1.00395	1
1.00_200.2009m/z	LMFA05000046	null	C12H22O	M+NH4	39	0	0.31225	95.1807	8E,10E-dodecadien-1-ol	Fatty Acyls [FA]	Fatty alcohols [FA05]	null	200.201	NA	1.00395	1
1.00_200.2009m/z	LMFA05000132	null	C12H22O	M+NH4	39	0	0.31225	95.1807	3,4,7-Trimethyl-2E,6-nonadien-1-ol	Fatty Acyls [FA]	Fatty alcohols [FA05]	null	200.201	NA	1.00395	1
1.00_200.2009m/z	LMFA05000149	null	C12H22O	M+NH4	39	0	0.31225	95.1807	9E,11-Dodecadien-1-ol	Fatty Acyls [FA]	Fatty alcohols [FA05]	null	200.201	NA	1.00395	1
1.00_200.2009m/z	LMFA05000150	null	C12H22O	M+NH4	39	0	0.31225	95.1807	5E,7Z-Dodecadien-1-ol	Fatty Acyls [FA]	Fatty alcohols [FA05]	null	200.201	NA	1.00395	1
1.00_200.2009m/z	LMFA05000151	null	C12H22O	M+NH4	39	0	0.31225	95.1807	8E,10Z-Dodecadien-1-ol	Fatty Acyls [FA]	Fatty alcohols [FA05]	null	200.201	NA	1.00395	1
1.00_200.2009m/z	LMFA05000157	null	C12H22O	M+NH4	39	0	0.31225	95.1807	9Z,11-Dodecadien-1-ol	Fatty Acyls [FA]	Fatty alcohols [FA05]	null	200.201	NA	1.00395	1
1.00_200.2009m/z	LMFA05000159	null	C12H22O	M+NH4	39	0	0.31225	95.1807	5Z,7E-Dodecadien-1-ol	Fatty Acyls [FA]	Fatty alcohols [FA05]	null	200.201	NA	1.00395	1
1.00_200.2009m/z	LMFA05000160	null	C12H22O	M+NH4	39	0	0.31225	95.1807	7Z,9E-Dodecadien-1-ol	Fatty Acyls [FA]	Fatty alcohols [FA05]	null	200.201	NA	1.00395	1
1.00_200.2009m/z	LMFA05000161	null	C12H22O	M+NH4	39	0	0.31225	95.1807	8Z,10E-Dodecadien-1-ol	Fatty Acyls [FA]	Fatty alcohols [FA05]	null	200.201	NA	1.00395	1
1.00_200.2009m/z	LMFA05000163	null	C12H22O	M+NH4	39	0	0.31225	95.1807	3Z,6Z-Dodecadien-1-ol	Fatty Acyls [FA]	Fatty alcohols [FA05]	null	200.201	NA	1.00395	1
1.00_200.2009m/z	LMFA05000164	null	C12H22O	M+NH4	39	0	0.31225	95.1807	7Z,9Z-Dodecadien-1-ol	Fatty Acyls [FA]	Fatty alcohols [FA05]	null	200.201	NA	1.00395	1
1.00_200.2009m/z	LMFA05000165	null	C12H22O	M+NH4	39	0	0.31225	95.1807	8Z,10Z-Dodecadien-1-ol	Fatty Acyls [FA]	Fatty alcohols [FA05]	null	200.201	NA	1.00395	1
1.00_200.2009m/z	LMFA05000573	null	C12H22O	M+NH4	39	0	0.31225	95.1807	(Z,Z)-3,6-Dodecadien-1-ol	Fatty Acyls [FA]	Fatty alcohols [FA05]	null	200.201	NA	1.00395	1
1.00_200.2009m/z	LMFA06000072	null	C12H22O	M+NH4	39	0	0.31225	95.1807	2-dodecenal	Fatty Acyls [FA]	Fatty aldehydes [FA06]	null	200.201	NA	1.00395	1
1.00_200.2009m/z	LMFA06000152	null	C12H22O	M+NH4	39	0	0.31225	95.1807	7E-Dodecenal	Fatty Acyls [FA]	Fatty aldehydes [FA06]	null	200.201	NA	1.00395	1
1.00_200.2009m/z	LMFA06000154	null	C12H22O	M+NH4	39	0	0.31225	95.1807	9E-Dodecenal	Fatty Acyls [FA]	Fatty aldehydes [FA06]	null	200.201	NA	1.00395	1
1.00_200.2009m/z	LMFA06000161	null	C12H22O	M+NH4	39	0	0.31225	95.1807	5Z-Dodecenal	Fatty Acyls [FA]	Fatty aldehydes [FA06]	null	200.201	NA	1.00395	1
1.00_200.2009m/z	LMFA06000162	null	C12H22O	M+NH4	39	0	0.31225	95.1807	7Z-Dodecenal	Fatty Acyls [FA]	Fatty aldehydes [FA06]	null	200.201	NA	1.00395	1
1.00_200.2009m/z	LMFA06000164	null	C12H22O	M+NH4	39	0	0.31225	95.1807	9Z-Dodecenal	Fatty Acyls [FA]	Fatty aldehydes [FA06]	null	200.201	NA	1.00395	1
1.00_200.2009m/z	LMFA08010001	C13831	C12H25NO	M+H	38.9	0	0.285545	94.8049	dodecanamide	Fatty Acyls [FA]	Fatty amides [FA08]	Primary amides [FA0801]	200.201	NA	1.00395	1
1.00_200.2009m/z	LMFA12000161	null	C12H22O	M+NH4	39	0	0.31225	95.1807	1,11-Dodecadien-3-one	Fatty Acyls [FA]	Oxygenated hydrocarbons [FA12]	null	200.201	NA	1.00395	1
1.00_200.2009m/z	LMFA12000162	null	C12H22O	M+NH4	39	0	0.31225	95.1807	1-Dodecen-3-one	Fatty Acyls [FA]	Oxygenated hydrocarbons [FA12]	null	200.201	NA	1.00395	1
1.00_200.2009m/z	LMPR0103090008	null	C12H22O	M+NH4	39	0	0.31225	95.1807	(+)-geosmin	Prenol Lipids [PR]	Isoprenoids [PR01]	C15 isoprenoids (sesquiterpenes) [PR0103]	200.201	NA	1.00395	1
1.00_205.0858m/z	HMDB0002056	null	C12H14O4	M+H-H2O	38.3	0	-0.719994	92.4353	Monoisobutyl phthalic acid	Benzenoids	Benzene and substituted derivatives	Benzoic acids and derivatives	205.086	NA	1.00395	1
1.00_205.0858m/z	HMDB0013247	null	C12H14O4	M+H-H2O	38.3	0	-0.719994	92.4353	Monobutylphthalate	Benzenoids	Benzene and substituted derivatives	Benzoic acids and derivatives	205.086	NA	1.00395	1
1.00_205.0858m/z	HMDB0015145	C06976	C10H16NO+	M+K	38.1	0	-3.53017	94.7973	Edrophonium	Benzenoids	Benzene and substituted derivatives	Aniline and substituted anilines	205.086	NA	1.00395	1
1.00_205.0858m/z	HMDB0029226	null	C12H14O4	M+H-H2O	38.3	0	-0.719994	92.4353	5'-(3'-Methoxy-4'-hydroxyphenyl)-gamma-valerolactone	Benzenoids	Benzene and substituted derivatives	Phenols and derivatives	205.086	NA	1.00395	1
1.00_205.0858m/z	HMDB0029470	null	C12H14O4	M+H-H2O	38.3	0	-0.719994	92.4353	Isodillapiole	Organoheterocyclic compounds	Benzodioxoles	null	205.086	NA	1.00395	1
1.00_205.0858m/z	HMDB0030725	C10449	C12H14O4	M+H-H2O	38.3	0	-0.719994	92.4353	Dillapiol	Organoheterocyclic compounds	Benzodioxoles	null	205.086	NA	1.00395	1
1.00_205.0858m/z	HMDB0031668	null	C12H14O4	M+H-H2O	38.3	0	-0.719994	92.4353	Dihydrodeoxy-8-epiaustdiol	Organoheterocyclic compounds	Azaphilones	null	205.086	NA	1.00395	1
1.00_205.0858m/z	HMDB0033303	null	C12H12O3	M+H	38.3	0	-0.783528	92.6792	Anofinic acid	Organoheterocyclic compounds	Benzopyrans	1-benzopyrans	205.086	NA	1.00395	1
1.00_205.0858m/z	HMDB0033776	C10429	C12H14O4	M+H-H2O	38.3	0	-0.719994	92.4353	Apiole	Organoheterocyclic compounds	Benzodioxoles	null	205.086	NA	1.00395	1
1.00_205.0858m/z	HMDB0034056	null	C12H14O4	M+H-H2O	38.3	0	-0.719994	92.4353	5-(3,4-Methylenedioxyphenyl)pentanoic acid	Organoheterocyclic compounds	Benzodioxoles	null	205.086	NA	1.00395	1
1.00_205.0858m/z	HMDB0035095	null	C12H12O3	M+H	38.3	0	-0.783528	92.6792	7-Ethoxy-4-methyl-2H-1-benzopyran-2-one	Phenylpropanoids and polyketides	Coumarins and derivatives	null	205.086	NA	1.00395	1
1.00_205.0858m/z	HMDB0037130	null	C12H14O4	M+H-H2O	38.3	0	-0.719994	92.4353	Piperonyl isobutyrate	Benzenoids	Benzene and substituted derivatives	Benzyloxycarbonyls	205.086	NA	1.00395	1
1.00_205.0858m/z	HMDB0037681	null	C12H14O4	M+H-H2O	38.3	0	-0.719994	92.4353	Vanillin isobutyrate	Benzenoids	Phenol esters	null	205.086	NA	1.00395	1
1.00_205.0858m/z	HMDB0038563	null	C12H14O4	M+H-H2O	38.3	0	-0.719994	92.4353	(Z)-3-(2,4,5-Trimethoxyphenyl)-2-propenal	Phenylpropanoids and polyketides	Cinnamaldehydes	null	205.086	NA	1.00395	1
1.00_205.0858m/z	HMDB0041379	null	C12H14O4	M+H-H2O	38.3	0	-0.719994	92.4353	2,3-Dihydro-3-hydroxy-6-methoxy-2,2-dimethyl-4H-1-benzopyran-4-one	Organoheterocyclic compounds	Benzopyrans	1-benzopyrans	205.086	NA	1.00395	1
1.00_205.0858m/z	HMDB0094660	C14175	C12H14O4	M+H-H2O	38.3	0	-0.719994	92.4353	Diethyl phthalic acid	Benzenoids	Benzene and substituted derivatives	Benzoic acids and derivatives	205.086	NA	1.00395	1
1.00_205.0858m/z	HMDB0127824	null	C12H14O4	M+H-H2O	38.3	0	-0.719994	92.4353	5-[(3-hydroxy-4-methoxyphenyl)methyl]oxolan-2-one	Benzenoids	Phenols	Methoxyphenols	205.086	NA	1.00395	1
1.00_205.0858m/z	HMDB0131283	null	C12H14O4	M+H-H2O	38.3	0	-0.719994	92.4353	ethyl (2E)-3-(2-hydroxy-4-methoxyphenyl)prop-2-enoate	Phenylpropanoids and polyketides	Cinnamic acids and derivatives	Hydroxycinnamic acids and derivatives	205.086	NA	1.00395	1
1.00_205.0858m/z	HMDB0131284	null	C12H14O4	M+H-H2O	38.3	0	-0.719994	92.4353	ethyl 3-(4-methoxyphenyl)oxirane-2-carboxylate	Benzenoids	Phenol ethers	Anisoles	205.086	NA	1.00395	1
1.00_205.0858m/z	HMDB0131285	null	C12H14O4	M+H-H2O	38.3	0	-0.719994	92.4353	2-hydroxyethyl (2E)-3-(4-methoxyphenyl)prop-2-enoate	Phenylpropanoids and polyketides	Cinnamic acids and derivatives	Cinnamic acid esters	205.086	NA	1.00395	1
1.00_205.0858m/z	HMDB0135689	null	C12H14O4	M+H-H2O	38.3	0	-0.719994	92.4353	4-(4-hydroxy-3,5-dimethoxyphenyl)but-3-en-2-one	null	null	null	205.086	NA	1.00395	1
1.00_205.0858m/z	HMDB0135900	null	C12H14O4	M+H-H2O	38.3	0	-0.719994	92.4353	4-hydroxy-3-(4-hydroxy-3-methylbut-2-en-1-yl)benzoic acid	Benzenoids	Benzene and substituted derivatives	Benzoic acids and derivatives	205.086	NA	1.00395	1
1.00_205.0858m/z	HMDB0135904	null	C12H14O4	M+H-H2O	38.3	0	-0.719994	92.4353	3-[(3,3-dimethyloxiran-2-yl)methyl]-4-hydroxybenzoic acid	Benzenoids	Benzene and substituted derivatives	Benzoic acids and derivatives	205.086	NA	1.00395	1
1.00_205.0858m/z	HMDB0135906	null	C12H14O4	M+H-H2O	38.3	0	-0.719994	92.4353	3,4-dihydroxy-5-(3-methylbut-2-en-1-yl)benzoic acid	Benzenoids	Benzene and substituted derivatives	Benzoic acids and derivatives	205.086	NA	1.00395	1
1.00_205.0858m/z	LMFA01031114	null	C12H12O3	M+H	38.3	0	-0.783528	92.6792	Odyssic acid	Fatty Acyls [FA]	Fatty Acids and Conjugates [FA01]	Unsaturated fatty acids [FA0103]	205.086	NA	1.00395	1
1.00_205.0858m/z	LMFA01170008	null	C12H14O4	M+H-H2O	38.3	0	-0.719994	92.4353	2E,4E,8E,10E-Dodecatetraenedioic acid	Fatty Acyls [FA]	Fatty Acids and Conjugates [FA01]	Dicarboxylic acids [FA0117]	205.086	NA	1.00395	1
1.00_212.2010m/z	HMDB0031846	null	C13H22O	M+NH4	39.1	0	0.500933	96.3581	Geranylacetone	Lipids and lipid-like molecules	Prenol lipids	Monoterpenoids	212.201	NA	1.00395	1
1.00_212.2010m/z	HMDB0032355	null	C13H22O	M+NH4	39.1	0	0.500933	96.3581	(+/-)-[R-(E)]-5-Isopropyl-8-methylnona-6,8-dien-2-one	Organooxygen compounds	Carbonyl compounds	Ketones	212.201	NA	1.00395	1
1.00_212.2010m/z	HMDB0032913	C03527	C13H22O	M+NH4	39.1	0	0.500933	96.3581	4-(2,6,6-Trimethyl-1-cyclohexen-1-yl)-2-butanone	Lipids and lipid-like molecules	Prenol lipids	Sesquiterpenoids	212.201	NA	1.00395	1
1.00_212.2010m/z	HMDB0036026	null	C13H22O	M+NH4	39.1	0	0.500933	96.3581	Octahydro-6-isopropyl-2(1H)-naphthalenone	Organic oxygen compounds	Organooxygen compounds	Carbonyl compounds	212.201	NA	1.00395	1
1.00_212.2010m/z	HMDB0036184	null	C13H22O	M+NH4	39.1	0	0.500933	96.3581	7,8-Dehydro-3,4-dihydro-beta-ionol	Lipids and lipid-like molecules	Prenol lipids	Sesquiterpenoids	212.201	NA	1.00395	1
1.00_212.2010m/z	HMDB0036820	null	C13H22O	M+NH4	39.1	0	0.500933	96.3581	beta-Ionol	Lipids and lipid-like molecules	Prenol lipids	Sesquiterpenoids	212.201	NA	1.00395	1
1.00_212.2010m/z	HMDB0036823	null	C13H22O	M+NH4	39.1	0	0.500933	96.3581	Theaspirane	Organoheterocyclic compounds	Tetrahydrofurans	null	212.201	NA	1.00395	1
1.00_212.2010m/z	HMDB0037834	null	C13H25NO	M+H	39.1	0	0.460533	95.9781	Ethyl menthane carboxamide	Lipids and lipid-like molecules	Prenol lipids	Monoterpenoids	212.201	NA	1.00395	1
1.00_212.2010m/z	HMDB0038026	null	C13H22O	M+NH4	39.1	0	0.500933	96.3581	Dihydro-alpha-ionone	Lipids and lipid-like molecules	Prenol lipids	Sesquiterpenoids	212.201	NA	1.00395	1
1.00_212.2010m/z	HMDB0038216	null	C13H22O	M+NH4	39.1	0	0.500933	96.3581	5-Isopropyl-2-(2-methylpropyl)-2-cyclohexen-1-one	Lipids and lipid-like molecules	Prenol lipids	Monoterpenoids	212.201	NA	1.00395	1
1.00_212.2010m/z	HMDB0038731	null	C13H22O	M+NH4	39.1	0	0.500933	96.3581	4,7-Megastigmadien-9-ol	null	null	null	212.201	NA	1.00395	1
1.00_212.2010m/z	HMDB0038897	null	C13H22O	M+NH4	39.1	0	0.500933	96.3581	(E)-2-(2-Octenyl)cyclopentanone	null	null	null	212.201	NA	1.00395	1
1.00_212.2010m/z	HMDB0041629	null	C13H22O	M+NH4	39.1	0	0.500933	96.3581	(3S,6E)-Nerolidol	Lipids and lipid-like molecules	Prenol lipids	Monoterpenoids	212.201	NA	1.00395	1
1.00_212.2010m/z	LMFA01100001	C13795	C13H27NO2	M+H-H2O	39	0	0.424338	95.6649	2S-amino-tridecanoic acid	Fatty Acyls [FA]	Fatty Acids and Conjugates [FA01]	Amino fatty acids [FA0110]	212.201	NA	1.00395	1
1.00_212.2010m/z	LMFA01100006	null	C13H27NO2	M+H-H2O	39	0	0.424338	95.6649	13-amino-tridecanoic acid	Fatty Acyls [FA]	Fatty Acids and Conjugates [FA01]	Amino fatty acids [FA0110]	212.201	NA	1.00395	1
1.00_212.2010m/z	LMFA01100024	null	C13H27NO2	M+H-H2O	39	0	0.424338	95.6649	2R-aminotridecanoic acid	Fatty Acyls [FA]	Fatty Acids and Conjugates [FA01]	Amino fatty acids [FA0110]	212.201	NA	1.00395	1
1.00_212.2010m/z	LMFA01100026	null	C13H27NO2	M+H-H2O	39	0	0.424338	95.6649	2-amino-tridecanoic acid	Fatty Acyls [FA]	Fatty Acids and Conjugates [FA01]	Amino fatty acids [FA0110]	212.201	NA	1.00395	1
1.00_212.2010m/z	LMFA11000696	null	C13H22O	M+NH4	39.1	0	0.500933	96.3581	6,10-Dimethyl-5(E),9-undecadien-2-one	Fatty Acyls [FA]	Hydrocarbons [FA11]	null	212.201	NA	1.00395	1
1.00_226.2171m/z	HMDB0032215	null	C14H24O	M+NH4	38.5	0	2.76576	95.9764	2-Decylfuran	Organoheterocyclic compounds	Heteroaromatic compounds	null	226.217	NA	1.00395	1
1.00_226.2171m/z	HMDB0035862	null	C14H24O	M+NH4	38.5	0	2.76576	95.9764	(E)-6,10-Dimethyl-9-methylene-5-undecen-2-one	Organic oxygen compounds	Organooxygen compounds	Carbonyl compounds	226.217	NA	1.00395	1
1.00_226.2171m/z	HMDB0039884	null	C14H24O	M+NH4	38.5	0	2.76576	95.9764	2-Cyclotetradecen-1-one	Organic oxygen compounds	Organooxygen compounds	Carbonyl compounds	226.217	NA	1.00395	1
1.00_226.2171m/z	LMFA01100007	null	C14H29NO2	M+H-H2O	38.5	0	2.36732	95.2764	2-amino-tetradecanoic acid	Fatty Acyls [FA]	Fatty Acids and Conjugates [FA01]	Amino fatty acids [FA0110]	226.217	NA	1.00395	1
1.00_226.2171m/z	LMFA06000082	null	C14H24O	M+NH4	38.5	0	2.76576	95.9764	5,8-tetradecadienal	Fatty Acyls [FA]	Fatty aldehydes [FA06]	null	226.217	NA	1.00395	1
1.00_226.2171m/z	LMFA06000171	null	C14H24O	M+NH4	38.5	0	2.76576	95.9764	11E,13-Tetradecadienal	Fatty Acyls [FA]	Fatty aldehydes [FA06]	null	226.217	NA	1.00395	1
1.00_226.2171m/z	LMFA06000173	null	C14H24O	M+NH4	38.5	0	2.76576	95.9764	8E,10E-Tetradecadienal	Fatty Acyls [FA]	Fatty aldehydes [FA06]	null	226.217	NA	1.00395	1
1.00_226.2171m/z	LMFA06000174	null	C14H24O	M+NH4	38.5	0	2.76576	95.9764	4E,9Z-Tetradecadienal	Fatty Acyls [FA]	Fatty aldehydes [FA06]	null	226.217	NA	1.00395	1
1.00_226.2171m/z	LMFA06000175	null	C14H24O	M+NH4	38.5	0	2.76576	95.9764	8E,10Z-Tetradecadienal	Fatty Acyls [FA]	Fatty aldehydes [FA06]	null	226.217	NA	1.00395	1
1.00_226.2171m/z	LMFA06000176	null	C14H24O	M+NH4	38.5	0	2.76576	95.9764	11Z,13-Tetradecadienal	Fatty Acyls [FA]	Fatty aldehydes [FA06]	null	226.217	NA	1.00395	1
1.00_226.2171m/z	LMFA06000183	null	C14H24O	M+NH4	38.5	0	2.76576	95.9764	9Z,11E-Tetradecadienal	Fatty Acyls [FA]	Fatty aldehydes [FA06]	null	226.217	NA	1.00395	1
1.00_226.2171m/z	LMFA06000184	null	C14H24O	M+NH4	38.5	0	2.76576	95.9764	9Z,12E-Tetradecadienal	Fatty Acyls [FA]	Fatty aldehydes [FA06]	null	226.217	NA	1.00395	1
1.00_226.2171m/z	LMFA06000185	null	C14H24O	M+NH4	38.5	0	2.76576	95.9764	8Z,10Z-Tetradecadienal	Fatty Acyls [FA]	Fatty aldehydes [FA06]	null	226.217	NA	1.00395	1
1.00_226.2171m/z	LMFA06000186	null	C14H24O	M+NH4	38.5	0	2.76576	95.9764	9Z,11Z-Tetradecadienal	Fatty Acyls [FA]	Fatty aldehydes [FA06]	null	226.217	NA	1.00395	1
1.00_226.2171m/z	LMFA06000187	null	C14H24O	M+NH4	38.5	0	2.76576	95.9764	10,12-Tetradecadienal	Fatty Acyls [FA]	Fatty aldehydes [FA06]	null	226.217	NA	1.00395	1
1.00_226.2171m/z	LMFA08040041	null	C14H29NO2	M+H-H2O	38.5	0	2.36732	95.2764	Lauroyl-EA	Fatty Acyls [FA]	Fatty amides [FA08]	N-acyl ethanolamines (endocannabinoids) [FA0804]	226.217	NA	1.00395	1
1.00_226.2171m/z	LMPR0103030001	null	C14H24O	M+NH4	38.5	0	2.76576	95.9764	6,10-dimethyl-9-methylene-5E-undecen-2-one	Prenol Lipids [PR]	Isoprenoids [PR01]	C15 isoprenoids (sesquiterpenes) [PR0103]	226.217	NA	1.00395	1
1.00_226.2171m/z	LMSP01040006	null	C14H29NO2	M+H-H2O	38.5	0	2.36732	95.2764	C14 sphingosine	Sphingolipids [SP]	Sphingoid bases [SP01]	Sphingoid base homologs and variants [SP0104]	226.217	NA	1.00395	1
1.00_235.1694m/z	HMDB0030016	null	C15H22O2	M+H	34.5	0	0.508002	73.0982	Valerenic acid	Lipids and lipid-like molecules	Prenol lipids	Sesquiterpenoids	235.169	NA	1.00395	1
1.00_235.1694m/z	HMDB0030918	null	C15H24O3	M+H-H2O	34.5	0	0.471713	73.0217	1-Hydroxyepiacorone	Organooxygen compounds	Carbonyl compounds	Ketones	235.169	NA	1.00395	1
1.00_235.1694m/z	HMDB0030919	null	C15H24O3	M+H-H2O	34.5	0	0.471713	73.0217	Acorusdiol	Lipids and lipid-like molecules	Prenol lipids	Sesquiterpenoids	235.169	NA	1.00395	1
1.00_235.1694m/z	HMDB0031349	null	C15H22O2	M+H	34.5	0	0.508002	73.0982	Epiacoronene	Organic oxygen compounds	Organooxygen compounds	Carbonyl compounds	235.169	NA	1.00395	1
1.00_235.1694m/z	HMDB0032081	null	C15H22O2	M+H	34.5	0	0.508002	73.0982	4,10-Longipinanedione	Lipids and lipid-like molecules	Prenol lipids	Monoterpenoids	235.169	NA	1.00395	1
1.00_235.1694m/z	HMDB0032122	null	C15H24O3	M+H-H2O	34.5	0	0.471713	73.0217	3(4->5)-Abeo-4,11:4,12-diepoxy-3-eudesmanol	Organoheterocyclic compounds	Oxepanes	null	235.169	NA	1.00395	1
1.00_235.1694m/z	HMDB0033149	null	C15H24O3	M+H-H2O	34.5	0	0.471713	73.0217	(4R,5S,7R,11R)-11,12-Dihydroxy-1(10)-spirovetiven-2-one	Lipids and lipid-like molecules	Prenol lipids	Sesquiterpenoids	235.169	NA	1.00395	1
1.00_235.1694m/z	HMDB0033252	null	C15H22O2	M+H	34.5	0	0.508002	73.0982	Curcumanolide A	Lipids and lipid-like molecules	Prenol lipids	Terpene lactones	235.169	NA	1.00395	1
1.00_235.1694m/z	HMDB0033253	null	C15H22O2	M+H	34.5	0	0.508002	73.0982	Curcumenone	Lipids and lipid-like molecules	Prenol lipids	Sesquiterpenoids	235.169	NA	1.00395	1
1.00_235.1694m/z	HMDB0033960	C16942	C15H22O2	M+H	34.5	0	0.508002	73.0982	Curcumenol	Lipids and lipid-like molecules	Prenol lipids	Sesquiterpenoids	235.169	NA	1.00395	1
1.00_235.1694m/z	HMDB0034562	null	C15H22O2	M+H	34.5	0	0.508002	73.0982	9-Pentadecene-12,14-diyne-1,11-diol	Lipids and lipid-like molecules	Fatty Acyls	Fatty alcohols	235.169	NA	1.00395	1
1.00_235.1694m/z	HMDB0034574	null	C15H24O3	M+H-H2O	34.5	0	0.471713	73.0217	Apotrichodiol	Organoheterocyclic compounds	Tetrahydrofurans	null	235.169	NA	1.00395	1
1.00_235.1694m/z	HMDB0034742	null	C15H22O2	M+H	34.5	0	0.508002	73.0982	Saussurea lactone	Lipids and lipid-like molecules	Prenol lipids	Diterpenoids	235.169	NA	1.00395	1
1.00_235.1694m/z	HMDB0034956	null	C15H22O2	M+H	34.5	0	0.508002	73.0982	Oxysolavetivone	Lipids and lipid-like molecules	Prenol lipids	Sesquiterpenoids	235.169	NA	1.00395	1
1.00_235.1694m/z	HMDB0035202	null	C15H22O2	M+H	34.5	0	0.508002	73.0982	7-Hydroxycostal	Lipids and lipid-like molecules	Prenol lipids	Sesquiterpenoids	235.169	NA	1.00395	1
1.00_235.1694m/z	HMDB0035309	null	C15H24O3	M+H-H2O	34.5	0	0.471713	73.0217	6alpha-Carissanol	Lipids and lipid-like molecules	Prenol lipids	Sesquiterpenoids	235.169	NA	1.00395	1
1.00_235.1694m/z	HMDB0035407	null	C15H22O2	M+H	34.5	0	0.508002	73.0982	Dehydrocurdione	Lipids and lipid-like molecules	Prenol lipids	Sesquiterpenoids	235.169	NA	1.00395	1
1.00_235.1694m/z	HMDB0035408	null	C15H22O2	M+H	34.5	0	0.508002	73.0982	1,10-Epoxygermacrone	Lipids and lipid-like molecules	Prenol lipids	Sesquiterpenoids	235.169	NA	1.00395	1
1.00_235.1694m/z	HMDB0035413	null	C15H22O2	M+H	34.5	0	0.508002	73.0982	(4alpha,5alpha)-11-Eremophilene-2,9-dione	Lipids and lipid-like molecules	Prenol lipids	Sesquiterpenoids	235.169	NA	1.00395	1
1.00_235.1694m/z	HMDB0035597	null	C15H24O3	M+H-H2O	34.5	0	0.471713	73.0217	alpha-Carissanol	Lipids and lipid-like molecules	Prenol lipids	Sesquiterpenoids	235.169	NA	1.00395	1
1.00_235.1694m/z	HMDB0035613	null	C15H24O3	M+H-H2O	34.5	0	0.471713	73.0217	Epioxylubimin	Lipids and lipid-like molecules	Prenol lipids	Sesquiterpenoids	235.169	NA	1.00395	1
1.00_235.1694m/z	HMDB0035639	null	C15H22O2	M+H	34.5	0	0.508002	73.0982	Petasalbin	Lipids and lipid-like molecules	Prenol lipids	Sesquiterpenoids	235.169	NA	1.00395	1
1.00_235.1694m/z	HMDB0035729	null	C15H24O3	M+H-H2O	34.5	0	0.471713	73.0217	Dihydromyoporone	Lipids and lipid-like molecules	Fatty Acyls	Fatty alcohols	235.169	NA	1.00395	1
1.00_235.1694m/z	HMDB0035767	null	C15H24O3	M+H-H2O	34.5	0	0.471713	73.0217	Piperalol	Organic oxygen compounds	Organooxygen compounds	Alcohols and polyols	235.169	NA	1.00395	1
1.00_235.1694m/z	HMDB0035794	null	C15H22O2	M+H	34.5	0	0.508002	73.0982	beta-Costic acid	Lipids and lipid-like molecules	Prenol lipids	Sesquiterpenoids	235.169	NA	1.00395	1
1.00_235.1694m/z	HMDB0035869	null	C15H22O2	M+H	34.5	0	0.508002	73.0982	alpha-Rotunol	Lipids and lipid-like molecules	Prenol lipids	Sesquiterpenoids	235.169	NA	1.00395	1
1.00_235.1694m/z	HMDB0035889	null	C15H22O2	M+H	34.5	0	0.508002	73.0982	Germacrone 4,5-epoxide	Lipids and lipid-like molecules	Prenol lipids	Sesquiterpenoids	235.169	NA	1.00395	1
1.00_235.1694m/z	HMDB0035935	null	C15H22O2	M+H	34.5	0	0.508002	73.0982	Dihydroisoalantolactone	Lipids and lipid-like molecules	Prenol lipids	Terpene lactones	235.169	NA	1.00395	1
1.00_235.1694m/z	HMDB0036035	null	C15H22O2	M+H	34.5	0	0.508002	73.0982	Marasmene	Organoheterocyclic compounds	Furofurans	null	235.169	NA	1.00395	1
1.00_235.1694m/z	HMDB0036390	null	C15H22O2	M+H	34.5	0	0.508002	73.0982	3-Phenylpropyl hexanoate	Lipids and lipid-like molecules	Fatty Acyls	Fatty acid esters	235.169	NA	1.00395	1
1.00_235.1694m/z	HMDB0036392	null	C15H22O2	M+H	34.5	0	0.508002	73.0982	(Z)-alpha-Bergamotenoic acid	Lipids and lipid-like molecules	Prenol lipids	Monoterpenoids	235.169	NA	1.00395	1
1.00_235.1694m/z	HMDB0036427	null	C15H22O2	M+H	34.5	0	0.508002	73.0982	Procurcumenol	Lipids and lipid-like molecules	Prenol lipids	Sesquiterpenoids	235.169	NA	1.00395	1
1.00_235.1694m/z	HMDB0036448	null	C15H24O3	M+H-H2O	34.5	0	0.471713	73.0217	Zedoarondiol	Lipids and lipid-like molecules	Prenol lipids	Sesquiterpenoids	235.169	NA	1.00395	1
1.00_235.1694m/z	HMDB0036449	null	C15H22O2	M+H	34.5	0	0.508002	73.0982	(1alpha,4beta,5beta)-4-Hydroxy-7(11),10(14)-guaiadien-8-one	Lipids and lipid-like molecules	Prenol lipids	Sesquiterpenoids	235.169	NA	1.00395	1
1.00_235.1694m/z	HMDB0036466	null	C15H22O2	M+H	34.5	0	0.508002	73.0982	Zerumbone oxide	Organic oxygen compounds	Organooxygen compounds	Carbonyl compounds	235.169	NA	1.00395	1
1.00_235.1694m/z	HMDB0036647	null	C15H22O2	M+H	34.5	0	0.508002	73.0982	Isocurcumenol	Lipids and lipid-like molecules	Prenol lipids	Sesquiterpenoids	235.169	NA	1.00395	1
1.00_235.1694m/z	HMDB0036663	null	C15H24O3	M+H-H2O	34.5	0	0.471713	73.0217	Hydroxypelenolide	Lipids and lipid-like molecules	Prenol lipids	Terpene lactones	235.169	NA	1.00395	1
1.00_235.1694m/z	HMDB0037038	null	C15H22O2	M+H	34.5	0	0.508002	73.0982	Cyclodehydroisolubimin	Lipids and lipid-like molecules	Prenol lipids	Monoterpenoids	235.169	NA	1.00395	1
1.00_235.1694m/z	HMDB0037063	null	C15H24O3	M+H-H2O	34.5	0	0.471713	73.0217	Toxin FS2	Organic oxygen compounds	Organooxygen compounds	Alcohols and polyols	235.169	NA	1.00395	1
1.00_235.1694m/z	HMDB0037391	null	C15H22O2	M+H	34.5	0	0.508002	73.0982	p-Hydroxynonanophenone	Organic oxygen compounds	Organooxygen compounds	Carbonyl compounds	235.169	NA	1.00395	1
1.00_235.1694m/z	HMDB0037640	null	C15H22O2	M+H	34.5	0	0.508002	73.0982	2-Methyl-4-phenyl-2-butyl 2-methylpropanoate	Benzenoids	Benzene and substituted derivatives	null	235.169	NA	1.00395	1
1.00_235.1694m/z	HMDB0037710	null	C15H22O2	M+H	34.5	0	0.508002	73.0982	4-Methylphenyl octanoate	Benzenoids	Phenol esters	null	235.169	NA	1.00395	1
1.00_235.1694m/z	HMDB0037739	null	C15H22O2	M+H	34.5	0	0.508002	73.0982	7-(1,3-Cyclohexadienyl)-5-hydroxy-2,6-dimethyl-2-hepten-4-one	Organooxygen compounds	Carbohydrates and carbohydrate conjugates	Monosaccharides	235.169	NA	1.00395	1
1.00_235.1694m/z	HMDB0037969	null	C15H24O3	M+H-H2O	34.5	0	0.471713	73.0217	Urodiolenone	Lipids and lipid-like molecules	Prenol lipids	Sesquiterpenoids	235.169	NA	1.00395	1
1.00_235.1694m/z	HMDB0038190	null	C15H22O2	M+H	34.5	0	0.508002	73.0982	Rishitinol	Benzenoids	Tetralins	null	235.169	NA	1.00395	1
1.00_235.1694m/z	HMDB0038198	null	C15H22O2	M+H	34.5	0	0.508002	73.0982	3,7-Bisaboladiene-2,8-dione	Lipids and lipid-like molecules	Prenol lipids	Sesquiterpenoids	235.169	NA	1.00395	1
1.00_235.1694m/z	HMDB0038502	null	C15H24O3	M+H-H2O	34.5	0	0.471713	73.0217	Bisacurone B	Lipids and lipid-like molecules	Prenol lipids	Sesquiterpenoids	235.169	NA	1.00395	1
1.00_235.1694m/z	HMDB0038698	null	C15H22O2	M+H	34.5	0	0.508002	73.0982	xi-2-Hydroxy-1,3,5-bisabolatrien-9-one	null	null	null	235.169	NA	1.00395	1
1.00_235.1694m/z	HMDB0038795	null	C15H22O2	M+H	34.5	0	0.508002	73.0982	7,9-Illudadiene-3,14-diol	null	null	null	235.169	NA	1.00395	1
1.00_235.1694m/z	HMDB0038796	null	C15H22O2	M+H	34.5	0	0.508002	73.0982	2,7(14)-Illudadiene-10,15-diol	null	null	null	235.169	NA	1.00395	1
1.00_235.1694m/z	HMDB0038914	null	C15H22O2	M+H	34.5	0	0.508002	73.0982	4,6-Decadiyn-1-ol isovalerate	null	null	null	235.169	NA	1.00395	1
1.00_235.1694m/z	HMDB0039621	null	C15H22O2	M+H	34.5	0	0.508002	73.0982	beta-Santalic acid	Lipids and lipid-like molecules	Prenol lipids	Sesquiterpenoids	235.169	NA	1.00395	1
1.00_235.1694m/z	HMDB0040685	null	C15H24O3	M+H-H2O	34.5	0	0.471713	73.0217	2,3-Dihydroabscisic alcohol	Lipids and lipid-like molecules	Prenol lipids	Sesquiterpenoids	235.169	NA	1.00395	1
1.00_235.1694m/z	HMDB0041036	null	C15H22O2	M+H	34.5	0	0.508002	73.0982	Sugeonol	Lipids and lipid-like molecules	Prenol lipids	Sesquiterpenoids	235.169	NA	1.00395	1
1.00_235.1694m/z	HMDB0112086	null	C15H24O3	M+H-H2O	34.5	0	0.471713	73.0217	3-Methyl-5-pentyl-2-furanpentanoic acid	Lipids and lipid-like molecules	Fatty Acyls	Fatty acids and conjugates	235.169	NA	1.00395	1
1.00_235.1694m/z	HMDB0112094	null	C15H24O3	M+H-H2O	34.5	0	0.471713	73.0217	3-Methyl-5-propyl-2-furanheptanoic acid	Lipids and lipid-like molecules	Fatty Acyls	Fatty acids and conjugates	235.169	NA	1.00395	1
1.00_235.1694m/z	HMDB0134131	null	C15H22O2	M+H	34.5	0	0.508002	73.0982	2-[hydroxy(phenyl)methyl]octanal	Lipids and lipid-like molecules	Fatty Acyls	Fatty alcohols	235.169	NA	1.00395	1
1.00_235.1694m/z	HMDB0134132	null	C15H22O2	M+H	34.5	0	0.508002	73.0982	2-[(3-hydroxyphenyl)methyl]octanal	Benzenoids	Phenols	1-hydroxy-4-unsubstituted benzenoids	235.169	NA	1.00395	1
1.00_235.1694m/z	HMDB0134133	null	C15H22O2	M+H	34.5	0	0.508002	73.0982	2-[(4-hydroxyphenyl)methyl]octanal	Benzenoids	Phenols	1-hydroxy-2-unsubstituted benzenoids	235.169	NA	1.00395	1
1.00_235.1694m/z	HMDB0134134	null	C15H22O2	M+H	34.5	0	0.508002	73.0982	2-benzyl-7-hydroxyoctanal	Lipids and lipid-like molecules	Fatty Acyls	Fatty alcohols	235.169	NA	1.00395	1
1.00_235.1694m/z	HMDB0134135	null	C15H22O2	M+H	34.5	0	0.508002	73.0982	2-benzyl-8-hydroxyoctanal	Lipids and lipid-like molecules	Fatty Acyls	Fatty alcohols	235.169	NA	1.00395	1
1.00_235.1694m/z	HMDB0134136	null	C15H22O2	M+H	34.5	0	0.508002	73.0982	2-benzyl-2-hydroxyoctanal	Benzenoids	Benzene and substituted derivatives	null	235.169	NA	1.00395	1
1.00_235.1694m/z	HMDB0134137	null	C15H22O2	M+H	34.5	0	0.508002	73.0982	2-[(2-hydroxyphenyl)methyl]octanal	Benzenoids	Phenols	1-hydroxy-4-unsubstituted benzenoids	235.169	NA	1.00395	1
1.00_235.1694m/z	HMDB0134138	null	C15H22O2	M+H	34.5	0	0.508002	73.0982	2-(phenylmethylidene)octane-1,3-diol	Phenylpropanoids and polyketides	Cinnamyl alcohols	null	235.169	NA	1.00395	1
1.00_235.1694m/z	HMDB0134139	null	C15H22O2	M+H	34.5	0	0.508002	73.0982	3-[(1Z)-2-hexyl-3-hydroxyprop-1-en-1-yl]phenol	Phenylpropanoids and polyketides	Cinnamyl alcohols	null	235.169	NA	1.00395	1
1.00_235.1694m/z	HMDB0134140	null	C15H22O2	M+H	34.5	0	0.508002	73.0982	4-[(1Z)-2-hexyl-3-hydroxyprop-1-en-1-yl]phenol	Phenylpropanoids and polyketides	Cinnamyl alcohols	null	235.169	NA	1.00395	1
1.00_235.1694m/z	HMDB0134141	null	C15H22O2	M+H	34.5	0	0.508002	73.0982	(2Z)-2-(phenylmethylidene)octane-1,7-diol	Phenylpropanoids and polyketides	Cinnamyl alcohols	null	235.169	NA	1.00395	1
1.00_235.1694m/z	HMDB0134142	null	C15H22O2	M+H	34.5	0	0.508002	73.0982	(2-hexyl-3-phenyloxiran-2-yl)methanol	Lipids and lipid-like molecules	Fatty Acyls	Fatty alcohols	235.169	NA	1.00395	1
1.00_235.1694m/z	HMDB0134143	null	C15H22O2	M+H	34.5	0	0.508002	73.0982	(2Z)-2-(phenylmethylidene)octane-1,8-diol	Phenylpropanoids and polyketides	Cinnamyl alcohols	null	235.169	NA	1.00395	1
1.00_235.1694m/z	HMDB0134153	null	C15H22O2	M+H	34.5	0	0.508002	73.0982	2-benzyloctanoic acid	Phenylpropanoids and polyketides	Phenylpropanoic acids	null	235.169	NA	1.00395	1
1.00_235.1694m/z	LMFA05000650	null	C15H24O3	M+H-H2O	34.5	0	0.471713	73.0217	Dihydromyoporone	Fatty Acyls [FA]	Fatty alcohols [FA05]	null	235.169	NA	1.00395	1
1.00_235.1694m/z	LMFA07010766	null	C15H22O2	M+H	34.5	0	0.508002	73.0982	4,6-Decadiyn-1-ol isovalerate	Fatty Acyls [FA]	Fatty esters [FA07]	Wax monoesters [FA0701]	235.169	NA	1.00395	1
1.00_235.1694m/z	LMPK15030016	null	C15H22O2	M+H	34.5	0	0.508002	73.0982	5-((Z)-non-2-en-1-yl)resorcinol	Polyketides [PK]	Phenolic lipids [PK15]	Alkyl resorcinols and derivatives [PK1503]	235.169	NA	1.00395	1
1.00_235.1694m/z	LMPR0103160001	null	C15H22O2	M+H	34.5	0	0.508002	73.0982	1,13-Dihydroxy-herbertene	Prenol Lipids [PR]	Isoprenoids [PR01]	C15 isoprenoids (sesquiterpenes) [PR0103]	235.169	NA	1.00395	1
1.00_235.1694m/z	LMPR0103190015	C20309	C15H22O2	M+H	34.5	0	0.508002	73.0982	(+)-artemisinic acid	Prenol Lipids [PR]	Isoprenoids [PR01]	C15 isoprenoids (sesquiterpenes) [PR0103]	235.169	NA	1.00395	1
1.00_235.1694m/z	LMPR0103260001	null	C15H22O2	M+H	34.5	0	0.508002	73.0982	12-Hydroxy-chiloscyphone	Prenol Lipids [PR]	Isoprenoids [PR01]	C15 isoprenoids (sesquiterpenes) [PR0103]	235.169	NA	1.00395	1
1.00_235.1694m/z	LMPR0103320001	null	C15H22O2	M+H	34.5	0	0.508002	73.0982	Macrophyllic acid A	Prenol Lipids [PR]	Isoprenoids [PR01]	C15 isoprenoids (sesquiterpenes) [PR0103]	235.169	NA	1.00395	1
1.00_235.1694m/z	LMPR0103390001	null	C15H22O2	M+H	34.5	0	0.508002	73.0982	Curmadione	Prenol Lipids [PR]	Isoprenoids [PR01]	C15 isoprenoids (sesquiterpenes) [PR0103]	235.169	NA	1.00395	1
1.00_235.1694m/z	LMPR0103400001	null	C15H22O2	M+H	34.5	0	0.508002	73.0982	Curcumenone	Prenol Lipids [PR]	Isoprenoids [PR01]	C15 isoprenoids (sesquiterpenes) [PR0103]	235.169	NA	1.00395	1
1.00_235.1694m/z	LMPR0103450003	null	C15H22O2	M+H	34.5	0	0.508002	73.0982	Sugeonol	Prenol Lipids [PR]	Isoprenoids [PR01]	C15 isoprenoids (sesquiterpenes) [PR0103]	235.169	NA	1.00395	1
1.00_235.1694m/z	LMPR0103460001	null	C15H22O2	M+H	34.5	0	0.508002	73.0982	Valerenic acid	Prenol Lipids [PR]	Isoprenoids [PR01]	C15 isoprenoids (sesquiterpenes) [PR0103]	235.169	NA	1.00395	1
1.00_235.1694m/z	LMPR0103490002	null	C15H22O2	M+H	34.5	0	0.508002	73.0982	8beta-Hydroxy-3-longipinen-5-one	Prenol Lipids [PR]	Isoprenoids [PR01]	C15 isoprenoids (sesquiterpenes) [PR0103]	235.169	NA	1.00395	1
1.00_235.1694m/z	LMPR0103600003	null	C15H24O3	M+H-H2O	34.5	0	0.471713	73.0217	(+)-2-Sterpurene-6,12,15-triol	Prenol Lipids [PR]	Isoprenoids [PR01]	C15 isoprenoids (sesquiterpenes) [PR0103]	235.169	NA	1.00395	1
1.00_235.1694m/z	LMPR0103610001	null	C15H22O2	M+H	34.5	0	0.508002	73.0982	Onitin	Prenol Lipids [PR]	Isoprenoids [PR01]	C15 isoprenoids (sesquiterpenes) [PR0103]	235.169	NA	1.00395	1
1.00_235.1694m/z	LMPR0103610002	null	C15H22O2	M+H	34.5	0	0.508002	73.0982	Alcyopterosins O	Prenol Lipids [PR]	Isoprenoids [PR01]	C15 isoprenoids (sesquiterpenes) [PR0103]	235.169	NA	1.00395	1
1.00_235.1694m/z	LMPR0103810001	null	C15H24O3	M+H-H2O	34.5	0	0.471713	73.0217	9-Hydroxy-helminthosporol	Prenol Lipids [PR]	Isoprenoids [PR01]	C15 isoprenoids (sesquiterpenes) [PR0103]	235.169	NA	1.00395	1
1.00_235.1694m/z	LMPR0103820001	null	C15H24O3	M+H-H2O	34.5	0	0.471713	73.0217	Dendrobane A	Prenol Lipids [PR]	Isoprenoids [PR01]	C15 isoprenoids (sesquiterpenes) [PR0103]	235.169	NA	1.00395	1
1.00_235.1694m/z	LMPR0103890004	null	C15H22O2	M+H	34.5	0	0.508002	73.0982	1-deoxypentalenic acid	Prenol Lipids [PR]	Isoprenoids [PR01]	C15 isoprenoids (sesquiterpenes) [PR0103]	235.169	NA	1.00395	1
1.00_243.2109m/z	LMFA05000063	null	C18H28O	M+H-H2O	50.9	59.1	0.681339	96.3723	6-[5]-ladderane-1-hexanol	Fatty Acyls [FA]	Fatty alcohols [FA05]	null	243.211	NA	1.00395	1
1.00_243.2109m/z	LMPR0103500011	null	C18H28O	M+H-H2O	50.9	59.1	0.681339	96.3723	5-(1-oxopropan-2-yl)isolongifol-5-ene	Prenol Lipids [PR]	Isoprenoids [PR01]	C15 isoprenoids (sesquiterpenes) [PR0103]	243.211	NA	1.00395	1
1.00_243.2109m/z	LMPR0103500012	null	C18H28O	M+H-H2O	50.9	59.1	0.681339	96.3723	4,5-(methanoxyethano)isolongifol-4-ene	Prenol Lipids [PR]	Isoprenoids [PR01]	C15 isoprenoids (sesquiterpenes) [PR0103]	243.211	NA	1.00395	1
1.00_251.2372m/z	HMDB0030997	C12100	C17H32O2	M+H-H2O	40.2	4.79	1.05676	97.6474	Cyclohexaneundecanoic acid	Lipids and lipid-like molecules	Fatty Acyls	Fatty acids and conjugates	251.237	NA	1.00395	1
1.00_251.2372m/z	HMDB0031046	C16536	C17H32O2	M+H-H2O	40.2	4.78	1.05676	97.6474	9E-Heptadecenoic acid	Lipids and lipid-like molecules	Fatty Acyls	Fatty acids and conjugates	251.237	NA	1.00395	1
1.00_251.2372m/z	HMDB0031336	null	C17H30O	M+H	40.2	4.46	1.13283	97.9044	(Z)-9-Cycloheptadecen-1-one	Organic oxygen compounds	Organooxygen compounds	Carbonyl compounds	251.237	NA	1.00395	1
1.00_251.2372m/z	HMDB0040888	null	C17H32O2	M+H-H2O	39.3	0	1.05676	97.6474	2,4-Heptadecanedione	Organooxygen compounds	Carbonyl compounds	1,3-dicarbonyl compounds	251.237	NA	1.00395	1
1.00_251.2372m/z	HMDB0041334	null	C17H30O	M+H	40.2	4.46	1.13283	97.9044	8,11-Heptadecadienal	Lipids and lipid-like molecules	Fatty Acyls	Fatty aldehydes	251.237	NA	1.00395	1
1.00_251.2372m/z	HMDB0060038	null	C17H32O2	M+H-H2O	40.2	4.78	1.05676	97.6474	10Z-Heptadecenoic acid	Lipids and lipid-like molecules	Fatty Acyls	Fatty acids and conjugates	251.237	NA	1.00395	1
1.00_251.2372m/z	HMDB0061858	null	C17H32O2	M+H-H2O	39.3	0	1.05676	97.6474	7-Hexadecenoic acid, methyl ester	Lipids and lipid-like molecules	Fatty Acyls	Fatty acid esters	251.237	NA	1.00395	1
1.00_251.2372m/z	HMDB0062437	null	C17H32O2	M+H-H2O	40.2	4.78	1.05676	97.6474	9Z-Heptadecenoic acid	Lipids and lipid-like molecules	Fatty Acyls	Fatty acids and conjugates	251.237	NA	1.00395	1
1.00_251.2372m/z	LMFA01020203	null	C17H32O2	M+H-H2O	40.2	4.78	1.05676	97.6474	7-methyl-6E-hexadecenoic acid	Fatty Acyls [FA]	Fatty Acids and Conjugates [FA01]	Branched fatty acids [FA0102]	251.237	NA	1.00395	1
1.00_251.2372m/z	LMFA01020204	null	C17H32O2	M+H-H2O	40.2	4.78	1.05676	97.6474	14-methyl-8E-hexadecenoic acid	Fatty Acyls [FA]	Fatty Acids and Conjugates [FA01]	Branched fatty acids [FA0102]	251.237	NA	1.00395	1
1.00_251.2372m/z	LMFA01020266	null	C17H32O2	M+H-H2O	40.2	4.78	1.05676	97.6474	10-methyl-9-hexadecenoic acid	Fatty Acyls [FA]	Fatty Acids and Conjugates [FA01]	Branched fatty acids [FA0102]	251.237	NA	1.00395	1
1.00_251.2372m/z	LMFA01020267	null	C17H32O2	M+H-H2O	40.2	4.78	1.05676	97.6474	14R-methyl-8Z-hexadecenoic acid	Fatty Acyls [FA]	Fatty Acids and Conjugates [FA01]	Branched fatty acids [FA0102]	251.237	NA	1.00395	1
1.00_251.2372m/z	LMFA01020268	null	C17H32O2	M+H-H2O	40.2	4.78	1.05676	97.6474	14S-methyl-8Z-hexadecenoic acid	Fatty Acyls [FA]	Fatty Acids and Conjugates [FA01]	Branched fatty acids [FA0102]	251.237	NA	1.00395	1
1.00_251.2372m/z	LMFA01020382	null	C17H32O2	M+H-H2O	40.2	4.78	1.05676	97.6474	16:1(6Z)(15Me)	Fatty Acyls [FA]	Fatty Acids and Conjugates [FA01]	Branched fatty acids [FA0102]	251.237	NA	1.00395	1
1.00_251.2372m/z	LMFA01020383	null	C17H32O2	M+H-H2O	40.2	4.78	1.05676	97.6474	16:1(8Z)(15Me)	Fatty Acyls [FA]	Fatty Acids and Conjugates [FA01]	Branched fatty acids [FA0102]	251.237	NA	1.00395	1
1.00_251.2372m/z	LMFA01020384	null	C17H32O2	M+H-H2O	40.2	4.78	1.05676	97.6474	16:1(9Z)(15Me)	Fatty Acyls [FA]	Fatty Acids and Conjugates [FA01]	Branched fatty acids [FA0102]	251.237	NA	1.00395	1
1.00_251.2372m/z	LMFA01020385	null	C17H32O2	M+H-H2O	40.2	4.78	1.05676	97.6474	16:1(10Z)(15Me)	Fatty Acyls [FA]	Fatty Acids and Conjugates [FA01]	Branched fatty acids [FA0102]	251.237	NA	1.00395	1
1.00_251.2372m/z	LMFA01020406	null	C17H32O2	M+H-H2O	40.2	4.78	1.05676	97.6474	15-methyl-11-Hexadecenoic acid	Fatty Acyls [FA]	Fatty Acids and Conjugates [FA01]	Branched fatty acids [FA0102]	251.237	NA	1.00395	1
1.00_251.2372m/z	LMFA01020409	null	C17H32O2	M+H-H2O	40.2	4.78	1.05676	97.6474	15-methyl-11Z-hexadecenoic acid	Fatty Acyls [FA]	Fatty Acids and Conjugates [FA01]	Branched fatty acids [FA0102]	251.237	NA	1.00395	1
1.00_251.2372m/z	LMFA01020410	null	C17H32O2	M+H-H2O	40.2	4.78	1.05676	97.6474	9-methyl-10Z-hexadecenoic acid	Fatty Acyls [FA]	Fatty Acids and Conjugates [FA01]	Branched fatty acids [FA0102]	251.237	NA	1.00395	1
1.00_251.2372m/z	LMFA01030059	null	C17H32O2	M+H-H2O	40.2	4.78	1.05676	97.6474	2-heptadecylenic acid	Fatty Acyls [FA]	Fatty Acids and Conjugates [FA01]	Unsaturated fatty acids [FA0103]	251.237	NA	1.00395	1
1.00_251.2372m/z	LMFA01030060	null	C17H32O2	M+H-H2O	40.2	4.78	1.05676	97.6474	Margaroleic acid	Fatty Acyls [FA]	Fatty Acids and Conjugates [FA01]	Unsaturated fatty acids [FA0103]	251.237	NA	1.00395	1
1.00_251.2372m/z	LMFA01030282	null	C17H32O2	M+H-H2O	40.2	4.78	1.05676	97.6474	10E-heptadecenoic acid	Fatty Acyls [FA]	Fatty Acids and Conjugates [FA01]	Unsaturated fatty acids [FA0103]	251.237	NA	1.00395	1
1.00_251.2372m/z	LMFA01030283	null	C17H32O2	M+H-H2O	40.2	4.78	1.05676	97.6474	10Z-heptadecenoic acid	Fatty Acyls [FA]	Fatty Acids and Conjugates [FA01]	Unsaturated fatty acids [FA0103]	251.237	NA	1.00395	1
1.00_251.2372m/z	LMFA01030284	null	C17H32O2	M+H-H2O	40.2	4.78	1.05676	97.6474	16-heptadecenoic acid	Fatty Acyls [FA]	Fatty Acids and Conjugates [FA01]	Unsaturated fatty acids [FA0103]	251.237	NA	1.00395	1
1.00_251.2372m/z	LMFA01030285	null	C17H32O2	M+H-H2O	40.2	4.78	1.05676	97.6474	2Z-heptadecenoic acid	Fatty Acyls [FA]	Fatty Acids and Conjugates [FA01]	Unsaturated fatty acids [FA0103]	251.237	NA	1.00395	1
1.00_251.2372m/z	LMFA01030286	null	C17H32O2	M+H-H2O	40.2	4.78	1.05676	97.6474	7Z-heptadecenoic acid	Fatty Acyls [FA]	Fatty Acids and Conjugates [FA01]	Unsaturated fatty acids [FA0103]	251.237	NA	1.00395	1
1.00_251.2372m/z	LMFA01030287	null	C17H32O2	M+H-H2O	40.2	4.78	1.05676	97.6474	8E-heptadecenoic acid	Fatty Acyls [FA]	Fatty Acids and Conjugates [FA01]	Unsaturated fatty acids [FA0103]	251.237	NA	1.00395	1
1.00_251.2372m/z	LMFA01030288	null	C17H32O2	M+H-H2O	40.2	4.78	1.05676	97.6474	Civetic acid	Fatty Acyls [FA]	Fatty Acids and Conjugates [FA01]	Unsaturated fatty acids [FA0103]	251.237	NA	1.00395	1
1.00_251.2372m/z	LMFA01030289	C16536	C17H32O2	M+H-H2O	40.2	4.78	1.05676	97.6474	9E-heptadecenoic acid	Fatty Acyls [FA]	Fatty Acids and Conjugates [FA01]	Unsaturated fatty acids [FA0103]	251.237	NA	1.00395	1
1.00_251.2372m/z	LMFA01030480	null	C17H32O2	M+H-H2O	40.2	4.78	1.05676	97.6474	3-heptadecenoic acid	Fatty Acyls [FA]	Fatty Acids and Conjugates [FA01]	Unsaturated fatty acids [FA0103]	251.237	NA	1.00395	1
1.00_251.2372m/z	LMFA01030481	null	C17H32O2	M+H-H2O	40.2	4.78	1.05676	97.6474	7-heptadecenoic acid	Fatty Acyls [FA]	Fatty Acids and Conjugates [FA01]	Unsaturated fatty acids [FA0103]	251.237	NA	1.00395	1
1.00_251.2372m/z	LMFA01030856	null	C17H32O2	M+H-H2O	40.2	4.78	1.05676	97.6474	17:1(11Z)	Fatty Acyls [FA]	Fatty Acids and Conjugates [FA01]	Unsaturated fatty acids [FA0103]	251.237	NA	1.00395	1
1.00_251.2372m/z	LMFA01030907	null	C17H32O2	M+H-H2O	40.2	4.78	1.05676	97.6474	17:1(12Z)	Fatty Acyls [FA]	Fatty Acids and Conjugates [FA01]	Unsaturated fatty acids [FA0103]	251.237	NA	1.00395	1
1.00_251.2372m/z	LMFA01031072	null	C17H32O2	M+H-H2O	40.2	4.78	1.05676	97.6474	11-Heptadecenoic acid	Fatty Acyls [FA]	Fatty Acids and Conjugates [FA01]	Unsaturated fatty acids [FA0103]	251.237	NA	1.00395	1
1.00_251.2372m/z	LMFA01140007	C12100	C17H32O2	M+H-H2O	40.2	4.79	1.05676	97.6474	11-Cyclohexylundecanoic acid	Fatty Acyls [FA]	Fatty Acids and Conjugates [FA01]	Carbocyclic fatty acids [FA0114]	251.237	NA	1.00395	1
1.00_251.2372m/z	LMFA01140026	null	C17H32O2	M+H-H2O	40.2	4.79	1.05676	97.6474	cis-9,10-methylene-hexadecanoic acid	Fatty Acyls [FA]	Fatty Acids and Conjugates [FA01]	Carbocyclic fatty acids [FA0114]	251.237	NA	1.00395	1
1.00_251.2372m/z	LMFA01140037	null	C17H32O2	M+H-H2O	40.2	4.79	1.05676	97.6474	7R,8S-methylenehexanoic acid	Fatty Acyls [FA]	Fatty Acids and Conjugates [FA01]	Carbocyclic fatty acids [FA0114]	251.237	NA	1.00395	1
1.00_251.2372m/z	LMFA01140038	null	C17H32O2	M+H-H2O	40.2	4.79	1.05676	97.6474	7,8-methylenehexanoic acid	Fatty Acyls [FA]	Fatty Acids and Conjugates [FA01]	Carbocyclic fatty acids [FA0114]	251.237	NA	1.00395	1
1.00_251.2372m/z	LMFA01140050	null	C17H32O2	M+H-H2O	40.2	4.79	1.05676	97.6474	9,10-Methylenehexadecanoic acid	Fatty Acyls [FA]	Fatty Acids and Conjugates [FA01]	Carbocyclic fatty acids [FA0114]	251.237	NA	1.00395	1
1.00_251.2372m/z	LMFA06000169	null	C17H30O	M+H	40.2	4.46	1.13283	97.9044	3,4,7,11-Tetramethyl-6E,10Z-tridecadienal	Fatty Acyls [FA]	Fatty aldehydes [FA06]	null	251.237	NA	1.00395	1
1.00_251.2372m/z	LMFA07010332	null	C17H32O2	M+H-H2O	39.3	0	1.05676	97.6474	12E-Pentadecenyl acetate	Fatty Acyls [FA]	Fatty esters [FA07]	Wax monoesters [FA0701]	251.237	NA	1.00395	1
1.00_251.2372m/z	LMFA07010333	null	C17H32O2	M+H-H2O	39.3	0	1.05676	97.6474	9E-Pentadecenyl acetate	Fatty Acyls [FA]	Fatty esters [FA07]	Wax monoesters [FA0701]	251.237	NA	1.00395	1
1.00_251.2372m/z	LMFA07010336	null	C17H32O2	M+H-H2O	39.3	0	1.05676	97.6474	10Z-Pentadecenyl acetate	Fatty Acyls [FA]	Fatty esters [FA07]	Wax monoesters [FA0701]	251.237	NA	1.00395	1
1.00_251.2372m/z	LMFA07010337	null	C17H32O2	M+H-H2O	39.3	0	1.05676	97.6474	12Z-Pentadecenyl acetate	Fatty Acyls [FA]	Fatty esters [FA07]	Wax monoesters [FA0701]	251.237	NA	1.00395	1
1.00_251.2372m/z	LMFA07010338	null	C17H32O2	M+H-H2O	39.3	0	1.05676	97.6474	8Z-Pentadecenyl acetate	Fatty Acyls [FA]	Fatty esters [FA07]	Wax monoesters [FA0701]	251.237	NA	1.00395	1
1.00_251.2372m/z	LMFA07010339	null	C17H32O2	M+H-H2O	39.3	0	1.05676	97.6474	9Z-Pentadecenyl acetate	Fatty Acyls [FA]	Fatty esters [FA07]	Wax monoesters [FA0701]	251.237	NA	1.00395	1
1.00_251.2372m/z	LMFA07010495	null	C17H32O2	M+H-H2O	39.3	0	1.05676	97.6474	Methyl 7E-hexadecenoate	Fatty Acyls [FA]	Fatty esters [FA07]	Wax monoesters [FA0701]	251.237	NA	1.00395	1
1.00_251.2372m/z	LMFA07010496	null	C17H32O2	M+H-H2O	39.3	0	1.05676	97.6474	Methyl 7Z-hexadecenoate	Fatty Acyls [FA]	Fatty esters [FA07]	Wax monoesters [FA0701]	251.237	NA	1.00395	1
1.00_251.2372m/z	LMFA07010499	null	C17H32O2	M+H-H2O	39.3	0	1.05676	97.6474	Methyl 8Z-hexadecenoate	Fatty Acyls [FA]	Fatty esters [FA07]	Wax monoesters [FA0701]	251.237	NA	1.00395	1
1.00_251.2372m/z	LMFA07010501	null	C17H32O2	M+H-H2O	39.3	0	1.05676	97.6474	Methyl 9Z-hexadecenoate	Fatty Acyls [FA]	Fatty esters [FA07]	Wax monoesters [FA0701]	251.237	NA	1.00395	1
1.00_251.2372m/z	LMFA07010557	null	C17H32O2	M+H-H2O	39.3	0	1.05676	97.6474	(Z)-11-Hexadecenyl formate	Fatty Acyls [FA]	Fatty esters [FA07]	Wax monoesters [FA0701]	251.237	NA	1.00395	1
1.00_251.2372m/z	LMFA07010666	null	C17H32O2	M+H-H2O	39.3	0	1.05676	97.6474	Isopropyl 5Z-tetradecenoate	Fatty Acyls [FA]	Fatty esters [FA07]	Wax monoesters [FA0701]	251.237	NA	1.00395	1
1.00_251.2372m/z	LMFA07010668	null	C17H32O2	M+H-H2O	39.3	0	1.05676	97.6474	Isopropyl 7Z-tetradecenoate	Fatty Acyls [FA]	Fatty esters [FA07]	Wax monoesters [FA0701]	251.237	NA	1.00395	1
1.00_251.2372m/z	LMFA07010672	null	C17H32O2	M+H-H2O	39.3	0	1.05676	97.6474	Isopropyl 9Z-tetradecenoate	Fatty Acyls [FA]	Fatty esters [FA07]	Wax monoesters [FA0701]	251.237	NA	1.00395	1
1.00_251.2372m/z	LMFA07040053	null	C17H32O2	M+H-H2O	39.3	0	1.05676	97.6474	1-methylpropyl-tridecanolide	Fatty Acyls [FA]	Fatty esters [FA07]	Lactones [FA0704]	251.237	NA	1.00395	1
1.00_251.2372m/z	LMFA12000265	null	C17H32O2	M+H-H2O	39.3	0	1.05676	97.6474	5-Ethylpentadecane-2,4-dione	Fatty Acyls [FA]	Oxygenated hydrocarbons [FA12]	null	251.237	NA	1.00395	1
1.00_251.2372m/z	LMFA12000267	null	C17H32O2	M+H-H2O	39.3	0	1.05676	97.6474	7-Ethylpentadecane-4,6-dione	Fatty Acyls [FA]	Oxygenated hydrocarbons [FA12]	null	251.237	NA	1.00395	1
1.00_251.2372m/z	LMFA12000272	null	C17H30O	M+H	40.2	4.47	1.13283	97.9044	cis-9,19-epoxy-3Z,6Z-heptadecadiene	Fatty Acyls [FA]	Oxygenated hydrocarbons [FA12]	null	251.237	NA	1.00395	1
1.00_251.2372m/z	LMFA12000273	null	C17H30O	M+H	40.2	4.47	1.13283	97.9044	3R,4S-epoxy-6Z,9Z-heptadecadiene	Fatty Acyls [FA]	Oxygenated hydrocarbons [FA12]	null	251.237	NA	1.00395	1
1.00_251.2372m/z	LMFA12000274	null	C17H30O	M+H	40.2	4.47	1.13283	97.9044	3S,4R-epoxy-6Z,9Z-heptadecadiene	Fatty Acyls [FA]	Oxygenated hydrocarbons [FA12]	null	251.237	NA	1.00395	1
1.00_251.2372m/z	LMFA12000275	null	C17H30O	M+H	40.2	4.47	1.13283	97.9044	6S,7R-epoxy-3Z,9Z-heptadecadiene	Fatty Acyls [FA]	Oxygenated hydrocarbons [FA12]	null	251.237	NA	1.00395	1
1.00_251.2372m/z	LMFA12000276	null	C17H30O	M+H	40.2	4.47	1.13283	97.9044	6R,7S-epoxy-3Z,9Z-heptadecadiene	Fatty Acyls [FA]	Oxygenated hydrocarbons [FA12]	null	251.237	NA	1.00395	1
1.00_251.2372m/z	LMFA12000277	null	C17H30O	M+H	40.2	4.47	1.13283	97.9044	9S,10R-epoxy-3Z,6Z-heptadecadiene	Fatty Acyls [FA]	Oxygenated hydrocarbons [FA12]	null	251.237	NA	1.00395	1
1.00_251.2372m/z	LMFA12000278	null	C17H30O	M+H	40.2	4.47	1.13283	97.9044	9R,10S-epoxy-3Z,6Z-heptadecadiene	Fatty Acyls [FA]	Oxygenated hydrocarbons [FA12]	null	251.237	NA	1.00395	1
1.00_251.2372m/z	LMFA12000286	null	C17H30O	M+H	40.2	4.47	1.13283	97.9044	9S,10R-Epoxy-3Z,6Z-octadecadiene	Fatty Acyls [FA]	Oxygenated hydrocarbons [FA12]	null	251.237	NA	1.00395	1
1.00_265.2477m/z	NA	NA	NA	NA	NA	NA	NA	NA	NA	NA	NA	NA	NA	NA	NA	NA
1.00_267.1730m/z	HMDB0000806	C06424	C14H28O2	M+K	38.7	0	4.16079	98.1353	Myristic acid	Lipids and lipid-like molecules	Fatty Acyls	Fatty acids and conjugates	267.173	NA	1.00395	1
1.00_267.1730m/z	HMDB0002221	null	C14H28O2	M+K	38.7	0	4.16079	98.1353	2,6,10-Trimethylundecanoic acid	Lipids and lipid-like molecules	Fatty Acyls	Fatty acids and conjugates	267.173	NA	1.00395	1
1.00_267.1730m/z	HMDB0003422	C20144	C19H24O2	M+H-H2O	37.7	0	-4.58873	93.9184	Boldione	Lipids and lipid-like molecules	Steroids and steroid derivatives	Androstane steroids	267.173	NA	1.00395	1
1.00_267.1730m/z	HMDB0030146	null	C19H22O	M+H	37.7	0	-4.89922	94.165	(3xi,6E)-1,7-Diphenyl-6-hepten-3-ol	Phenylpropanoids and polyketides	Diarylheptanoids	Linear diarylheptanoids	267.173	NA	1.00395	1
1.00_267.1730m/z	HMDB0030432	null	C19H24O2	M+H-H2O	37.7	0	-4.58873	93.9184	Linalyl cinnamate	Phenylpropanoids and polyketides	Cinnamic acids and derivatives	Cinnamic acid esters	267.173	NA	1.00395	1
1.00_267.1730m/z	HMDB0031072	null	C14H28O2	M+K	38.7	0	4.16079	98.1353	12-Methyltridecanoic acid	Lipids and lipid-like molecules	Fatty Acyls	Fatty acids and conjugates	267.173	NA	1.00395	1
1.00_267.1730m/z	HMDB0031867	null	C17H24O	M+Na	38.2	0	4.51169	96.1884	4-Acetyl-6-tert-butyl-1,1-dimethylindane	Benzenoids	Indanes	null	267.173	NA	1.00395	1
1.00_267.1730m/z	HMDB0032318	null	C14H28O2	M+K	38.7	0	4.16079	98.1353	Hexanal octane-1,3-diol acetal	Organoheterocyclic compounds	Dioxanes	1,3-dioxanes	267.173	NA	1.00395	1
1.00_267.1730m/z	HMDB0032548	null	C14H28O2	M+K	38.7	0	4.16079	98.1353	Undecanal propyleneglycol acetal	Organoheterocyclic compounds	Dioxolanes	1,3-dioxolanes	267.173	NA	1.00395	1
1.00_267.1730m/z	HMDB0033788	null	C14H28O2	M+K	38.7	0	4.16079	98.1353	Ethyl dodecanoate	Lipids and lipid-like molecules	Fatty Acyls	Fatty acid esters	267.173	NA	1.00395	1
1.00_267.1730m/z	HMDB0034461	null	C14H28O2	M+K	38.7	0	4.16079	98.1353	Heptyl heptanoate	Lipids and lipid-like molecules	Fatty Acyls	Fatty acid esters	267.173	NA	1.00395	1
1.00_267.1730m/z	HMDB0036216	null	C14H28O2	M+K	38.7	0	4.16079	98.1353	Hexyl octanoate	Lipids and lipid-like molecules	Fatty Acyls	Fatty acid esters	267.173	NA	1.00395	1
1.00_267.1730m/z	HMDB0037312	null	C14H28O2	M+K	38.7	0	4.16079	98.1353	Decyl butanoate	Lipids and lipid-like molecules	Fatty Acyls	Fatty alcohol esters	267.173	NA	1.00395	1
1.00_267.1730m/z	HMDB0037495	null	C14H28O2	M+K	38.7	0	4.16079	98.1353	3-Methylbutyl nonanoate	Lipids and lipid-like molecules	Fatty Acyls	Fatty acid esters	267.173	NA	1.00395	1
1.00_267.1730m/z	HMDB0038034	null	C14H28O2	M+K	38.7	0	4.16079	98.1353	Nonyl isovalerate	Lipids and lipid-like molecules	Fatty Acyls	Fatty alcohol esters	267.173	NA	1.00395	1
1.00_267.1730m/z	HMDB0038050	null	C19H24O2	M+H-H2O	37.7	0	-4.58873	93.9184	alpha-Terpinyl cinnamate	Phenylpropanoids and polyketides	Cinnamic acids and derivatives	Cinnamic acid esters	267.173	NA	1.00395	1
1.00_267.1730m/z	HMDB0038969	null	C14H28O2	M+K	38.7	0	4.16079	98.1353	Dodecyl acetate	Lipids and lipid-like molecules	Fatty Acyls	Fatty alcohol esters	267.173	NA	1.00395	1
1.00_267.1730m/z	HMDB0039588	null	C17H24O	M+Na	38.2	0	4.51169	96.1884	Panaxynol	Lipids and lipid-like molecules	Fatty Acyls	Fatty alcohols	267.173	NA	1.00395	1
1.00_267.1730m/z	HMDB0059865	null	C14H28O2	M+K	38.7	0	4.16079	98.1353	Isobutyl decanoate	Lipids and lipid-like molecules	Fatty Acyls	Fatty acid esters	267.173	NA	1.00395	1
1.00_267.1730m/z	HMDB0061781	null	C14H28O2	M+K	38.7	0	4.16079	98.1353	10-Methyltridecanoic acid	Lipids and lipid-like molecules	Fatty Acyls	Fatty acids and conjugates	267.173	NA	1.00395	1
1.00_267.1730m/z	HMDB0134611	null	C19H22O	M+H	37.7	0	-4.89922	94.165	1,7-diphenylheptan-3-one	Phenylpropanoids and polyketides	Diarylheptanoids	Linear diarylheptanoids	267.173	NA	1.00395	1
1.00_267.1730m/z	LMFA01010014	C06424	C14H28O2	M+K	38.7	0	4.16079	98.1353	Myristic acid	Fatty Acyls [FA]	Fatty Acids and Conjugates [FA01]	Straight chain fatty acids [FA0101]	267.173	NA	1.00395	1
1.00_267.1730m/z	LMFA01010053	null	C14H28O2	M+K	38.7	0	4.16079	98.1353	3R,5S-Dimethyldodecanoic acid	Fatty Acyls [FA]	Fatty Acids and Conjugates [FA01]	Straight chain fatty acids [FA0101]	267.173	NA	1.00395	1
1.00_267.1730m/z	LMFA01020007	null	C14H28O2	M+K	38.7	0	4.16079	98.1353	Isomyristic acid	Fatty Acyls [FA]	Fatty Acids and Conjugates [FA01]	Branched fatty acids [FA0102]	267.173	NA	1.00395	1
1.00_267.1730m/z	LMFA01020035	null	C14H28O2	M+K	38.7	0	4.16079	98.1353	2,6-dimethyl-dodecanoic acid	Fatty Acyls [FA]	Fatty Acids and Conjugates [FA01]	Branched fatty acids [FA0102]	267.173	NA	1.00395	1
1.00_267.1730m/z	LMFA01020036	null	C14H28O2	M+K	38.7	0	4.16079	98.1353	4,8-dimethyl-dodecanoic acid	Fatty Acyls [FA]	Fatty Acids and Conjugates [FA01]	Branched fatty acids [FA0102]	267.173	NA	1.00395	1
1.00_267.1730m/z	LMFA01020069	null	C14H28O2	M+K	38.7	0	4.16079	98.1353	2-methyl-tridecanoic acid	Fatty Acyls [FA]	Fatty Acids and Conjugates [FA01]	Branched fatty acids [FA0102]	267.173	NA	1.00395	1
1.00_267.1730m/z	LMFA01020070	null	C14H28O2	M+K	38.7	0	4.16079	98.1353	4-methyl-tridecanoic acid	Fatty Acyls [FA]	Fatty Acids and Conjugates [FA01]	Branched fatty acids [FA0102]	267.173	NA	1.00395	1
1.00_267.1730m/z	LMFA01020158	null	C14H28O2	M+K	38.7	0	4.16079	98.1353	2-ethyl-dodecanoic acid	Fatty Acyls [FA]	Fatty Acids and Conjugates [FA01]	Branched fatty acids [FA0102]	267.173	NA	1.00395	1
1.00_267.1730m/z	LMFA01020159	null	C14H28O2	M+K	38.7	0	4.16079	98.1353	9-methyl-tridecanoic acid	Fatty Acyls [FA]	Fatty Acids and Conjugates [FA01]	Branched fatty acids [FA0102]	267.173	NA	1.00395	1
1.00_267.1730m/z	LMFA01020160	null	C14H28O2	M+K	38.7	0	4.16079	98.1353	6-ethyl-dodecanoic acid	Fatty Acyls [FA]	Fatty Acids and Conjugates [FA01]	Branched fatty acids [FA0102]	267.173	NA	1.00395	1
1.00_267.1730m/z	LMFA01020161	null	C14H28O2	M+K	38.7	0	4.16079	98.1353	2,4-dimethyl-dodecanoic acid	Fatty Acyls [FA]	Fatty Acids and Conjugates [FA01]	Branched fatty acids [FA0102]	267.173	NA	1.00395	1
1.00_267.1730m/z	LMFA01020189	null	C14H28O2	M+K	38.7	0	4.16079	98.1353	2,5-dimethyl-dodecanoic acid	Fatty Acyls [FA]	Fatty Acids and Conjugates [FA01]	Branched fatty acids [FA0102]	267.173	NA	1.00395	1
1.00_267.1730m/z	LMFA01020190	null	C14H28O2	M+K	38.7	0	4.16079	98.1353	Anteisomyristic acid	Fatty Acyls [FA]	Fatty Acids and Conjugates [FA01]	Branched fatty acids [FA0102]	267.173	NA	1.00395	1
1.00_267.1730m/z	LMFA01020191	null	C14H28O2	M+K	38.7	0	4.16079	98.1353	3-methyl-tridecanoic acid	Fatty Acyls [FA]	Fatty Acids and Conjugates [FA01]	Branched fatty acids [FA0102]	267.173	NA	1.00395	1
1.00_267.1730m/z	LMFA01020272	null	C14H28O2	M+K	38.7	0	4.16079	98.1353	2,4,6,8-tetramethyl-decanoic acid	Fatty Acyls [FA]	Fatty Acids and Conjugates [FA01]	Branched fatty acids [FA0102]	267.173	NA	1.00395	1
1.00_267.1730m/z	LMFA01020285	null	C14H28O2	M+K	38.7	0	4.16079	98.1353	2,6,10-trimethyl-undecanoic acid	Fatty Acyls [FA]	Fatty Acids and Conjugates [FA01]	Branched fatty acids [FA0102]	267.173	NA	1.00395	1
1.00_267.1730m/z	LMFA01020388	null	C14H28O2	M+K	38.7	0	4.16079	98.1353	3,5-Dimethyldodecanoic acid	Fatty Acyls [FA]	Fatty Acids and Conjugates [FA01]	Branched fatty acids [FA0102]	267.173	NA	1.00395	1
1.00_267.1730m/z	LMFA05000019	null	C17H24O	M+Na	38.2	0	4.51169	96.1884	Panaxynol	Fatty Acyls [FA]	Fatty alcohols [FA05]	null	267.173	NA	1.00395	1
1.00_267.1730m/z	LMFA05000530	null	C17H24O	M+Na	38.2	0	4.51169	96.1884	Falcarinol	Fatty Acyls [FA]	Fatty alcohols [FA05]	null	267.173	NA	1.00395	1
1.00_267.1730m/z	LMFA05000689	C08450	C17H24O	M+Na	38.2	0	4.51169	96.1884	Panaxynol	Fatty Acyls [FA]	Fatty alcohols [FA05]	null	267.173	NA	1.00395	1
1.00_267.1730m/z	LMFA07010262	null	C14H28O2	M+K	38.7	0	4.16079	98.1353	Dodecyl acetate	Fatty Acyls [FA]	Fatty esters [FA07]	Wax monoesters [FA0701]	267.173	NA	1.00395	1
1.00_267.1730m/z	LMFA07010422	null	C14H28O2	M+K	38.7	0	4.16079	98.1353	decyl butyrate	Fatty Acyls [FA]	Fatty esters [FA07]	Wax monoesters [FA0701]	267.173	NA	1.00395	1
1.00_267.1730m/z	LMFA07010439	null	C14H28O2	M+K	38.7	0	4.16079	98.1353	octyl hexanoate	Fatty Acyls [FA]	Fatty esters [FA07]	Wax monoesters [FA0701]	267.173	NA	1.00395	1
1.00_267.1730m/z	LMFA07010448	null	C14H28O2	M+K	38.7	0	4.16079	98.1353	hexyl octanoate	Fatty Acyls [FA]	Fatty esters [FA07]	Wax monoesters [FA0701]	267.173	NA	1.00395	1
1.00_267.1730m/z	LMFA07010464	null	C14H28O2	M+K	38.7	0	4.16079	98.1353	ethyl dodecanoate	Fatty Acyls [FA]	Fatty esters [FA07]	Wax monoesters [FA0701]	267.173	NA	1.00395	1
1.00_267.1730m/z	LMFA07010661	null	C14H28O2	M+K	38.7	0	4.16079	98.1353	Decyl isobutyrate	Fatty Acyls [FA]	Fatty esters [FA07]	Wax monoesters [FA0701]	267.173	NA	1.00395	1
1.00_267.1730m/z	LMFA07010761	null	C14H28O2	M+K	38.7	0	4.16079	98.1353	3-Methylbutyl nonanoate	Fatty Acyls [FA]	Fatty esters [FA07]	Wax monoesters [FA0701]	267.173	NA	1.00395	1
1.00_267.1730m/z	LMFA07010902	null	C14H28O2	M+K	38.7	0	4.16079	98.1353	Heptyl heptanoate	Fatty Acyls [FA]	Fatty esters [FA07]	Wax monoesters [FA0701]	267.173	NA	1.00395	1
1.00_267.1730m/z	LMFA07010977	null	C14H28O2	M+K	38.7	0	4.16079	98.1353	Nonyl isovalerate	Fatty Acyls [FA]	Fatty esters [FA07]	Wax monoesters [FA0701]	267.173	NA	1.00395	1
1.00_269.1854m/z	HMDB0030926	null	C17H26O	M+Na	36.8	0	-8.91262	93.6813	Avocadienofuran	Organoheterocyclic compounds	Heteroaromatic compounds	null	269.185	NA	1.00395	1
1.00_269.1854m/z	HMDB0030927	null	C17H26O	M+Na	36.8	0	-8.91262	93.6813	Isoavocadienofuran	Organoheterocyclic compounds	Heteroaromatic compounds	null	269.185	NA	1.00395	1
1.00_269.1854m/z	HMDB0030933	null	C17H26O	M+Na	36.8	0	-8.91262	93.6813	Avocadynofuran	Organoheterocyclic compounds	Heteroaromatic compounds	null	269.185	NA	1.00395	1
1.00_269.1854m/z	HMDB0040373	null	C17H26O	M+Na	36.8	0	-8.91262	93.6813	Ginsenoyne J	Lipids and lipid-like molecules	Fatty Acyls	Fatty alcohols	269.185	NA	1.00395	1
1.00_272.1786n	HMDB0000151	C00951	C18H24O2	M+H-H2O, M+H	37	0	3.55756	88.9691	Estradiol	Lipids and lipid-like molecules	Steroids and steroid derivatives	Estrane steroids	273.185	272.179	1.00395	1
1.00_272.1786n	HMDB0000429	C02537	C18H24O2	M+H-H2O, M+H	37	0	3.55756	88.9691	17a-Estradiol	Lipids and lipid-like molecules	Steroids and steroid derivatives	Estrane steroids	273.185	272.179	1.00395	1
1.00_272.1786n	HMDB0037216	null	C18H24O2	M+H-H2O, M+H	37	0	3.55756	88.9691	Linalyl phenylacetate	Lipids and lipid-like molecules	Prenol lipids	Monoterpenoids	273.185	272.179	1.00395	1
1.00_272.1786n	HMDB0038257	null	C18H24O2	M+H-H2O, M+H	37	0	3.55756	88.9691	Geranyl phenylacetate	Lipids and lipid-like molecules	Fatty Acyls	Fatty alcohol esters	273.185	272.179	1.00395	1
1.00_272.1786n	LMFA01030510	null	C18H24O2	M+H-H2O, M+H	37	0	3.55756	88.9691	13Z,17-Octadecadiene-9,11-diynoic acid	Fatty Acyls [FA]	Fatty Acids and Conjugates [FA01]	Unsaturated fatty acids [FA0103]	273.185	272.179	1.00395	1
1.00_272.1786n	LMFA01030553	null	C18H24O2	M+H-H2O, M+H	37	0	3.55756	88.9691	5,8,11-octadecatriynoic acid	Fatty Acyls [FA]	Fatty Acids and Conjugates [FA01]	Unsaturated fatty acids [FA0103]	273.185	272.179	1.00395	1
1.00_272.1786n	LMFA01030554	null	C18H24O2	M+H-H2O, M+H	37	0	3.55756	88.9691	6,9,12-octadecatriynoic acid	Fatty Acyls [FA]	Fatty Acids and Conjugates [FA01]	Unsaturated fatty acids [FA0103]	273.185	272.179	1.00395	1
1.00_272.1786n	LMFA01030555	null	C18H24O2	M+H-H2O, M+H	37	0	3.55756	88.9691	8,11,14-octadecatriynoic acid	Fatty Acyls [FA]	Fatty Acids and Conjugates [FA01]	Unsaturated fatty acids [FA0103]	273.185	272.179	1.00395	1
1.00_272.1786n	LMFA01031048	null	C18H24O2	M+H-H2O, M+H	37	0	3.55756	88.9691	9,11,13-Octadecatriynoic acid	Fatty Acyls [FA]	Fatty Acids and Conjugates [FA01]	Unsaturated fatty acids [FA0103]	273.185	272.179	1.00395	1
1.00_272.1786n	LMFA01031061	null	C18H24O2	M+H-H2O, M+H	37	0	3.55756	88.9691	13E,17-Octadecadiene-9,11-diynoic acid	Fatty Acyls [FA]	Fatty Acids and Conjugates [FA01]	Unsaturated fatty acids [FA0103]	273.185	272.179	1.00395	1
1.00_272.1786n	LMFA01031106	null	C18H24O2	M+H-H2O, M+H	37	0	3.55756	88.9691	Octadeca-8,10,12-triynoic acid	Fatty Acyls [FA]	Fatty Acids and Conjugates [FA01]	Unsaturated fatty acids [FA0103]	273.185	272.179	1.00395	1
1.00_272.1786n	LMST02010001	C00951	C18H24O2	M+H-H2O, M+H	37	0	3.55756	88.9691	Beta-estradiol	Sterol Lipids [ST]	Steroids [ST02]	C18 steroids (estrogens) and derivatives [ST0201]	273.185	272.179	1.00395	1
1.00_272.1786n	LMST02010012	null	C18H24O2	M+H-H2O, M+H	37	0	3.55756	88.9691	estra-5,7,9-triene-3beta,17beta-diol	Sterol Lipids [ST]	Steroids [ST02]	C18 steroids (estrogens) and derivatives [ST0201]	273.185	272.179	1.00395	1
1.00_272.1786n	LMST02010013	null	C18H24O2	M+H-H2O, M+H	37	0	3.55756	88.9691	8alpha-estra-1,3,5(10)-trien-3,17beta-diol	Sterol Lipids [ST]	Steroids [ST02]	C18 steroids (estrogens) and derivatives [ST0201]	273.185	272.179	1.00395	1
1.00_272.1786n	LMST02010017	null	C18H24O2	M+H-H2O, M+H	37	0	3.55756	88.9691	estra-5,7,9-triene-3alpha,17alpha-diol	Sterol Lipids [ST]	Steroids [ST02]	C18 steroids (estrogens) and derivatives [ST0201]	273.185	272.179	1.00395	1
1.00_272.1786n	LMST02010029	C02537	C18H24O2	M+H-H2O, M+H	37	0	3.55756	88.9691	Estradiol-17alpha	Sterol Lipids [ST]	Steroids [ST02]	C18 steroids (estrogens) and derivatives [ST0201]	273.185	272.179	1.00395	1
1.00_277.2174m/z	HMDB0002697	null	C18H28O2	M+H	46.2	38.3	4.24362	97.5024	19-Norandrosterone	Lipids and lipid-like molecules	Steroids and steroid derivatives	Estrane steroids	277.217	NA	1.00395	1
1.00_277.2174m/z	HMDB0004590	null	C18H28O2	M+H	46.2	38.3	4.24362	97.5024	19-Nor-5-androstenediol	Lipids and lipid-like molecules	Steroids and steroid derivatives	Estrane steroids	277.217	NA	1.00395	1
1.00_277.2174m/z	HMDB0004668	C14765	C18H30O3	M+H-H2O	40.9	11.8	3.98384	97.2472	13-OxoODE	Lipids and lipid-like molecules	Fatty Acyls	Lineolic acids and derivatives	277.217	NA	1.00395	1
1.00_277.2174m/z	HMDB0004669	C14766	C18H30O3	M+H-H2O	40.9	11.8	3.98384	97.2472	9-OxoODE	Lipids and lipid-like molecules	Fatty Acyls	Lineolic acids and derivatives	277.217	NA	1.00395	1
1.00_277.2174m/z	HMDB0005886	null	C18H28O2	M+H	46.2	38.3	4.24362	97.5024	19-Noretiocholanolone	Lipids and lipid-like molecules	Steroids and steroid derivatives	Estrane steroids	277.217	NA	1.00395	1
1.00_277.2174m/z	HMDB0006547	C16300	C18H28O2	M+H	40.9	11.9	4.24362	97.5024	Stearidonic acid	Lipids and lipid-like molecules	Fatty Acyls	Lineolic acids and derivatives	277.217	NA	1.00395	1
1.00_277.2174m/z	HMDB0010200	null	C18H30O3	M+H-H2O	40.9	11.8	3.98384	97.2472	A-12(13)-EpODE	Lipids and lipid-like molecules	Fatty Acyls	Fatty acids and conjugates	277.217	NA	1.00395	1
1.00_277.2174m/z	HMDB0010203	null	C18H30O3	M+H-H2O	40.9	11.8	3.98384	97.2472	13-HOTE	Lipids and lipid-like molecules	Fatty Acyls	Lineolic acids and derivatives	277.217	NA	1.00395	1
1.00_277.2174m/z	HMDB0010206	null	C18H30O3	M+H-H2O	41.1	13.1	3.98384	97.2472	15(16)-EpODE	Lipids and lipid-like molecules	Fatty Acyls	Fatty acids and conjugates	277.217	NA	1.00395	1
1.00_277.2174m/z	HMDB0010220	null	C18H30O3	M+H-H2O	40.9	11.8	3.98384	97.2472	9(10)-EpODE	Lipids and lipid-like molecules	Fatty Acyls	Fatty acids and conjugates	277.217	NA	1.00395	1
1.00_277.2174m/z	HMDB0010224	null	C18H30O3	M+H-H2O	40.9	11.8	3.98384	97.2472	9-HOTE	Lipids and lipid-like molecules	Fatty Acyls	Lineolic acids and derivatives	277.217	NA	1.00395	1
1.00_277.2174m/z	HMDB0011108	C16346	C18H30O3	M+H-H2O	46	37.5	3.98384	97.2472	17-Hydroxylinolenic acid	Lipids and lipid-like molecules	Fatty Acyls	Lineolic acids and derivatives	277.217	NA	1.00395	1
1.00_277.2174m/z	HMDB0029786	null	C18H30O3	M+H-H2O	38.5	0	3.98384	97.2472	10-Oxo-11-octadecen-13-olide	Phenylpropanoids and polyketides	Macrolides and analogues	null	277.217	NA	1.00395	1
1.00_277.2174m/z	HMDB0029969	null	C18H30O3	M+H-H2O	43.6	25.2	3.98384	97.2472	Squamostanal A	Lipids and lipid-like molecules	Fatty Acyls	Fatty alcohols	277.217	NA	1.00395	1
1.00_277.2174m/z	HMDB0030950	null	C18H30O3	M+H-H2O	41.1	13.1	3.98384	97.2472	15,16-Epoxy-9,12-octadecadienoic acid	Lipids and lipid-like molecules	Fatty Acyls	Fatty acids and conjugates	277.217	NA	1.00395	1
1.00_277.2174m/z	HMDB0030995	C19827	C18H30O3	M+H-H2O	40.9	11.8	3.98384	97.2472	(2'E,4'Z,8E)-Colneleic acid	Lipids and lipid-like molecules	Fatty Acyls	Fatty acids and conjugates	277.217	NA	1.00395	1
1.00_277.2174m/z	HMDB0031088	null	C18H30O3	M+H-H2O	40.9	11.8	3.98384	97.2472	12,13-Epoxy-9,15-octadecadienoic acid	Lipids and lipid-like molecules	Fatty Acyls	Fatty acids and conjugates	277.217	NA	1.00395	1
1.00_277.2174m/z	HMDB0031103	null	C18H30O3	M+H-H2O	40.9	11.8	3.98384	97.2472	2-Hydroxylinolenic acid	Lipids and lipid-like molecules	Fatty Acyls	Lineolic acids and derivatives	277.217	NA	1.00395	1
1.00_277.2174m/z	HMDB0031934	null	C18H30O3	M+H-H2O	40.9	11.8	3.98384	97.2472	(9S,10E,12Z,15Z)-9-Hydroxy-10,12,15-octadecatrienoic acid	Lipids and lipid-like molecules	Lineolic acids and derivatives	null	277.217	NA	1.00395	1
1.00_277.2174m/z	HMDB0032464	null	C18H28O2	M+H	40.1	7.82	4.24362	97.5024	Phenethyl decanoate	Lipids and lipid-like molecules	Fatty Acyls	Fatty acid esters	277.217	NA	1.00395	1
1.00_277.2174m/z	HMDB0032672	null	C18H28O2	M+H	40.9	11.9	4.24362	97.5024	4,8,12,15-Octadecatetraenoic acid	Lipids and lipid-like molecules	Lineolic acids and derivatives	null	277.217	NA	1.00395	1
1.00_277.2174m/z	HMDB0034382	null	C18H28O2	M+H	40.9	11.9	4.24362	97.5024	(E,E)-11,13-Octadecadien-9-ynoic acid	Lipids and lipid-like molecules	Fatty Acyls	Fatty acids and conjugates	277.217	NA	1.00395	1
1.00_277.2174m/z	HMDB0034586	null	C18H30O3	M+H-H2O	41.1	13.1	3.98384	97.2472	(9Z,12Z,14E)-16-Hydroxy-9,12,14-octadecatrienoic acid	Lipids and lipid-like molecules	Fatty Acyls	Lineolic acids and derivatives	277.217	NA	1.00395	1
1.00_277.2174m/z	HMDB0036832	null	C18H30O3	M+H-H2O	46.2	38.3	3.98384	97.2472	Sterebin D	Lipids and lipid-like molecules	Prenol lipids	Sesquiterpenoids	277.217	NA	1.00395	1
1.00_277.2174m/z	HMDB0039603	null	C18H30O3	M+H-H2O	45.5	34.9	3.98384	97.2472	3,4-Dimethyl-5-pentyl-2-furanheptanoic acid	Lipids and lipid-like molecules	Fatty Acyls	Fatty acids and conjugates	277.217	NA	1.00395	1
1.00_277.2174m/z	HMDB0061644	null	C18H30O3	M+H-H2O	45.7	36	3.98384	97.2472	3,4-Dimethyl-5-propyl-2-furannonanoic acid	Lipids and lipid-like molecules	Fatty Acyls	Fatty acids and conjugates	277.217	NA	1.00395	1
1.00_277.2174m/z	HMDB0062288	null	C18H30O3	M+H-H2O	40.9	11.8	3.98384	97.2472	12(13)-epoxy-6Z,9Z-octadecadienoic acid	Lipids and lipid-like molecules	Fatty Acyls	Fatty acids and conjugates	277.217	NA	1.00395	1
1.00_277.2174m/z	HMDB0062677	null	C18H28O2	M+H	46.2	38.4	4.24362	97.5024	17beta-hydroxy-5beta-estran-3-one	Lipids and lipid-like molecules	Steroids and steroid derivatives	Estrane steroids	277.217	NA	1.00395	1
1.00_277.2174m/z	HMDB0112093	null	C18H30O3	M+H-H2O	45.7	36.1	3.98384	97.2472	5-Heptyl-2-furanheptanoic acid	Lipids and lipid-like molecules	Fatty Acyls	Fatty acids and conjugates	277.217	NA	1.00395	1
1.00_277.2174m/z	HMDB0112099	C13798	C18H30O3	M+H-H2O	45.7	35.8	3.98384	97.2472	5-Hexyl-2-furanoctanoic acid	Lipids and lipid-like molecules	Fatty Acyls	Fatty acids and conjugates	277.217	NA	1.00395	1
1.00_277.2174m/z	HMDB0112102	null	C18H30O3	M+H-H2O	45.7	35.8	3.98384	97.2472	5-pentyl-2-furannonanoic acid	Lipids and lipid-like molecules	Fatty Acyls	Fatty acids and conjugates	277.217	NA	1.00395	1
1.00_277.2174m/z	HMDB0112103	null	C18H30O3	M+H-H2O	45.5	34.9	3.98384	97.2472	5-Butyl-3-methyl-2-furannonanoic acid	Lipids and lipid-like molecules	Fatty Acyls	Fatty acids and conjugates	277.217	NA	1.00395	1
1.00_277.2174m/z	LMFA01030167	null	C18H28O2	M+H	40.9	11.9	4.24362	97.5024	3E,9Z,12Z,15Z-octadecatetraenoic acid	Fatty Acyls [FA]	Fatty Acids and Conjugates [FA01]	Unsaturated fatty acids [FA0103]	277.217	NA	1.00395	1
1.00_277.2174m/z	LMFA01030169	null	C18H28O2	M+H	40.9	11.9	4.24362	97.5024	6,9,12,15-octadecatetraenoic acid	Fatty Acyls [FA]	Fatty Acids and Conjugates [FA01]	Unsaturated fatty acids [FA0103]	277.217	NA	1.00395	1
1.00_277.2174m/z	LMFA01030171	null	C18H28O2	M+H	40.9	11.9	4.24362	97.5024	beta-parinaric acid	Fatty Acyls [FA]	Fatty Acids and Conjugates [FA01]	Unsaturated fatty acids [FA0103]	277.217	NA	1.00395	1
1.00_277.2174m/z	LMFA01030172	null	C18H28O2	M+H	45.6	35.5	4.24362	97.5024	9,12,15,17-octadecatetraenoic acid	Fatty Acyls [FA]	Fatty Acids and Conjugates [FA01]	Unsaturated fatty acids [FA0103]	277.217	NA	1.00395	1
1.00_277.2174m/z	LMFA01030354	null	C18H28O2	M+H	40.9	11.9	4.24362	97.5024	5,8,11,14-octadecatetraenoic acid	Fatty Acyls [FA]	Fatty Acids and Conjugates [FA01]	Unsaturated fatty acids [FA0103]	277.217	NA	1.00395	1
1.00_277.2174m/z	LMFA01030355	null	C18H28O2	M+H	40.9	11.9	4.24362	97.5024	Coniferonic acid	Fatty Acyls [FA]	Fatty Acids and Conjugates [FA01]	Unsaturated fatty acids [FA0103]	277.217	NA	1.00395	1
1.00_277.2174m/z	LMFA01030356	null	C18H28O2	M+H	40.9	11.9	4.24362	97.5024	5Z,8Z,11Z,14Z-octadecatetraenoic acid	Fatty Acyls [FA]	Fatty Acids and Conjugates [FA01]	Unsaturated fatty acids [FA0103]	277.217	NA	1.00395	1
1.00_277.2174m/z	LMFA01030357	C16300	C18H28O2	M+H	40.9	11.9	4.24362	97.5024	Stearidonic acid	Fatty Acyls [FA]	Fatty Acids and Conjugates [FA01]	Unsaturated fatty acids [FA0103]	277.217	NA	1.00395	1
1.00_277.2174m/z	LMFA01030358	null	C18H28O2	M+H	40.9	11.9	4.24362	97.5024	9Z,11Z,13E,15E-octadecatetraenoic acid	Fatty Acyls [FA]	Fatty Acids and Conjugates [FA01]	Unsaturated fatty acids [FA0103]	277.217	NA	1.00395	1
1.00_277.2174m/z	LMFA01030511	null	C18H28O2	M+H	40.9	11.9	4.24362	97.5024	11E,13E-octadecadien-9-ynoic acid	Fatty Acyls [FA]	Fatty Acids and Conjugates [FA01]	Unsaturated fatty acids [FA0103]	277.217	NA	1.00395	1
1.00_277.2174m/z	LMFA01030512	null	C18H28O2	M+H	40.2	8.42	4.24362	97.5024	2,5-octadecadiynoic acid	Fatty Acyls [FA]	Fatty Acids and Conjugates [FA01]	Unsaturated fatty acids [FA0103]	277.217	NA	1.00395	1
1.00_277.2174m/z	LMFA01030513	null	C18H28O2	M+H	40.2	8.42	4.24362	97.5024	2,6-octadecadiynoic acid	Fatty Acyls [FA]	Fatty Acids and Conjugates [FA01]	Unsaturated fatty acids [FA0103]	277.217	NA	1.00395	1
1.00_277.2174m/z	LMFA01030514	null	C18H28O2	M+H	40.2	8.42	4.24362	97.5024	2,7-octadecadiynoic acid	Fatty Acyls [FA]	Fatty Acids and Conjugates [FA01]	Unsaturated fatty acids [FA0103]	277.217	NA	1.00395	1
1.00_277.2174m/z	LMFA01030515	null	C18H28O2	M+H	41	12.2	4.24362	97.5024	3,6-octadecadiynoic acid	Fatty Acyls [FA]	Fatty Acids and Conjugates [FA01]	Unsaturated fatty acids [FA0103]	277.217	NA	1.00395	1
1.00_277.2174m/z	LMFA01030516	null	C18H28O2	M+H	41	12.2	4.24362	97.5024	3,7-octadecadiynoic acid	Fatty Acyls [FA]	Fatty Acids and Conjugates [FA01]	Unsaturated fatty acids [FA0103]	277.217	NA	1.00395	1
1.00_277.2174m/z	LMFA01030517	null	C18H28O2	M+H	41	12.2	4.24362	97.5024	3,8-octadecadiynoic acid	Fatty Acyls [FA]	Fatty Acids and Conjugates [FA01]	Unsaturated fatty acids [FA0103]	277.217	NA	1.00395	1
1.00_277.2174m/z	LMFA01030518	null	C18H28O2	M+H	41	12.2	4.24362	97.5024	4,6-octadecadiynoic acid	Fatty Acyls [FA]	Fatty Acids and Conjugates [FA01]	Unsaturated fatty acids [FA0103]	277.217	NA	1.00395	1
1.00_277.2174m/z	LMFA01030519	null	C18H28O2	M+H	41	12.2	4.24362	97.5024	4,7-octadecadiynoic acid	Fatty Acyls [FA]	Fatty Acids and Conjugates [FA01]	Unsaturated fatty acids [FA0103]	277.217	NA	1.00395	1
1.00_277.2174m/z	LMFA01030520	null	C18H28O2	M+H	41	12.2	4.24362	97.5024	4,8-octadecadiynoic acid	Fatty Acyls [FA]	Fatty Acids and Conjugates [FA01]	Unsaturated fatty acids [FA0103]	277.217	NA	1.00395	1
1.00_277.2174m/z	LMFA01030521	null	C18H28O2	M+H	41	12.2	4.24362	97.5024	4,9-octadecadiynoic acid	Fatty Acyls [FA]	Fatty Acids and Conjugates [FA01]	Unsaturated fatty acids [FA0103]	277.217	NA	1.00395	1
1.00_277.2174m/z	LMFA01030522	null	C18H28O2	M+H	41	12.2	4.24362	97.5024	5,7-octadecadiynoic acid	Fatty Acyls [FA]	Fatty Acids and Conjugates [FA01]	Unsaturated fatty acids [FA0103]	277.217	NA	1.00395	1
1.00_277.2174m/z	LMFA01030523	null	C18H28O2	M+H	41	12.2	4.24362	97.5024	5,8-octadecadiynoic acid	Fatty Acyls [FA]	Fatty Acids and Conjugates [FA01]	Unsaturated fatty acids [FA0103]	277.217	NA	1.00395	1
1.00_277.2174m/z	LMFA01030524	null	C18H28O2	M+H	41	12.2	4.24362	97.5024	5,9-octadecadiynoic acid	Fatty Acyls [FA]	Fatty Acids and Conjugates [FA01]	Unsaturated fatty acids [FA0103]	277.217	NA	1.00395	1
1.00_277.2174m/z	LMFA01030525	null	C18H28O2	M+H	41	12.2	4.24362	97.5024	5,10-octadecadiynoic acid	Fatty Acyls [FA]	Fatty Acids and Conjugates [FA01]	Unsaturated fatty acids [FA0103]	277.217	NA	1.00395	1
1.00_277.2174m/z	LMFA01030526	null	C18H28O2	M+H	40.9	11.9	4.24362	97.5024	5,12-octadecadiynoic acid	Fatty Acyls [FA]	Fatty Acids and Conjugates [FA01]	Unsaturated fatty acids [FA0103]	277.217	NA	1.00395	1
1.00_277.2174m/z	LMFA01030527	null	C18H28O2	M+H	41	12.2	4.24362	97.5024	6,8-octadecadiynoic acid	Fatty Acyls [FA]	Fatty Acids and Conjugates [FA01]	Unsaturated fatty acids [FA0103]	277.217	NA	1.00395	1
1.00_277.2174m/z	LMFA01030528	null	C18H28O2	M+H	41	12.2	4.24362	97.5024	6,9-octadecadiynoic acid	Fatty Acyls [FA]	Fatty Acids and Conjugates [FA01]	Unsaturated fatty acids [FA0103]	277.217	NA	1.00395	1
1.00_277.2174m/z	LMFA01030529	null	C18H28O2	M+H	41	12.2	4.24362	97.5024	6,10-octadecadiynoic acid	Fatty Acyls [FA]	Fatty Acids and Conjugates [FA01]	Unsaturated fatty acids [FA0103]	277.217	NA	1.00395	1
1.00_277.2174m/z	LMFA01030530	null	C18H28O2	M+H	40.9	11.9	4.24362	97.5024	6,11-octadecadiynoic acid	Fatty Acyls [FA]	Fatty Acids and Conjugates [FA01]	Unsaturated fatty acids [FA0103]	277.217	NA	1.00395	1
1.00_277.2174m/z	LMFA01030531	null	C18H28O2	M+H	40.9	11.9	4.24362	97.5024	6,12-octadecadiynoic acid	Fatty Acyls [FA]	Fatty Acids and Conjugates [FA01]	Unsaturated fatty acids [FA0103]	277.217	NA	1.00395	1
1.00_277.2174m/z	LMFA01030532	null	C18H28O2	M+H	41	12.2	4.24362	97.5024	7,9-octadecadiynoic acid	Fatty Acyls [FA]	Fatty Acids and Conjugates [FA01]	Unsaturated fatty acids [FA0103]	277.217	NA	1.00395	1
1.00_277.2174m/z	LMFA01030533	null	C18H28O2	M+H	41	12.2	4.24362	97.5024	7,10-octadecadiynoic acid	Fatty Acyls [FA]	Fatty Acids and Conjugates [FA01]	Unsaturated fatty acids [FA0103]	277.217	NA	1.00395	1
1.00_277.2174m/z	LMFA01030534	null	C18H28O2	M+H	40.9	11.9	4.24362	97.5024	7,11-octadecadiynoic acid	Fatty Acyls [FA]	Fatty Acids and Conjugates [FA01]	Unsaturated fatty acids [FA0103]	277.217	NA	1.00395	1
1.00_277.2174m/z	LMFA01030535	null	C18H28O2	M+H	40.9	11.9	4.24362	97.5024	7,12-octadecadiynoic acid	Fatty Acyls [FA]	Fatty Acids and Conjugates [FA01]	Unsaturated fatty acids [FA0103]	277.217	NA	1.00395	1
1.00_277.2174m/z	LMFA01030536	null	C18H28O2	M+H	41	12.2	4.24362	97.5024	8,10-octadecadiynoic acid	Fatty Acyls [FA]	Fatty Acids and Conjugates [FA01]	Unsaturated fatty acids [FA0103]	277.217	NA	1.00395	1
1.00_277.2174m/z	LMFA01030537	null	C18H28O2	M+H	40.9	11.9	4.24362	97.5024	8,11-octadecadiynoic acid	Fatty Acyls [FA]	Fatty Acids and Conjugates [FA01]	Unsaturated fatty acids [FA0103]	277.217	NA	1.00395	1
1.00_277.2174m/z	LMFA01030538	null	C18H28O2	M+H	40.9	11.9	4.24362	97.5024	8,12-octadecadiynoic acid	Fatty Acyls [FA]	Fatty Acids and Conjugates [FA01]	Unsaturated fatty acids [FA0103]	277.217	NA	1.00395	1
1.00_277.2174m/z	LMFA01030539	null	C18H28O2	M+H	40.9	11.9	4.24362	97.5024	9,11-octadecadiynoic acid	Fatty Acyls [FA]	Fatty Acids and Conjugates [FA01]	Unsaturated fatty acids [FA0103]	277.217	NA	1.00395	1
1.00_277.2174m/z	LMFA01030540	null	C18H28O2	M+H	40.9	11.9	4.24362	97.5024	9,12-octadecadiynoic acid	Fatty Acyls [FA]	Fatty Acids and Conjugates [FA01]	Unsaturated fatty acids [FA0103]	277.217	NA	1.00395	1
1.00_277.2174m/z	LMFA01030541	null	C18H28O2	M+H	40.9	11.9	4.24362	97.5024	9,13-octadecadiynoic acid	Fatty Acyls [FA]	Fatty Acids and Conjugates [FA01]	Unsaturated fatty acids [FA0103]	277.217	NA	1.00395	1
1.00_277.2174m/z	LMFA01030542	null	C18H28O2	M+H	40.9	11.9	4.24362	97.5024	10,12-octadecadiynoic acid	Fatty Acyls [FA]	Fatty Acids and Conjugates [FA01]	Unsaturated fatty acids [FA0103]	277.217	NA	1.00395	1
1.00_277.2174m/z	LMFA01030543	null	C18H28O2	M+H	40.9	11.9	4.24362	97.5024	10,13-octadecadiynoic acid	Fatty Acyls [FA]	Fatty Acids and Conjugates [FA01]	Unsaturated fatty acids [FA0103]	277.217	NA	1.00395	1
1.00_277.2174m/z	LMFA01030544	null	C18H28O2	M+H	40.9	11.9	4.24362	97.5024	10,14-octadecadiynoic acid	Fatty Acyls [FA]	Fatty Acids and Conjugates [FA01]	Unsaturated fatty acids [FA0103]	277.217	NA	1.00395	1
1.00_277.2174m/z	LMFA01030545	null	C18H28O2	M+H	40.9	11.9	4.24362	97.5024	11,14-octadecadiynoic acid	Fatty Acyls [FA]	Fatty Acids and Conjugates [FA01]	Unsaturated fatty acids [FA0103]	277.217	NA	1.00395	1
1.00_277.2174m/z	LMFA01030546	null	C18H28O2	M+H	40.9	11.9	4.24362	97.5024	11,15-octadecadiynoic acid	Fatty Acyls [FA]	Fatty Acids and Conjugates [FA01]	Unsaturated fatty acids [FA0103]	277.217	NA	1.00395	1
1.00_277.2174m/z	LMFA01030547	null	C18H28O2	M+H	40.9	11.9	4.24362	97.5024	12,14-octadecadiynoic acid	Fatty Acyls [FA]	Fatty Acids and Conjugates [FA01]	Unsaturated fatty acids [FA0103]	277.217	NA	1.00395	1
1.00_277.2174m/z	LMFA01030548	null	C18H28O2	M+H	40.9	11.9	4.24362	97.5024	12,15-octadecadiynoic acid	Fatty Acyls [FA]	Fatty Acids and Conjugates [FA01]	Unsaturated fatty acids [FA0103]	277.217	NA	1.00395	1
1.00_277.2174m/z	LMFA01030549	null	C18H28O2	M+H	45.5	34.9	4.24362	97.5024	12,16-octadecadiynoic acid	Fatty Acyls [FA]	Fatty Acids and Conjugates [FA01]	Unsaturated fatty acids [FA0103]	277.217	NA	1.00395	1
1.00_277.2174m/z	LMFA01030550	null	C18H28O2	M+H	45.5	34.9	4.24362	97.5024	13,16-octadecadiynoic acid	Fatty Acyls [FA]	Fatty Acids and Conjugates [FA01]	Unsaturated fatty acids [FA0103]	277.217	NA	1.00395	1
1.00_277.2174m/z	LMFA01030551	null	C18H28O2	M+H	45.9	36.9	4.24362	97.5024	13,17-octadecadiynoic acid	Fatty Acyls [FA]	Fatty Acids and Conjugates [FA01]	Unsaturated fatty acids [FA0103]	277.217	NA	1.00395	1
1.00_277.2174m/z	LMFA01030552	null	C18H28O2	M+H	45.9	36.9	4.24362	97.5024	14,17-octadecadiynoic acid	Fatty Acyls [FA]	Fatty Acids and Conjugates [FA01]	Unsaturated fatty acids [FA0103]	277.217	NA	1.00395	1
1.00_277.2174m/z	LMFA01030734	null	C18H28O2	M+H	41	12.2	4.24362	97.5024	9Z,12Z-Octadecadien-6-ynoic acid	Fatty Acyls [FA]	Fatty Acids and Conjugates [FA01]	Unsaturated fatty acids [FA0103]	277.217	NA	1.00395	1
1.00_277.2174m/z	LMFA01030735	null	C18H28O2	M+H	41	12.2	4.24362	97.5024	Dehydrocrepenynic acid	Fatty Acyls [FA]	Fatty Acids and Conjugates [FA01]	Unsaturated fatty acids [FA0103]	277.217	NA	1.00395	1
1.00_277.2174m/z	LMFA01030764	null	C18H28O2	M+H	40.9	11.9	4.24362	97.5024	cis-parinaric acid	Fatty Acyls [FA]	Fatty Acids and Conjugates [FA01]	Unsaturated fatty acids [FA0103]	277.217	NA	1.00395	1
1.00_277.2174m/z	LMFA01030813	null	C18H28O2	M+H	41	12.2	4.24362	97.5024	2E,4E,6E,11Z-octadecatetraenoic acid	Fatty Acyls [FA]	Fatty Acids and Conjugates [FA01]	Unsaturated fatty acids [FA0103]	277.217	NA	1.00395	1
1.00_277.2174m/z	LMFA01031025	null	C18H30O3	M+H-H2O	40.9	11.8	3.98384	97.2472	9-hydroxy-10-Octadecen-12-ynoic acid	Fatty Acyls [FA]	Fatty Acids and Conjugates [FA01]	Unsaturated fatty acids [FA0103]	277.217	NA	1.00395	1
1.00_277.2174m/z	LMFA01031051	null	C18H28O2	M+H	40.9	11.9	4.24362	97.5024	8E,10E-Octadecadien-12-ynoic acid	Fatty Acyls [FA]	Fatty Acids and Conjugates [FA01]	Unsaturated fatty acids [FA0103]	277.217	NA	1.00395	1
1.00_277.2174m/z	LMFA01031062	null	C18H28O2	M+H	40.9	11.9	4.24362	97.5024	14,15-Dehydrocrepenynic acid	Fatty Acyls [FA]	Fatty Acids and Conjugates [FA01]	Unsaturated fatty acids [FA0103]	277.217	NA	1.00395	1
1.00_277.2174m/z	LMFA01031067	null	C18H28O2	M+H	41	12.2	4.24362	97.5024	Heisteric acid	Fatty Acyls [FA]	Fatty Acids and Conjugates [FA01]	Unsaturated fatty acids [FA0103]	277.217	NA	1.00395	1
1.00_277.2174m/z	LMFA01031088	null	C18H28O2	M+H	45.6	35.5	4.24362	97.5024	11E,17-Octadecadien-9-ynoic acid	Fatty Acyls [FA]	Fatty Acids and Conjugates [FA01]	Unsaturated fatty acids [FA0103]	277.217	NA	1.00395	1
1.00_277.2174m/z	LMFA01050307	null	C18H30O3	M+H-H2O	41	12.2	3.98384	97.2472	Agonandric acid	Fatty Acyls [FA]	Fatty Acids and Conjugates [FA01]	Hydroxy fatty acids [FA0105]	277.217	NA	1.00395	1
1.00_277.2174m/z	LMFA01070028	null	C18H30O3	M+H-H2O	40.9	11.8	3.98384	97.2472	9,10-Epoxy-12-octadecynoic acid	Fatty Acyls [FA]	Fatty Acids and Conjugates [FA01]	Epoxy fatty acids [FA0107]	277.217	NA	1.00395	1
1.00_277.2174m/z	LMFA01140005	null	C18H28O2	M+H	40.9	11.9	4.24362	97.5024	6-[3]-ladderane-hexanoic acid	Fatty Acyls [FA]	Fatty Acids and Conjugates [FA01]	Carbocyclic fatty acids [FA0114]	277.217	NA	1.00395	1
1.00_277.2174m/z	LMFA01140048	null	C18H30O3	M+H-H2O	45.5	34.9	3.98384	97.2472	Ketochaulmoogric acid	Fatty Acyls [FA]	Fatty Acids and Conjugates [FA01]	Carbocyclic fatty acids [FA0114]	277.217	NA	1.00395	1
1.00_277.2174m/z	LMFA01150001	C13798	C18H30O3	M+H-H2O	45.7	35.8	3.98384	97.2472	Furocarpic acid	Fatty Acyls [FA]	Fatty Acids and Conjugates [FA01]	Heterocyclic fatty acids [FA0115]	277.217	NA	1.00395	1
1.00_277.2174m/z	LMFA02000015	null	C18H30O3	M+H-H2O	40.9	11.8	3.98384	97.2472	9,10-EpODE	Fatty Acyls [FA]	Octadecanoids [FA02]	Other Octadecanoids [FA0200]	277.217	NA	1.00395	1
1.00_277.2174m/z	LMFA02000016	C14765	C18H30O3	M+H-H2O	40.9	11.8	3.98384	97.2472	13-Oxo-ODE	Fatty Acyls [FA]	Octadecanoids [FA02]	Other Octadecanoids [FA0200]	277.217	NA	1.00395	1
1.00_277.2174m/z	LMFA02000024	C16326	C18H30O3	M+H-H2O	40.9	11.8	3.98384	97.2472	9S-HOTrE	Fatty Acyls [FA]	Octadecanoids [FA02]	Other Octadecanoids [FA0200]	277.217	NA	1.00395	1
1.00_277.2174m/z	LMFA02000029	null	C18H30O3	M+H-H2O	40.9	11.8	3.98384	97.2472	13-HOTE	Fatty Acyls [FA]	Octadecanoids [FA02]	Other Octadecanoids [FA0200]	277.217	NA	1.00395	1
1.00_277.2174m/z	LMFA02000033	C16342	C18H30O3	M+H-H2O	40.9	11.8	3.98384	97.2472	2R-HOTrE	Fatty Acyls [FA]	Octadecanoids [FA02]	Other Octadecanoids [FA0200]	277.217	NA	1.00395	1
1.00_277.2174m/z	LMFA02000039	null	C18H30O3	M+H-H2O	40.9	11.8	3.98384	97.2472	alpha-9(10)-EpODE	Fatty Acyls [FA]	Octadecanoids [FA02]	Other Octadecanoids [FA0200]	277.217	NA	1.00395	1
1.00_277.2174m/z	LMFA02000040	null	C18H30O3	M+H-H2O	40.9	11.8	3.98384	97.2472	alpha-12(13)-EpODE	Fatty Acyls [FA]	Octadecanoids [FA02]	Other Octadecanoids [FA0200]	277.217	NA	1.00395	1
1.00_277.2174m/z	LMFA02000041	null	C18H30O3	M+H-H2O	41.1	13.1	3.98384	97.2472	alpha-15(16)-EpODE	Fatty Acyls [FA]	Octadecanoids [FA02]	Other Octadecanoids [FA0200]	277.217	NA	1.00395	1
1.00_277.2174m/z	LMFA02000042	null	C18H30O3	M+H-H2O	41	12.2	3.98384	97.2472	gamma- 6(7)-EpODE	Fatty Acyls [FA]	Octadecanoids [FA02]	Other Octadecanoids [FA0200]	277.217	NA	1.00395	1
1.00_277.2174m/z	LMFA02000043	null	C18H30O3	M+H-H2O	41	12.2	3.98384	97.2472	gamma- 9(10)-EpODE	Fatty Acyls [FA]	Octadecanoids [FA02]	Other Octadecanoids [FA0200]	277.217	NA	1.00395	1
1.00_277.2174m/z	LMFA02000044	null	C18H30O3	M+H-H2O	40.9	11.8	3.98384	97.2472	gamma- 12(13)-EpODE	Fatty Acyls [FA]	Octadecanoids [FA02]	Other Octadecanoids [FA0200]	277.217	NA	1.00395	1
1.00_277.2174m/z	LMFA02000051	C16316	C18H30O3	M+H-H2O	40.9	11.8	3.98384	97.2472	13S-HOTrE	Fatty Acyls [FA]	Octadecanoids [FA02]	Other Octadecanoids [FA0200]	277.217	NA	1.00395	1
1.00_277.2174m/z	LMFA02000156	null	C18H30O3	M+H-H2O	46	37.5	3.98384	97.2472	alpha-kamlolenic acid	Fatty Acyls [FA]	Octadecanoids [FA02]	Other Octadecanoids [FA0200]	277.217	NA	1.00395	1
1.00_277.2174m/z	LMFA02000157	null	C18H30O3	M+H-H2O	46	37.5	3.98384	97.2472	beta-kamlolenic acid	Fatty Acyls [FA]	Octadecanoids [FA02]	Other Octadecanoids [FA0200]	277.217	NA	1.00395	1
1.00_277.2174m/z	LMFA02000173	null	C18H30O3	M+H-H2O	40.9	11.8	3.98384	97.2472	13S-HOTrE(gamma)	Fatty Acyls [FA]	Octadecanoids [FA02]	Other Octadecanoids [FA0200]	277.217	NA	1.00395	1
1.00_277.2174m/z	LMFA02000183	null	C18H30O3	M+H-H2O	40.9	11.8	3.98384	97.2472	2-HoTrE	Fatty Acyls [FA]	Octadecanoids [FA02]	Other Octadecanoids [FA0200]	277.217	NA	1.00395	1
1.00_277.2174m/z	LMFA02000215	null	C18H30O3	M+H-H2O	41	12.2	3.98384	97.2472	8-hydroxy-11Z-octadecen-9-ynoic acid	Fatty Acyls [FA]	Octadecanoids [FA02]	Other Octadecanoids [FA0200]	277.217	NA	1.00395	1
1.00_277.2174m/z	LMFA02000216	null	C18H30O3	M+H-H2O	40.9	11.8	3.98384	97.2472	Helenynolic acid	Fatty Acyls [FA]	Octadecanoids [FA02]	Other Octadecanoids [FA0200]	277.217	NA	1.00395	1
1.00_277.2174m/z	LMFA02000239	null	C18H30O3	M+H-H2O	46	37.5	3.98384	97.2472	17-hydroxy-linolenic acid	Fatty Acyls [FA]	Octadecanoids [FA02]	Other Octadecanoids [FA0200]	277.217	NA	1.00395	1
1.00_277.2174m/z	LMFA02000251	null	C18H30O3	M+H-H2O	40.9	11.8	3.98384	97.2472	9-OxoODE	Fatty Acyls [FA]	Octadecanoids [FA02]	Other Octadecanoids [FA0200]	277.217	NA	1.00395	1
1.00_277.2174m/z	LMFA02000252	null	C18H30O3	M+H-H2O	40.9	11.8	3.98384	97.2472	13-OxoODE	Fatty Acyls [FA]	Octadecanoids [FA02]	Other Octadecanoids [FA0200]	277.217	NA	1.00395	1
1.00_277.2174m/z	LMFA02000272	null	C18H30O3	M+H-H2O	40.9	11.8	3.98384	97.2472	12-oxo-9-octadecynoic acid	Fatty Acyls [FA]	Octadecanoids [FA02]	Other Octadecanoids [FA0200]	277.217	NA	1.00395	1
1.00_277.2174m/z	LMFA02000274	C14766	C18H30O3	M+H-H2O	40.9	11.8	3.98384	97.2472	9-OxoODE	Fatty Acyls [FA]	Octadecanoids [FA02]	Other Octadecanoids [FA0200]	277.217	NA	1.00395	1
1.00_277.2174m/z	LMFA02000281	null	C18H30O3	M+H-H2O	40.9	11.8	3.98384	97.2472	12,13S-EpODE	Fatty Acyls [FA]	Octadecanoids [FA02]	Other Octadecanoids [FA0200]	277.217	NA	1.00395	1
1.00_277.2174m/z	LMFA02000296	null	C18H28O2	M+H	40.9	11.9	4.24362	97.5024	Ixoric acid	Fatty Acyls [FA]	Octadecanoids [FA02]	Other Octadecanoids [FA0200]	277.217	NA	1.00395	1
1.00_277.2174m/z	LMFA02000301	null	C18H30O3	M+H-H2O	40.9	11.8	3.98384	97.2472	13-Hydroxy-3E,9Z,11E-octadecatrienoic acid	Fatty Acyls [FA]	Octadecanoids [FA02]	Other Octadecanoids [FA0200]	277.217	NA	1.00395	1
1.00_277.2174m/z	LMFA02000304	null	C18H28O2	M+H	40.9	11.9	4.24362	97.5024	5E,9Z,12Z,15Z-Octadecatetraenoic acid	Fatty Acyls [FA]	Octadecanoids [FA02]	Other Octadecanoids [FA0200]	277.217	NA	1.00395	1
1.00_277.2174m/z	LMFA02000305	null	C18H30O3	M+H-H2O	41.1	13.1	3.98384	97.2472	15R,16S-epoxy-9Z,12E-octadienoic acid	Fatty Acyls [FA]	Octadecanoids [FA02]	Other Octadecanoids [FA0200]	277.217	NA	1.00395	1
1.00_277.2174m/z	LMFA02000306	null	C18H30O3	M+H-H2O	41	12.2	3.98384	97.2472	9,10-epoxy-3E,12Z-Octadecadienoic acid	Fatty Acyls [FA]	Octadecanoids [FA02]	Other Octadecanoids [FA0200]	277.217	NA	1.00395	1
1.00_277.2174m/z	LMFA02000312	null	C18H30O3	M+H-H2O	40.9	11.8	3.98384	97.2472	9-Hydroxy-3,10,12-octadecatrienoic acid	Fatty Acyls [FA]	Octadecanoids [FA02]	Other Octadecanoids [FA0200]	277.217	NA	1.00395	1
1.00_277.2174m/z	LMFA02000320	null	C18H28O2	M+H	40.9	11.9	4.24362	97.5024	4Z,8Z,12Z,15Z-Octadecatetraenoic acid	Fatty Acyls [FA]	Octadecanoids [FA02]	Other Octadecanoids [FA0200]	277.217	NA	1.00395	1
1.00_277.2174m/z	LMFA02000321	null	C18H30O3	M+H-H2O	40.9	11.8	3.98384	97.2472	12R,13S-epoxy-6E,9Z-octadecadienoic acid	Fatty Acyls [FA]	Octadecanoids [FA02]	Other Octadecanoids [FA0200]	277.217	NA	1.00395	1
1.00_277.2174m/z	LMFA02000322	null	C18H30O3	M+H-H2O	40.9	11.8	3.98384	97.2472	12R,13S-epoxy-6Z,9Z-octadecadienoic acid	Fatty Acyls [FA]	Octadecanoids [FA02]	Other Octadecanoids [FA0200]	277.217	NA	1.00395	1
1.00_277.2174m/z	LMFA02000323	null	C18H28O2	M+H	41	12.2	4.24362	97.5024	3Z,6Z,9Z,12Z-Octadecatetraenoic acid	Fatty Acyls [FA]	Octadecanoids [FA02]	Other Octadecanoids [FA0200]	277.217	NA	1.00395	1
1.00_277.2174m/z	LMFA02000328	null	C18H28O2	M+H	40.9	11.9	4.24362	97.5024	9Z,11Z,13Z,15Z-octadecatetraenoic acid	Fatty Acyls [FA]	Octadecanoids [FA02]	Other Octadecanoids [FA0200]	277.217	NA	1.00395	1
1.00_277.2174m/z	LMFA02010002	null	C18H30O3	M+H-H2O	45.8	36.5	3.98384	97.2472	(9R,13R)-10-oxo-11-phytoenoic acid	Fatty Acyls [FA]	Octadecanoids [FA02]	12-oxophytodienoic acid metabolites [FA0201]	277.217	NA	1.00395	1
1.00_277.2174m/z	LMFA02010003	null	C18H30O3	M+H-H2O	45.8	36.5	3.98384	97.2472	(9S,13S)-10-oxo-11-phytoenoic acid	Fatty Acyls [FA]	Octadecanoids [FA02]	12-oxophytodienoic acid metabolites [FA0201]	277.217	NA	1.00395	1
1.00_277.2174m/z	LMFA02010004	null	C18H30O3	M+H-H2O	45.8	36.5	3.98384	97.2472	(9R,13R)-15,16-dihydro-12-oxo-10-phytoenoic acid	Fatty Acyls [FA]	Octadecanoids [FA02]	12-oxophytodienoic acid metabolites [FA0201]	277.217	NA	1.00395	1
1.00_277.2174m/z	LMFA02010005	null	C18H30O3	M+H-H2O	45.8	36.5	3.98384	97.2472	(9S,13S)-15,16-dihydro-12-oxo-10-phytoenoic acid	Fatty Acyls [FA]	Octadecanoids [FA02]	12-oxophytodienoic acid metabolites [FA0201]	277.217	NA	1.00395	1
1.00_277.2174m/z	LMFA02010006	null	C18H30O3	M+H-H2O	45.6	35.2	3.98384	97.2472	(9R,13R)-10,11-dihydro-12-oxo-15-phytoenoic acid	Fatty Acyls [FA]	Octadecanoids [FA02]	12-oxophytodienoic acid metabolites [FA0201]	277.217	NA	1.00395	1
1.00_277.2174m/z	LMFA02010007	C04780	C18H30O3	M+H-H2O	45.6	35.2	3.98384	97.2472	(9S,13S)-10,11-dihydro-12-oxo-15-phytoenoic acid	Fatty Acyls [FA]	Octadecanoids [FA02]	12-oxophytodienoic acid metabolites [FA0201]	277.217	NA	1.00395	1
1.00_277.2174m/z	LMFA10000001	C19827	C18H30O3	M+H-H2O	40.9	11.8	3.98384	97.2472	Colneleic acid	Fatty Acyls [FA]	Fatty ethers [FA10]	null	277.217	NA	1.00395	1
1.00_277.2174m/z	LMST02010042	null	C18H28O2	M+H	46.2	38.3	4.24362	97.5024	19-norandrosterone	Sterol Lipids [ST]	Steroids [ST02]	C18 steroids (estrogens) and derivatives [ST0201]	277.217	NA	1.00395	1
1.00_277.2174m/z	LMST02010050	null	C18H28O2	M+H	46.2	38.3	4.24362	97.5024	19-Nor-5-androstenediol	Sterol Lipids [ST]	Steroids [ST02]	C18 steroids (estrogens) and derivatives [ST0201]	277.217	NA	1.00395	1
1.00_278.2256n	HMDB0001388	C06427	C18H30O2	M+H, M+NH4, M+H-H2O	53.3	73.5	3.54903	97.1158	Alpha-Linolenic acid	Lipids and lipid-like molecules	Fatty Acyls	Lineolic acids and derivatives	296.259	278.226	1.00395	1
1.00_278.2256n	HMDB0003073	C06426	C18H30O2	M+H, M+NH4, M+H-H2O	53.3	73.6	3.54903	97.1158	Gamma-Linolenic acid	Lipids and lipid-like molecules	Fatty Acyls	Lineolic acids and derivatives	296.259	278.226	1.00395	1
1.00_278.2256n	HMDB0030962	null	C18H30O2	M+H, M+NH4, M+H-H2O	53.3	73.6	3.54903	97.1158	Calendic acid	Lipids and lipid-like molecules	Fatty Acyls	Lineolic acids and derivatives	296.259	278.226	1.00395	1
1.00_278.2256n	HMDB0030963	null	C18H30O2	M+H, M+NH4, M+H-H2O	53.3	73.6	3.54903	97.1158	Punicic acid	Lipids and lipid-like molecules	Lineolic acids and derivatives	null	296.259	278.226	1.00395	1
1.00_278.2256n	HMDB0030964	null	C18H30O2	M+H, M+NH4, M+H-H2O	53.3	73.5	3.54903	97.1158	Linolenelaidic acid	Lipids and lipid-like molecules	Fatty Acyls	Lineolic acids and derivatives	296.259	278.226	1.00395	1
1.00_278.2256n	LMFA01020209	null	C18H30O2	M+H, M+NH4, M+H-H2O	49.4	54.1	3.54903	97.1158	16-methyl-6Z,9Z,12Z-heptadecatrienoic acid	Fatty Acyls [FA]	Fatty Acids and Conjugates [FA01]	Branched fatty acids [FA0102]	296.259	278.226	1.00395	1
1.00_278.2256n	LMFA01030140	null	C18H30O2	M+H, M+NH4, M+H-H2O	53.3	73.6	3.54903	97.1158	Caleic acid	Fatty Acyls [FA]	Fatty Acids and Conjugates [FA01]	Unsaturated fatty acids [FA0103]	296.259	278.226	1.00395	1
1.00_278.2256n	LMFA01030141	C06426	C18H30O2	M+H, M+NH4, M+H-H2O	53.3	73.6	3.54903	97.1158	gamma-Linolenic acid	Fatty Acyls [FA]	Fatty Acids and Conjugates [FA01]	Unsaturated fatty acids [FA0103]	296.259	278.226	1.00395	1
1.00_278.2256n	LMFA01030142	null	C18H30O2	M+H, M+NH4, M+H-H2O	53.3	73.6	3.54903	97.1158	6,10,14-octadecatrienoic acid	Fatty Acyls [FA]	Fatty Acids and Conjugates [FA01]	Unsaturated fatty acids [FA0103]	296.259	278.226	1.00395	1
1.00_278.2256n	LMFA01030143	null	C18H30O2	M+H, M+NH4, M+H-H2O	53.3	73.6	3.54903	97.1158	Jacaric acid	Fatty Acyls [FA]	Fatty Acids and Conjugates [FA01]	Unsaturated fatty acids [FA0103]	296.259	278.226	1.00395	1
1.00_278.2256n	LMFA01030144	null	C18H30O2	M+H, M+NH4, M+H-H2O	53.3	73.6	3.54903	97.1158	alpha-calendic acid	Fatty Acyls [FA]	Fatty Acids and Conjugates [FA01]	Unsaturated fatty acids [FA0103]	296.259	278.226	1.00395	1
1.00_278.2256n	LMFA01030145	null	C18H30O2	M+H, M+NH4, M+H-H2O	53.3	73.6	3.54903	97.1158	beta-calendic acid	Fatty Acyls [FA]	Fatty Acids and Conjugates [FA01]	Unsaturated fatty acids [FA0103]	296.259	278.226	1.00395	1
1.00_278.2256n	LMFA01030146	C08364	C18H30O2	M+H, M+NH4, M+H-H2O	53.3	73.6	3.54903	97.1158	Punicic acid	Fatty Acyls [FA]	Fatty Acids and Conjugates [FA01]	Unsaturated fatty acids [FA0103]	296.259	278.226	1.00395	1
1.00_278.2256n	LMFA01030147	C08315	C18H30O2	M+H, M+NH4, M+H-H2O	53.3	73.6	3.54903	97.1158	alpha-eleostearic acid	Fatty Acyls [FA]	Fatty Acids and Conjugates [FA01]	Unsaturated fatty acids [FA0103]	296.259	278.226	1.00395	1
1.00_278.2256n	LMFA01030148	null	C18H30O2	M+H, M+NH4, M+H-H2O	53.3	73.6	3.54903	97.1158	beta-eleostearic acid	Fatty Acyls [FA]	Fatty Acids and Conjugates [FA01]	Unsaturated fatty acids [FA0103]	296.259	278.226	1.00395	1
1.00_278.2256n	LMFA01030151	null	C18H30O2	M+H, M+NH4, M+H-H2O	53.3	73.6	3.54903	97.1158	9,12,14-octadecatrienoic acid	Fatty Acyls [FA]	Fatty Acids and Conjugates [FA01]	Unsaturated fatty acids [FA0103]	296.259	278.226	1.00395	1
1.00_278.2256n	LMFA01030152	C06427	C18H30O2	M+H, M+NH4, M+H-H2O	53.3	73.5	3.54903	97.1158	alpha-Linolenic acid	Fatty Acyls [FA]	Fatty Acids and Conjugates [FA01]	Unsaturated fatty acids [FA0103]	296.259	278.226	1.00395	1
1.00_278.2256n	LMFA01030153	null	C18H30O2	M+H, M+NH4, M+H-H2O	53.3	73.5	3.54903	97.1158	Elaidolinolenic acid	Fatty Acyls [FA]	Fatty Acids and Conjugates [FA01]	Unsaturated fatty acids [FA0103]	296.259	278.226	1.00395	1
1.00_278.2256n	LMFA01030154	null	C18H30O2	M+H, M+NH4, M+H-H2O	53.3	73.6	3.54903	97.1158	10,12,14-octadecatrienoic acid	Fatty Acyls [FA]	Fatty Acids and Conjugates [FA01]	Unsaturated fatty acids [FA0103]	296.259	278.226	1.00395	1
1.00_278.2256n	LMFA01030155	null	C18H30O2	M+H, M+NH4, M+H-H2O	53.3	73.6	3.54903	97.1158	Pseudoeleostearic acid	Fatty Acyls [FA]	Fatty Acids and Conjugates [FA01]	Unsaturated fatty acids [FA0103]	296.259	278.226	1.00395	1
1.00_278.2256n	LMFA01030156	null	C18H30O2	M+H, M+NH4, M+H-H2O	53.3	73.5	3.54903	97.1158	10,12,15-octadecatrienoic acid	Fatty Acyls [FA]	Fatty Acids and Conjugates [FA01]	Unsaturated fatty acids [FA0103]	296.259	278.226	1.00395	1
1.00_278.2256n	LMFA01030339	null	C18H30O2	M+H, M+NH4, M+H-H2O	53.3	73.6	3.54903	97.1158	2E,9Z,12Z-octadecatrienoic acid	Fatty Acyls [FA]	Fatty Acids and Conjugates [FA01]	Unsaturated fatty acids [FA0103]	296.259	278.226	1.00395	1
1.00_278.2256n	LMFA01030341	null	C18H30O2	M+H, M+NH4, M+H-H2O	53.3	73.6	3.54903	97.1158	5,8,11-octadecatrienoic acid	Fatty Acyls [FA]	Fatty Acids and Conjugates [FA01]	Unsaturated fatty acids [FA0103]	296.259	278.226	1.00395	1
1.00_278.2256n	LMFA01030342	null	C18H30O2	M+H, M+NH4, M+H-H2O	53.3	73.6	3.54903	97.1158	5,9,12-octadecatrienoic acid	Fatty Acyls [FA]	Fatty Acids and Conjugates [FA01]	Unsaturated fatty acids [FA0103]	296.259	278.226	1.00395	1
1.00_278.2256n	LMFA01030343	null	C18H30O2	M+H, M+NH4, M+H-H2O	53.3	73.6	3.54903	97.1158	5Z,9Z,12E-octadecatrienoic acid	Fatty Acyls [FA]	Fatty Acids and Conjugates [FA01]	Unsaturated fatty acids [FA0103]	296.259	278.226	1.00395	1
1.00_278.2256n	LMFA01030344	null	C18H30O2	M+H, M+NH4, M+H-H2O	53.3	73.6	3.54903	97.1158	Pinolenic acid	Fatty Acyls [FA]	Fatty Acids and Conjugates [FA01]	Unsaturated fatty acids [FA0103]	296.259	278.226	1.00395	1
1.00_278.2256n	LMFA01030345	null	C18H30O2	M+H, M+NH4, M+H-H2O	53.3	73.6	3.54903	97.1158	7E,9Z,12Z-octadecatrienoic acid	Fatty Acyls [FA]	Fatty Acids and Conjugates [FA01]	Unsaturated fatty acids [FA0103]	296.259	278.226	1.00395	1
1.00_278.2256n	LMFA01030346	null	C18H30O2	M+H, M+NH4, M+H-H2O	53.3	73.6	3.54903	97.1158	7Z,9Z,12Z-octadecatrienoic acid	Fatty Acyls [FA]	Fatty Acids and Conjugates [FA01]	Unsaturated fatty acids [FA0103]	296.259	278.226	1.00395	1
1.00_278.2256n	LMFA01030347	null	C18H30O2	M+H, M+NH4, M+H-H2O	53.3	73.6	3.54903	97.1158	9E,11Z,13Z-octadecatrienoic acid	Fatty Acyls [FA]	Fatty Acids and Conjugates [FA01]	Unsaturated fatty acids [FA0103]	296.259	278.226	1.00395	1
1.00_278.2256n	LMFA01030348	null	C18H30O2	M+H, M+NH4, M+H-H2O	53.3	73.5	3.54903	97.1158	9E,12E,15Z-octadecatrienoic acid	Fatty Acyls [FA]	Fatty Acids and Conjugates [FA01]	Unsaturated fatty acids [FA0103]	296.259	278.226	1.00395	1
1.00_278.2256n	LMFA01030349	null	C18H30O2	M+H, M+NH4, M+H-H2O	53.3	73.5	3.54903	97.1158	9E,12Z,15E-octadecatrienoic acid	Fatty Acyls [FA]	Fatty Acids and Conjugates [FA01]	Unsaturated fatty acids [FA0103]	296.259	278.226	1.00395	1
1.00_278.2256n	LMFA01030350	null	C18H30O2	M+H, M+NH4, M+H-H2O	53.3	73.5	3.54903	97.1158	9E,12Z,15Z-octadecatrienoic acid	Fatty Acyls [FA]	Fatty Acids and Conjugates [FA01]	Unsaturated fatty acids [FA0103]	296.259	278.226	1.00395	1
1.00_278.2256n	LMFA01030351	null	C18H30O2	M+H, M+NH4, M+H-H2O	53.3	73.5	3.54903	97.1158	9Z,12E,15E-octadecatrienoic acid	Fatty Acyls [FA]	Fatty Acids and Conjugates [FA01]	Unsaturated fatty acids [FA0103]	296.259	278.226	1.00395	1
1.00_278.2256n	LMFA01030352	null	C18H30O2	M+H, M+NH4, M+H-H2O	53.3	73.5	3.54903	97.1158	9Z,12E,15Z-octadecatrienoic acid	Fatty Acyls [FA]	Fatty Acids and Conjugates [FA01]	Unsaturated fatty acids [FA0103]	296.259	278.226	1.00395	1
1.00_278.2256n	LMFA01030353	null	C18H30O2	M+H, M+NH4, M+H-H2O	53.3	73.5	3.54903	97.1158	9Z,12Z,15E-octadecatrienoic acid	Fatty Acyls [FA]	Fatty Acids and Conjugates [FA01]	Unsaturated fatty acids [FA0103]	296.259	278.226	1.00395	1
1.00_278.2256n	LMFA01030560	null	C18H30O2	M+H, M+NH4, M+H-H2O	53.3	73.6	3.54903	97.1158	Ximenynic acid	Fatty Acyls [FA]	Fatty Acids and Conjugates [FA01]	Unsaturated fatty acids [FA0103]	296.259	278.226	1.00395	1
1.00_278.2256n	LMFA01030561	null	C18H30O2	M+H, M+NH4, M+H-H2O	53.3	73.6	3.54903	97.1158	11Z-octadecen-9-ynoic acid	Fatty Acyls [FA]	Fatty Acids and Conjugates [FA01]	Unsaturated fatty acids [FA0103]	296.259	278.226	1.00395	1
1.00_278.2256n	LMFA01030562	null	C18H30O2	M+H, M+NH4, M+H-H2O	53.1	72.5	3.54903	97.1158	17-octadecen-9-ynoic acid	Fatty Acyls [FA]	Fatty Acids and Conjugates [FA01]	Unsaturated fatty acids [FA0103]	296.259	278.226	1.00395	1
1.00_278.2256n	LMFA01030741	null	C18H30O2	M+H, M+NH4, M+H-H2O	53.3	73.6	3.54903	97.1158	9E-Octadecen-12-ynoic acid	Fatty Acyls [FA]	Fatty Acids and Conjugates [FA01]	Unsaturated fatty acids [FA0103]	296.259	278.226	1.00395	1
1.00_278.2256n	LMFA01030742	C07289	C18H30O2	M+H, M+NH4, M+H-H2O	53.3	73.6	3.54903	97.1158	Crepenynic acid	Fatty Acyls [FA]	Fatty Acids and Conjugates [FA01]	Unsaturated fatty acids [FA0103]	296.259	278.226	1.00395	1
1.00_278.2256n	LMFA01030773	null	C18H30O2	M+H, M+NH4, M+H-H2O	53.3	73.6	3.54903	97.1158	octadeca-9Z,11E,14Z-trienoic acid	Fatty Acyls [FA]	Fatty Acids and Conjugates [FA01]	Unsaturated fatty acids [FA0103]	296.259	278.226	1.00395	1
1.00_278.2256n	LMFA01030775	null	C18H30O2	M+H, M+NH4, M+H-H2O	53.1	72.8	3.54903	97.1158	(R)-lamenallenic acid	Fatty Acyls [FA]	Fatty Acids and Conjugates [FA01]	Unsaturated fatty acids [FA0103]	296.259	278.226	1.00395	1
1.00_278.2256n	LMFA01030776	null	C18H30O2	M+H, M+NH4, M+H-H2O	53.1	72.8	3.54903	97.1158	(S)-lamenallenic acid	Fatty Acyls [FA]	Fatty Acids and Conjugates [FA01]	Unsaturated fatty acids [FA0103]	296.259	278.226	1.00395	1
1.00_278.2256n	LMFA01030777	null	C18H30O2	M+H, M+NH4, M+H-H2O	53.3	73.5	3.54903	97.1158	octadeca-11E,13E,15Z-trienoic acid	Fatty Acyls [FA]	Fatty Acids and Conjugates [FA01]	Unsaturated fatty acids [FA0103]	296.259	278.226	1.00395	1
1.00_278.2256n	LMFA01030815	null	C18H30O2	M+H, M+NH4, M+H-H2O	53.3	73.6	3.54903	97.1158	Columbinic acid	Fatty Acyls [FA]	Fatty Acids and Conjugates [FA01]	Unsaturated fatty acids [FA0103]	296.259	278.226	1.00395	1
1.00_278.2256n	LMFA01030883	null	C18H30O2	M+H, M+NH4, M+H-H2O	53.3	73.6	3.54903	97.1158	Catalpic acid	Fatty Acyls [FA]	Fatty Acids and Conjugates [FA01]	Unsaturated fatty acids [FA0103]	296.259	278.226	1.00395	1
1.00_278.2256n	LMFA01030923	null	C18H30O2	M+H, M+NH4, M+H-H2O	53.3	73.6	3.54903	97.1158	9E,11Z,13E-octadecatrienoic acid	Fatty Acyls [FA]	Fatty Acids and Conjugates [FA01]	Unsaturated fatty acids [FA0103]	296.259	278.226	1.00395	1
1.00_278.2256n	LMFA01031029	null	C18H30O2	M+H, M+NH4, M+H-H2O	53.1	72.5	3.54903	97.1158	Alvaradoic acid	Fatty Acyls [FA]	Fatty Acids and Conjugates [FA01]	Unsaturated fatty acids [FA0103]	296.259	278.226	1.00395	1
1.00_278.2256n	LMFA01031030	null	C18H30O2	M+H, M+NH4, M+H-H2O	53.1	72.5	3.54903	97.1158	Alvaradonic acid	Fatty Acyls [FA]	Fatty Acids and Conjugates [FA01]	Unsaturated fatty acids [FA0103]	296.259	278.226	1.00395	1
1.00_278.2256n	LMFA01031039	null	C18H30O2	M+H, M+NH4, M+H-H2O	53.3	73.8	3.54903	97.1158	Xionenynic acid	Fatty Acyls [FA]	Fatty Acids and Conjugates [FA01]	Unsaturated fatty acids [FA0103]	296.259	278.226	1.00395	1
1.00_278.2256n	LMFA01031047	null	C18H30O2	M+H, M+NH4, M+H-H2O	53.3	73.8	3.54903	97.1158	7E-Octadecen-9-ynoic acid	Fatty Acyls [FA]	Fatty Acids and Conjugates [FA01]	Unsaturated fatty acids [FA0103]	296.259	278.226	1.00395	1
1.00_278.2256n	LMFA01031055	null	C18H30O2	M+H, M+NH4, M+H-H2O	53.3	73.6	3.54903	97.1158	3Z,9Z,12Z-Octadecatrienoic acid	Fatty Acyls [FA]	Fatty Acids and Conjugates [FA01]	Unsaturated fatty acids [FA0103]	296.259	278.226	1.00395	1
1.00_278.2256n	LMFA01140020	null	C18H30O2	M+H, M+NH4, M+H-H2O	53.1	72.7	3.54903	97.1158	Gorlic acid	Fatty Acyls [FA]	Fatty Acids and Conjugates [FA01]	Carbocyclic fatty acids [FA0114]	296.259	278.226	1.00395	1
1.00_278.2256n	LMFA01140035	null	C18H30O2	M+H, M+NH4, M+H-H2O	53.1	72.7	3.54903	97.1158	Isogorlic acid	Fatty Acyls [FA]	Fatty Acids and Conjugates [FA01]	Carbocyclic fatty acids [FA0114]	296.259	278.226	1.00395	1
1.00_278.2256n	LMFA01140042	null	C18H30O2	M+H, M+NH4, M+H-H2O	53.1	72.7	3.54903	97.1158	13-(2-Cyclopentenyl)-9Z-tridecenoic acid	Fatty Acyls [FA]	Fatty Acids and Conjugates [FA01]	Carbocyclic fatty acids [FA0114]	296.259	278.226	1.00395	1
1.00_278.2256n	LMFA01140062	null	C18H30O2	M+H, M+NH4, M+H-H2O	53.4	73.8	3.54903	97.1158	2-(1,2-tetra-decadienyl)-cyclopropanecarboxylic acid	Fatty Acyls [FA]	Fatty Acids and Conjugates [FA01]	Carbocyclic fatty acids [FA0114]	296.259	278.226	1.00395	1
1.00_278.2256n	LMFA02000298	null	C18H30O2	M+H, M+NH4, M+H-H2O	53.3	73.5	3.54903	97.1158	Isorumelenic acid	Fatty Acyls [FA]	Octadecanoids [FA02]	Other Octadecanoids [FA0200]	296.259	278.226	1.00395	1
1.00_278.2256n	LMFA02000299	null	C18H30O2	M+H, M+NH4, M+H-H2O	53.3	73.5	3.54903	97.1158	Rumelenic acid	Fatty Acyls [FA]	Octadecanoids [FA02]	Other Octadecanoids [FA0200]	296.259	278.226	1.00395	1
1.00_278.2256n	LMFA02000319	null	C18H30O2	M+H, M+NH4, M+H-H2O	53.3	73.8	3.54903	97.1158	3Z,6Z,9Z-Octadecatrienoic acid	Fatty Acyls [FA]	Octadecanoids [FA02]	Other Octadecanoids [FA0200]	296.259	278.226	1.00395	1
1.00_278.2256n	LMFA07010350	null	C18H30O2	M+H, M+NH4, M+H-H2O	51	62	3.54903	97.1158	10E,12E,14E-Hexadecatrienyl acetate	Fatty Acyls [FA]	Fatty esters [FA07]	Wax monoesters [FA0701]	296.259	278.226	1.00395	1
1.00_278.2256n	LMFA07010352	null	C18H30O2	M+H, M+NH4, M+H-H2O	51	62	3.54903	97.1158	10E,12E,14Z-Hexadecatrienyl acetate	Fatty Acyls [FA]	Fatty esters [FA07]	Wax monoesters [FA0701]	296.259	278.226	1.00395	1
1.00_278.2256n	LMFA07010353	null	C18H30O2	M+H, M+NH4, M+H-H2O	50.8	61.3	3.54903	97.1158	4E,6E,10Z-Hexadecatrienyl acetate	Fatty Acyls [FA]	Fatty esters [FA07]	Wax monoesters [FA0701]	296.259	278.226	1.00395	1
1.00_278.2256n	LMFA07010354	null	C18H30O2	M+H, M+NH4, M+H-H2O	50.8	61.3	3.54903	97.1158	4E,6E,11Z-Hexadecatrienyl acetate	Fatty Acyls [FA]	Fatty esters [FA07]	Wax monoesters [FA0701]	296.259	278.226	1.00395	1
1.00_278.2256n	LMFA07010360	null	C18H30O2	M+H, M+NH4, M+H-H2O	50.8	61.3	3.54903	97.1158	4E,6Z,10Z-Hexadecatrienyl acetate	Fatty Acyls [FA]	Fatty esters [FA07]	Wax monoesters [FA0701]	296.259	278.226	1.00395	1
1.00_278.2256n	LMFA07010364	null	C18H30O2	M+H, M+NH4, M+H-H2O	50.8	61.3	3.54903	97.1158	13Z-Hexadecen-11-ynyl acetate	Fatty Acyls [FA]	Fatty esters [FA07]	Wax monoesters [FA0701]	296.259	278.226	1.00395	1
1.00_278.2256n	LMFA07010370	null	C18H30O2	M+H, M+NH4, M+H-H2O	50.8	61.3	3.54903	97.1158	11Z,13E,15-Hexadecatrienyl acetate	Fatty Acyls [FA]	Fatty esters [FA07]	Wax monoesters [FA0701]	296.259	278.226	1.00395	1
1.00_278.2256n	LMFA07010541	null	C18H30O2	M+H, M+NH4, M+H-H2O	50.8	61.3	3.54903	97.1158	(E,E)-3,7,11-Trimethyl-2,6,10-dodecatrienyl propionate	Fatty Acyls [FA]	Fatty esters [FA07]	Wax monoesters [FA0701]	296.259	278.226	1.00395	1
1.00_278.2256n	LMST02010019	null	C18H30O2	M+H, M+NH4, M+H-H2O	53.1	72.8	3.54903	97.1158	estrane-3alpha,17alpha-diol	Sterol Lipids [ST]	Steroids [ST02]	C18 steroids (estrogens) and derivatives [ST0201]	296.259	278.226	1.00395	1
1.00_282.2780m/z	HMDB0000252	null	C18H37NO2	M+H-H2O	39.5	5.38	-3.77157	96.6562	Sphingosine	Organic nitrogen compounds	Organonitrogen compounds	Amines	282.278	NA	1.00395	1
1.00_282.2780m/z	HMDB0001480	C02934	C18H37NO2	M+H-H2O	39.5	5.38	-3.77157	96.6562	3-Dehydrosphinganine	Organic oxygen compounds	Organooxygen compounds	Carbonyl compounds	282.278	NA	1.00395	1
1.00_282.2780m/z	HMDB0002100	C16512	C18H37NO2	M+H-H2O	39.5	5.38	-3.77157	96.6562	Palmitoylethanolamide	Organic acids and derivatives	Carboximidic acids and derivatives	Carboximidic acids	282.278	NA	1.00395	1
1.00_282.2780m/z	HMDB0002117	C19670	C18H35NO	M+H	39.5	5.47	-4.01307	96.9101	Oleamide	Lipids and lipid-like molecules	Fatty Acyls	Fatty amides	282.278	NA	1.00395	1
1.00_282.2780m/z	HMDB0037543	null	C18H32O	M+NH4	39.4	4.68	-4.27163	97.2973	(卤)-(Z)-2-(5-Tetradecenyl)cyclobutanone	Organic oxygen compounds	Organooxygen compounds	Carbonyl compounds	282.278	NA	1.00395	1
1.00_282.2780m/z	LMFA01100008	null	C18H37NO2	M+H-H2O	39.1	3.42	-3.77157	96.6562	12-amino-octadecanoic acid	Fatty Acyls [FA]	Fatty Acids and Conjugates [FA01]	Amino fatty acids [FA0110]	282.278	NA	1.00395	1
1.00_282.2780m/z	LMFA01100009	null	C18H37NO2	M+H-H2O	39.5	5.38	-3.77157	96.6562	2-amino-octadecanoic acid	Fatty Acyls [FA]	Fatty Acids and Conjugates [FA01]	Amino fatty acids [FA0110]	282.278	NA	1.00395	1
1.00_282.2780m/z	LMFA05000216	null	C18H32O	M+NH4	38.5	0	-4.27163	97.2973	9,12,15-Octadecatrien-1-ol	Fatty Acyls [FA]	Fatty alcohols [FA05]	null	282.278	NA	1.00395	1
1.00_282.2780m/z	LMFA06000101	null	C18H32O	M+NH4	38.8	1.74	-4.27163	97.2973	9,12-octadecadienal	Fatty Acyls [FA]	Fatty aldehydes [FA06]	null	282.278	NA	1.00395	1
1.00_282.2780m/z	LMFA06000233	null	C18H32O	M+NH4	38.5	0	-4.27163	97.2973	11E,14E-Octadecadienal	Fatty Acyls [FA]	Fatty aldehydes [FA06]	null	282.278	NA	1.00395	1
1.00_282.2780m/z	LMFA06000234	null	C18H32O	M+NH4	38.5	0	-4.27163	97.2973	2E,13Z-Octadecadienal	Fatty Acyls [FA]	Fatty aldehydes [FA06]	null	282.278	NA	1.00395	1
1.00_282.2780m/z	LMFA06000235	null	C18H32O	M+NH4	38.5	0	-4.27163	97.2973	3E,13Z-Octadecadienal	Fatty Acyls [FA]	Fatty aldehydes [FA06]	null	282.278	NA	1.00395	1
1.00_282.2780m/z	LMFA06000239	null	C18H32O	M+NH4	38.5	0	-4.27163	97.2973	11Z,13Z-Octadecadienal	Fatty Acyls [FA]	Fatty aldehydes [FA06]	null	282.278	NA	1.00395	1
1.00_282.2780m/z	LMFA06000240	null	C18H32O	M+NH4	38.5	0	-4.27163	97.2973	13Z,15Z-Octadecadienal	Fatty Acyls [FA]	Fatty aldehydes [FA06]	null	282.278	NA	1.00395	1
1.00_282.2780m/z	LMFA06000241	null	C18H32O	M+NH4	38.5	0	-4.27163	97.2973	3Z,13Z-Octadecadienal	Fatty Acyls [FA]	Fatty aldehydes [FA06]	null	282.278	NA	1.00395	1
1.00_282.2780m/z	LMFA06000242	null	C18H32O	M+NH4	38.8	1.74	-4.27163	97.2973	9Z,12Z-Octadecadienal	Fatty Acyls [FA]	Fatty aldehydes [FA06]	null	282.278	NA	1.00395	1
1.00_282.2780m/z	LMFA08010004	C19670	C18H35NO	M+H	39.5	5.47	-4.01307	96.9101	Oleamide	Fatty Acyls [FA]	Fatty amides [FA08]	Primary amides [FA0801]	282.278	NA	1.00395	1
1.00_282.2780m/z	LMFA08010011	null	C18H35NO	M+H	39.5	5.47	-4.01307	96.9101	Elaidamide	Fatty Acyls [FA]	Fatty amides [FA08]	Primary amides [FA0801]	282.278	NA	1.00395	1
1.00_282.2780m/z	LMFA08040013	C16512	C18H37NO2	M+H-H2O	39.5	5.38	-3.77157	96.6562	Palmitoyl-EA	Fatty Acyls [FA]	Fatty amides [FA08]	N-acyl ethanolamines (endocannabinoids) [FA0804]	282.278	NA	1.00395	1
1.00_282.2780m/z	LMFA12000284	null	C18H32O	M+NH4	39.4	4.68	-4.27163	97.2973	9S,10R-Epoxy-6Z-octadecene	Fatty Acyls [FA]	Oxygenated hydrocarbons [FA12]	null	282.278	NA	1.00395	1
1.00_282.2780m/z	LMFA12000287	null	C18H32O	M+NH4	39.4	4.68	-4.27163	97.2973	6S,7R-Epoxy-3Z,9Z-octadecadiene	Fatty Acyls [FA]	Oxygenated hydrocarbons [FA12]	null	282.278	NA	1.00395	1
1.00_282.2780m/z	LMFA12000288	null	C18H32O	M+NH4	39.4	4.68	-4.27163	97.2973	3,4-Epoxy-6,9-octadecadiene	Fatty Acyls [FA]	Oxygenated hydrocarbons [FA12]	null	282.278	NA	1.00395	1
1.00_282.2780m/z	LMPR0103500010	null	C18H32O	M+NH4	38.5	0	-4.27163	97.2973	5-(1-hydroxypropan-2-yl)isolongifolane	Prenol Lipids [PR]	Isoprenoids [PR01]	C15 isoprenoids (sesquiterpenes) [PR0103]	282.278	NA	1.00395	1
1.00_282.2780m/z	LMSP01010001	C00319	C18H37NO2	M+H-H2O	39.5	5.38	-3.77157	96.6562	Sphingosine	Sphingolipids [SP]	Sphingoid bases [SP01]	Sphing-4-enines (Sphingosines) [SP0101]	282.278	NA	1.00395	1
1.00_282.2780m/z	LMSP01020002	C02934	C18H37NO2	M+H-H2O	39.5	5.38	-3.77157	96.6562	3-ketosphinganine	Sphingolipids [SP]	Sphingoid bases [SP01]	Sphinganines [SP0102]	282.278	NA	1.00395	1
1.00_282.2780m/z	LMSP01080004	null	C18H37NO2	M+H-H2O	39.5	5.38	-3.77157	96.6562	5-hydroxy,3E-sphingosine	Sphingolipids [SP]	Sphingoid bases [SP01]	Sphingoid base analogs [SP0108]	282.278	NA	1.00395	1
1.00_282.2780m/z	LMSP01080008	null	C18H37NO2	M+H-H2O	39.5	5.38	-3.77157	96.6562	(8Z,d18:1) sphingosine	Sphingolipids [SP]	Sphingoid bases [SP01]	Sphingoid base analogs [SP0108]	282.278	NA	1.00395	1
1.00_288.2093n	HMDB0000077	C01227	C19H28O2	M+H-H2O, M+NH4	39.2	31.6	1.42478	66.2282	Dehydroepiandrosterone	Lipids and lipid-like molecules	Steroids and steroid derivatives	Androstane steroids	271.206	288.209	1.00395	1
1.00_288.2093n	HMDB0000234	C00535	C19H28O2	M+H-H2O, M+NH4	39.1	30.8	1.42478	66.2282	Testosterone	Lipids and lipid-like molecules	Steroids and steroid derivatives	Androstane steroids	271.206	288.209	1.00395	1
1.00_288.2093n	HMDB0000628	null	C19H28O2	M+H-H2O, M+NH4	39.1	30.8	1.42478	66.2282	Epitestosterone	Lipids and lipid-like molecules	Steroids and steroid derivatives	Androstane steroids	271.206	288.209	1.00395	1
1.00_288.2093n	HMDB0000899	C00674	C19H28O2	M+H-H2O, M+NH4	39	30.3	1.42478	66.2282	Androstanedione	Lipids and lipid-like molecules	Steroids and steroid derivatives	Androstane steroids	271.206	288.209	1.00395	1
1.00_288.2093n	HMDB0003769	C03772	C19H28O2	M+H-H2O, M+NH4	39	30.3	1.42478	66.2282	Etiocholanedione	Lipids and lipid-like molecules	Steroids and steroid derivatives	Androstane steroids	271.206	288.209	1.00395	1
1.00_288.2093n	HMDB0005962	null	C19H28O2	M+H-H2O, M+NH4	39.2	31.6	1.42478	66.2282	Dehydroandrosterone	Lipids and lipid-like molecules	Steroids and steroid derivatives	Androstane steroids	271.206	288.209	1.00395	1
1.00_288.2093n	HMDB0006035	null	C19H28O2	M+H-H2O, M+NH4	39.1	30.8	1.42478	66.2282	4-Dihydroboldenone	Lipids and lipid-like molecules	Steroids and steroid derivatives	Androstane steroids	271.206	288.209	1.00395	1
1.00_288.2093n	HMDB0036205	null	C19H28O2	M+H-H2O, M+NH4	32.9	0	1.42478	66.2282	alpha-Amylcinnamyl isovalerate	Benzenoids	Benzene and substituted derivatives	Phenylpropenes	271.206	288.209	1.00395	1
1.00_288.2093n	LMST02020002	C00535	C19H28O2	M+H-H2O, M+NH4	39.1	30.8	1.42478	66.2282	Testosterone	Sterol Lipids [ST]	Steroids [ST02]	C19 steroids (androgens) and derivatives [ST0202]	271.206	288.209	1.00395	1
1.00_288.2093n	LMST02020021	C01227	C19H28O2	M+H-H2O, M+NH4	39.2	31.6	1.42478	66.2282	Dehydroepiandrosterone	Sterol Lipids [ST]	Steroids [ST02]	C19 steroids (androgens) and derivatives [ST0202]	271.206	288.209	1.00395	1
1.00_288.2093n	LMST02020051	null	C19H28O2	M+H-H2O, M+NH4	39.1	30.8	1.42478	66.2282	Epitestosterone	Sterol Lipids [ST]	Steroids [ST02]	C19 steroids (androgens) and derivatives [ST0202]	271.206	288.209	1.00395	1
1.00_288.2093n	LMST02020058	C03772	C19H28O2	M+H-H2O, M+NH4	39	30.3	1.42478	66.2282	5beta-androstane-3,17-dione	Sterol Lipids [ST]	Steroids [ST02]	C19 steroids (androgens) and derivatives [ST0202]	271.206	288.209	1.00395	1
1.00_288.2093n	LMST02020085	C00674	C19H28O2	M+H-H2O, M+NH4	39	30.3	1.42478	66.2282	5alpha-androstane-3,17-dione	Sterol Lipids [ST]	Steroids [ST02]	C19 steroids (androgens) and derivatives [ST0202]	271.206	288.209	1.00395	1
1.00_288.2093n	LMST02020103	null	C19H28O2	M+H-H2O, M+NH4	39.2	31.6	1.42478	66.2282	Dehydroandrosterone	Sterol Lipids [ST]	Steroids [ST02]	C19 steroids (androgens) and derivatives [ST0202]	271.206	288.209	1.00395	1
1.00_288.2093n	LMST02020110	C15377	C19H28O2	M+H-H2O, M+NH4	39.1	30.8	1.42478	66.2282	1-testosterone	Sterol Lipids [ST]	Steroids [ST02]	C19 steroids (androgens) and derivatives [ST0202]	271.206	288.209	1.00395	1
1.00_289.2167m/z	HMDB0000077	C01227	C19H28O2	M+H	38.4	10.9	1.62451	82.8663	Dehydroepiandrosterone	Lipids and lipid-like molecules	Steroids and steroid derivatives	Androstane steroids	289.217	NA	1.00395	1
1.00_289.2167m/z	HMDB0000234	C00535	C19H28O2	M+H	38.6	12.1	1.62451	82.8663	Testosterone	Lipids and lipid-like molecules	Steroids and steroid derivatives	Androstane steroids	289.217	NA	1.00395	1
1.00_289.2167m/z	HMDB0000523	null	C19H30O3	M+H-H2O	37.7	7.71	1.52896	82.7591	5-Androstene-3b,16b,17a-triol	Lipids and lipid-like molecules	Steroids and steroid derivatives	Androstane steroids	289.217	NA	1.00395	1
1.00_289.2167m/z	HMDB0000540	null	C19H30O3	M+H-H2O	37.7	7.71	1.52896	82.7591	5-Androstene-3b,16a,17a-triol	Lipids and lipid-like molecules	Steroids and steroid derivatives	Androstane steroids	289.217	NA	1.00395	1
1.00_289.2167m/z	HMDB0000550	null	C19H30O3	M+H-H2O	37.7	7.71	1.52896	82.7591	5-Androstenetriol	Lipids and lipid-like molecules	Steroids and steroid derivatives	Androstane steroids	289.217	NA	1.00395	1
1.00_289.2167m/z	HMDB0000628	null	C19H28O2	M+H	38.6	12.1	1.62451	82.8663	Epitestosterone	Lipids and lipid-like molecules	Steroids and steroid derivatives	Androstane steroids	289.217	NA	1.00395	1
1.00_289.2167m/z	HMDB0000899	C00674	C19H28O2	M+H	37.9	8.44	1.62451	82.8663	Androstanedione	Lipids and lipid-like molecules	Steroids and steroid derivatives	Androstane steroids	289.217	NA	1.00395	1
1.00_289.2167m/z	HMDB0002984	C14606	C19H30O3	M+H-H2O	38.4	11.3	1.52896	82.7591	11-Hydroxyandrosterone	Lipids and lipid-like molecules	Steroids and steroid derivatives	Androstane steroids	289.217	NA	1.00395	1
1.00_289.2167m/z	HMDB0003769	C03772	C19H28O2	M+H	37.9	8.44	1.62451	82.8663	Etiocholanedione	Lipids and lipid-like molecules	Steroids and steroid derivatives	Androstane steroids	289.217	NA	1.00395	1
1.00_289.2167m/z	HMDB0005962	null	C19H28O2	M+H	38.4	10.9	1.62451	82.8663	Dehydroandrosterone	Lipids and lipid-like molecules	Steroids and steroid derivatives	Androstane steroids	289.217	NA	1.00395	1
1.00_289.2167m/z	HMDB0006035	null	C19H28O2	M+H	38.6	12.1	1.62451	82.8663	4-Dihydroboldenone	Lipids and lipid-like molecules	Steroids and steroid derivatives	Androstane steroids	289.217	NA	1.00395	1
1.00_289.2167m/z	HMDB0014759	C07346	C19H30O3	M+H-H2O	38.4	10.9	1.52896	82.7591	Oxandrolone	Lipids and lipid-like molecules	Steroids and steroid derivatives	Steroid lactones	289.217	NA	1.00395	1
1.00_289.2167m/z	HMDB0036205	null	C19H28O2	M+H	36.4	1.24	1.62451	82.8663	alpha-Amylcinnamyl isovalerate	Benzenoids	Benzene and substituted derivatives	Phenylpropenes	289.217	NA	1.00395	1
1.00_289.2167m/z	HMDB0040640	null	C19H30O3	M+H-H2O	37.7	7.46	1.52896	82.7591	[8]-Paradol	Benzenoids	Phenols	Methoxyphenols	289.217	NA	1.00395	1
1.00_289.2167m/z	LMFA01031056	null	C19H30O3	M+H-H2O	37.9	8.67	1.52896	82.7591	Methyl 8-hydroxy-11E,17-Octadecadien-9-ynoate	Fatty Acyls [FA]	Fatty Acids and Conjugates [FA01]	Unsaturated fatty acids [FA0103]	289.217	NA	1.00395	1
1.00_289.2167m/z	LMST02020002	C00535	C19H28O2	M+H	38.6	12.1	1.62451	82.8663	Testosterone	Sterol Lipids [ST]	Steroids [ST02]	C19 steroids (androgens) and derivatives [ST0202]	289.217	NA	1.00395	1
1.00_289.2167m/z	LMST02020004	null	C19H30O3	M+H-H2O	38.4	11.3	1.52896	82.7591	11beta-Hydroxyisoandrosterone	Sterol Lipids [ST]	Steroids [ST02]	C19 steroids (androgens) and derivatives [ST0202]	289.217	NA	1.00395	1
1.00_289.2167m/z	LMST02020021	C01227	C19H28O2	M+H	38.4	10.9	1.62451	82.8663	Dehydroepiandrosterone	Sterol Lipids [ST]	Steroids [ST02]	C19 steroids (androgens) and derivatives [ST0202]	289.217	NA	1.00395	1
1.00_289.2167m/z	LMST02020051	null	C19H28O2	M+H	38.6	12.1	1.62451	82.8663	Epitestosterone	Sterol Lipids [ST]	Steroids [ST02]	C19 steroids (androgens) and derivatives [ST0202]	289.217	NA	1.00395	1
1.00_289.2167m/z	LMST02020058	C03772	C19H28O2	M+H	37.9	8.44	1.62451	82.8663	5beta-androstane-3,17-dione	Sterol Lipids [ST]	Steroids [ST02]	C19 steroids (androgens) and derivatives [ST0202]	289.217	NA	1.00395	1
1.00_289.2167m/z	LMST02020085	C00674	C19H28O2	M+H	37.9	8.44	1.62451	82.8663	5alpha-androstane-3,17-dione	Sterol Lipids [ST]	Steroids [ST02]	C19 steroids (androgens) and derivatives [ST0202]	289.217	NA	1.00395	1
1.00_289.2167m/z	LMST02020086	C14606	C19H30O3	M+H-H2O	38.4	11.3	1.52896	82.7591	11-Hydroxyandrosterone	Sterol Lipids [ST]	Steroids [ST02]	C19 steroids (androgens) and derivatives [ST0202]	289.217	NA	1.00395	1
1.00_289.2167m/z	LMST02020097	null	C19H30O3	M+H-H2O	37.7	7.71	1.52896	82.7591	5-Androstene-3b,16a,17a-triol	Sterol Lipids [ST]	Steroids [ST02]	C19 steroids (androgens) and derivatives [ST0202]	289.217	NA	1.00395	1
1.00_289.2167m/z	LMST02020098	null	C19H30O3	M+H-H2O	37.7	7.71	1.52896	82.7591	5-Androstene-3b,16b,17a-triol	Sterol Lipids [ST]	Steroids [ST02]	C19 steroids (androgens) and derivatives [ST0202]	289.217	NA	1.00395	1
1.00_289.2167m/z	LMST02020099	null	C19H30O3	M+H-H2O	37.7	7.71	1.52896	82.7591	5-Androstenetriol	Sterol Lipids [ST]	Steroids [ST02]	C19 steroids (androgens) and derivatives [ST0202]	289.217	NA	1.00395	1
1.00_289.2167m/z	LMST02020103	null	C19H28O2	M+H	38.4	10.9	1.62451	82.8663	Dehydroandrosterone	Sterol Lipids [ST]	Steroids [ST02]	C19 steroids (androgens) and derivatives [ST0202]	289.217	NA	1.00395	1
1.00_289.2167m/z	LMST02020110	C15377	C19H28O2	M+H	38.6	12.1	1.62451	82.8663	1-testosterone	Sterol Lipids [ST]	Steroids [ST02]	C19 steroids (androgens) and derivatives [ST0202]	289.217	NA	1.00395	1
1.00_289.2167m/z	LMST02020111	null	C19H30O3	M+H-H2O	38.7	12.4	1.52896	82.7591	1,17-dihydroxy-androstan-3-one	Sterol Lipids [ST]	Steroids [ST02]	C19 steroids (androgens) and derivatives [ST0202]	289.217	NA	1.00395	1
1.00_295.2516n	LMSP01080013	null	C18H33NO2	M+K, M+Na	50.2	56.8	1.6745	95.9623	(4E,8E,10E-d18:3)sphingosine	Sphingolipids [SP]	Sphingoid bases [SP01]	Sphingoid base analogs [SP0108]	318.241	295.252	1.00395	1
1.00_315.1805m/z	HMDB0015691	null	C20H24N2	M+Na	38.2	5.25	-9.05589	95.9192	Dimethindene	Benzenoids	Indenes and isoindenes	null	315.181	NA	1.00395	1
1.00_315.1805m/z	HMDB0028962	null	C17H24N4O3	M+H-H2O	40.4	7.66	-3.09771	97.7976	Lysyl-Tryptophan	Organic acids and derivatives	Carboxylic acids and derivatives	Amino acids, peptides, and analogues	315.181	NA	1.00395	1
1.00_315.1805m/z	HMDB0029088	null	C17H24N4O3	M+H-H2O	39.9	5.39	-3.09771	97.7976	Tryptophyl-Lysine	Organic acids and derivatives	Carboxylic acids and derivatives	Amino acids, peptides, and analogues	315.181	NA	1.00395	1
1.00_315.1805m/z	HMDB0029784	null	C16H28O7	M+H-H2O	39.2	0	0.928399	97.043	Unshuoside A	Lipids and lipid-like molecules	Prenol lipids	Terpene glycosides	315.181	NA	1.00395	1
1.00_315.1805m/z	HMDB0029848	null	C16H26O6	M+H	39.1	0	0.981627	96.85	(-)-trans-Carveol glucoside	Lipids and lipid-like molecules	Prenol lipids	Terpene glycosides	315.181	NA	1.00395	1
1.00_315.1805m/z	HMDB0029849	null	C16H26O6	M+H	39.1	0	0.981627	96.85	(+)-trans-Carveol glucoside	Lipids and lipid-like molecules	Prenol lipids	Terpene glycosides	315.181	NA	1.00395	1
1.00_315.1805m/z	HMDB0032958	null	C14H28O6	M+Na	36.9	0	9.28882	94.8922	(S)-3-Octanol glucoside	Lipids and lipid-like molecules	Fatty Acyls	Fatty acyl glycosides	315.181	NA	1.00395	1
1.00_315.1805m/z	HMDB0033019	null	C16H28O7	M+H-H2O	39.2	0	0.928399	97.043	7-Hydroxyterpineol 8-glucoside	Organic oxygen compounds	Organooxygen compounds	Carbohydrates and carbohydrate conjugates	315.181	NA	1.00395	1
1.00_315.1805m/z	HMDB0033110	null	C16H28O7	M+H-H2O	39.2	0	0.928399	97.043	(1S,2S,4R)-1,8-Epoxy-p-menthan-2-ol glucoside	Organic oxygen compounds	Organooxygen compounds	Carbohydrates and carbohydrate conjugates	315.181	NA	1.00395	1
1.00_315.1805m/z	HMDB0033215	null	C16H28O7	M+H-H2O	39.2	0	0.928399	97.043	1,8-Epoxy-p-menthan-4-ol glucoside	Lipids and lipid-like molecules	Prenol lipids	Terpene glycosides	315.181	NA	1.00395	1
1.00_315.1805m/z	HMDB0033220	null	C16H28O7	M+H-H2O	39.2	0.21	0.928399	97.043	(1R,2R,4S,6R)-2,6-Fenchanediol 2-O-b-D-glucoside	Lipids and lipid-like molecules	Prenol lipids	Terpene glycosides	315.181	NA	1.00395	1
1.00_315.1805m/z	HMDB0033221	null	C16H28O7	M+H-H2O	39.2	0	0.928399	97.043	(1R,2S,4R,5S)-2,5-Fenchanediol 2-O-b-D-glucoside	Lipids and lipid-like molecules	Prenol lipids	Terpene glycosides	315.181	NA	1.00395	1
1.00_315.1805m/z	HMDB0033347	null	C19H24NO3+	M+H	38.8	5.45	-7.5489	97.1174	Lotusine	Organoheterocyclic compounds	Isoquinolines and derivatives	Benzylisoquinolines	315.181	NA	1.00395	1
1.00_315.1805m/z	HMDB0033644	null	C16H28O7	M+H-H2O	39.2	0	0.928399	97.043	(1S,2S,4S,5S)-2,4-Thujanediol 4-O-beta-D-Glucopyranoside	Lipids and lipid-like molecules	Prenol lipids	Terpene glycosides	315.181	NA	1.00395	1
1.00_315.1805m/z	HMDB0034772	null	C16H28O7	M+H-H2O	39.2	0	0.928399	97.043	(1R,3S,4S)-1,8-Epoxy-p-menthan-3-ol glucoside	Organic oxygen compounds	Organooxygen compounds	Carbohydrates and carbohydrate conjugates	315.181	NA	1.00395	1
1.00_315.1805m/z	HMDB0035025	null	C16H28O7	M+H-H2O	39.2	0	0.928399	97.043	6Z-8-Hydroxygeraniol 8-O-glucoside	Lipids and lipid-like molecules	Prenol lipids	Terpene glycosides	315.181	NA	1.00395	1
1.00_315.1805m/z	HMDB0035634	null	C16H28O7	M+H-H2O	39.2	0	0.928399	97.043	Betulalbuside A	Lipids and lipid-like molecules	Fatty Acyls	Fatty acyl glycosides	315.181	NA	1.00395	1
1.00_315.1805m/z	HMDB0038706	null	C16H26O6	M+H	39.1	0	0.981627	96.85	Perilloside A	Lipids and lipid-like molecules	Prenol lipids	Terpene glycosides	315.181	NA	1.00395	1
1.00_315.1805m/z	HMDB0038747	null	C16H28O7	M+H-H2O	39.2	0	0.928399	97.043	(2E,4E,7R)-2,7-Dimethyl-2,4-octadiene-1,8-diol 8-O-b-D-glucopyranoside	null	null	null	315.181	NA	1.00395	1
1.00_315.1805m/z	HMDB0038980	null	C16H28O7	M+H-H2O	39.2	0.21	0.928399	97.043	(4R,6S)-p-Menth-1-ene-4,6-diol 4-glucoside	Lipids and lipid-like molecules	Prenol lipids	Terpene glycosides	315.181	NA	1.00395	1
1.00_315.1805m/z	HMDB0038981	null	C16H28O7	M+H-H2O	39.2	0	0.928399	97.043	(S)-p-Menth-1-ene-4,7-diol 4-glucoside	Lipids and lipid-like molecules	Prenol lipids	Terpene glycosides	315.181	NA	1.00395	1
1.00_315.1805m/z	HMDB0039055	null	C16H28O7	M+H-H2O	39.2	0	0.928399	97.043	(1S,2R,4R)-p-Menth-8-ene-2,10-diol 2-glucoside	Lipids and lipid-like molecules	Prenol lipids	Terpene glycosides	315.181	NA	1.00395	1
1.00_315.1805m/z	HMDB0040697	null	C19H24NO3+	M+H	38.8	5.45	-7.5489	97.1174	Oblongine	Organoheterocyclic compounds	Isoquinolines and derivatives	Benzylisoquinolines	315.181	NA	1.00395	1
1.00_315.1805m/z	HMDB0060012	null	C16H28O7	M+H-H2O	39.2	0.32	0.928399	97.043	Neomenthol-glucuronide	Lipids and lipid-like molecules	Prenol lipids	Terpene glycosides	315.181	NA	1.00395	1
1.00_315.1805m/z	LMFA01170074	C04655	C16H28O7	M+H-H2O	39.2	0	0.928399	97.043	(2S,3S)-2-hydroxytridecane-1,2,3-tricarboxylic acid	Fatty Acyls [FA]	Fatty Acids and Conjugates [FA01]	Dicarboxylic acids [FA0117]	315.181	NA	1.00395	1
1.00_315.1805m/z	LMFA13010036	null	C16H28O7	M+H-H2O	39.2	0	0.928399	97.043	2,6-Dimethyl-6-O-beta-D-quinovopyranosyl-7-octadecenoic acid	Fatty Acyls [FA]	Fatty acyl glycosides [FA13]	Fatty acyl glycosides of mono- and disaccharides [FA1301]	315.181	NA	1.00395	1
1.00_324.2171m/z	HMDB0006320	null	C16H31NO4	M+Na	33	0	8.52912	74.6119	2,6 Dimethylheptanoyl carnitine	Lipids and lipid-like molecules	Fatty Acyls	Fatty acid esters	324.217	NA	1.00395	1
1.00_324.2171m/z	HMDB0012799	null	C18H26O4	M+NH4	35	0	0.533997	75.5377	5'-Carboxy-gamma-chromanol	null	null	null	324.217	NA	1.00395	1
1.00_324.2171m/z	HMDB0029391	null	C18H29NO4	M+H	35	0	0.505857	75.7463	N-Jasmonoylisoleucine	Organic acids and derivatives	Carboxylic acids and derivatives	Amino acids, peptides, and analogues	324.217	NA	1.00395	1
1.00_324.2171m/z	HMDB0034780	C20203	C18H26O4	M+NH4	35	0	0.533997	75.5377	Capsiate	Benzenoids	Phenols	Methoxyphenols	324.217	NA	1.00395	1
1.00_324.2171m/z	LMFA07070029	null	C16H31NO4	M+Na	33	0	8.52912	74.6119	2,6 dimethylheptanoyl carnitine	Fatty Acyls [FA]	Fatty esters [FA07]	Fatty acyl carnitines [FA0707]	324.217	NA	1.00395	1
1.00_324.2171m/z	LMFA07070082	null	C16H31NO4	M+Na	33	0	8.52912	74.6119	Nonanoylcarnitine	Fatty Acyls [FA]	Fatty esters [FA07]	Fatty acyl carnitines [FA0707]	324.217	NA	1.00395	1
1.00_325.2253n	HMDB0005049	C13800	C18H31NO4	M+H, M+NH4	32.8	16.9	0.0752707	47.0582	10-Nitrolinoleic acid	Lipids and lipid-like molecules	Fatty Acyls	Lineolic acids and derivatives	326.233	325.225	1.00395	1
1.00_325.2253n	HMDB0014443	null	C19H27N5	M+H, M+NH4	28.6	0	-4.03698	47.851	Dapiprazole	Organoheterocyclic compounds	Diazinanes	Piperazines	326.233	325.225	1.00395	1
1.00_325.2253n	HMDB0014750	C06852	C18H31NO4	M+H, M+NH4	29.4	0	0.0752707	47.0582	Bisoprolol	Benzenoids	Benzene and substituted derivatives	Benzylethers	326.233	325.225	1.00395	1
1.00_325.2253n	HMDB0033503	null	C18H31NO4	M+H, M+NH4	32.7	16.4	0.0752707	47.0582	Small bacteriocin	Organic acids and derivatives	Carboxylic acids and derivatives	Amino acids, peptides, and analogues	326.233	325.225	1.00395	1
1.00_325.2253n	HMDB0041248	null	C18H31NO4	M+H, M+NH4	31.4	9.86	0.0752707	47.0582	N-[[3-Hydroxy-2-(2-pentenyl)cyclopentyl]acetyl]isoleucine	Organic acids and derivatives	Carboxylic acids and derivatives	Amino acids, peptides, and analogues	326.233	325.225	1.00395	1
1.00_325.2253n	LMFA01120001	C13800	C18H31NO4	M+H, M+NH4	32.8	16.9	0.0752707	47.0582	10-nitro,9Z,12Z-octadecadienoic acid	Fatty Acyls [FA]	Fatty Acids and Conjugates [FA01]	Nitro fatty acids [FA0112]	326.233	325.225	1.00395	1
1.00_325.2253n	LMFA01120002	C13958	C18H31NO4	M+H, M+NH4	32.8	16.9	0.0752707	47.0582	12-nitro-9Z,12Z-octadecadienoic acid	Fatty Acyls [FA]	Fatty Acids and Conjugates [FA01]	Nitro fatty acids [FA0112]	326.233	325.225	1.00395	1
1.00_325.2253n	LMFA01120005	null	C18H31NO4	M+H, M+NH4	32.7	16.5	0.0752707	47.0582	9-NO2-CLA	Fatty Acyls [FA]	Fatty Acids and Conjugates [FA01]	Nitro fatty acids [FA0112]	326.233	325.225	1.00395	1
1.00_325.2253n	LMFA01120006	null	C18H31NO4	M+H, M+NH4	32.8	16.9	0.0752707	47.0582	12-NO2-CLA	Fatty Acyls [FA]	Fatty Acids and Conjugates [FA01]	Nitro fatty acids [FA0112]	326.233	325.225	1.00395	1
1.00_325.2253n	LMFA08030007	C11845	C18H31NO4	M+H, M+NH4	32.7	16.4	0.0752707	47.0582	N-(3-hydroxy-7Z-tetradecenoyl)-homoserine lactone	Fatty Acyls [FA]	Fatty amides [FA08]	Fatty acyl homoserine lactones [FA0803]	326.233	325.225	1.00395	1
1.00_341.3103m/z	NA	NA	NA	NA	NA	NA	NA	NA	NA	NA	NA	NA	NA	NA	NA	NA
1.00_359.2108m/z	HMDB0014951	null	C22H28N2O	M+Na	37.5	0	4.1229	92.1854	Fentanyl	Organoheterocyclic compounds	Piperidines	Fentanyls	359.211	NA	1.00395	1
1.00_359.2108m/z	HMDB0032382	null	C19H23N3O3	M+NH4	36.1	0	8.80275	90.2269	N1-(2-Methoxy-4-methylbenzyl)-n2-(2-(5-methylpyridin-2-yl)ethyl)oxalamide	Organic acids and derivatives	Carboxylic acids and derivatives	Amino acids, peptides, and analogues	359.211	NA	1.00395	1
1.00_365.2932n	HMDB0062334	null	C22H39NO3	M+H, M+Na	44.9	30.6	0.43447	94.2385	N-Linoleoyl GABA	Organic acids and derivatives	Carboxylic acids and derivatives	Amino acids, peptides, and analogues	366.3	365.293	1.00395	1
1.00_372.3103m/z	HMDB0005066	null	C21H41NO4	M+H	25.7	0	-1.54876	30.3147	Tetradecanoylcarnitine	Lipids and lipid-like molecules	Fatty Acyls	Fatty acid esters	372.31	NA	1.00395	1
1.00_372.3103m/z	HMDB0011538	null	C21H38O4	M+NH4	31.2	27.6	-1.62318	30.1344	MG(0:0/18:2(9Z,12Z)/0:0)	Lipids and lipid-like molecules	Fatty Acyls	Lineolic acids and derivatives	372.31	NA	1.00395	1
1.00_372.3103m/z	HMDB0011568	null	C21H38O4	M+NH4	31.2	27.6	-1.62318	30.1344	MG(18:2(9Z,12Z)/0:0/0:0)	Lipids and lipid-like molecules	Fatty Acyls	Lineolic acids and derivatives	372.31	NA	1.00395	1
1.00_372.3103m/z	LMFA01170125	null	C21H38O4	M+NH4	31.2	27.9	-1.62318	30.1344	Ceriporic acid B	Fatty Acyls [FA]	Fatty Acids and Conjugates [FA01]	Dicarboxylic acids [FA0117]	372.31	NA	1.00395	1
1.00_372.3103m/z	LMFA03010073	null	C21H38O4	M+NH4	31.2	27.8	-1.62318	30.1344	PGF2alpha methyl ether	Fatty Acyls [FA]	Eicosanoids [FA03]	Prostaglandins [FA0301]	372.31	NA	1.00395	1
1.00_372.3103m/z	LMFA07070102	null	C21H41NO4	M+H	25.7	0	-1.54876	30.3147	O-tetradecanoylcarnitine	Fatty Acyls [FA]	Fatty esters [FA07]	Fatty acyl carnitines [FA0707]	372.31	NA	1.00395	1
1.00_372.3103m/z	LMFA07070107	null	C21H41NO4	M+H	25.7	0	-1.54876	30.3147	Tetradecanoylcarnitine	Fatty Acyls [FA]	Fatty esters [FA07]	Fatty acyl carnitines [FA0707]	372.31	NA	1.00395	1
1.00_372.3103m/z	LMFA08020102	null	C21H41NO4	M+H	25.7	0	-1.54876	30.3147	N-stearoyl serine	Fatty Acyls [FA]	Fatty amides [FA08]	N-acyl amines [FA0802]	372.31	NA	1.00395	1
1.00_372.3103m/z	LMGL01010006	null	C21H38O4	M+NH4	31.2	27.6	-1.62318	30.1344	MG(18:2(9Z,12Z)/0:0/0:0)[rac]	Glycerolipids [GL]	Monoradylglycerols [GL01]	Monoacylglycerols [GL0101]	372.31	NA	1.00395	1
1.00_378.2830m/z	NA	NA	NA	NA	NA	NA	NA	NA	NA	NA	NA	NA	NA	NA	NA	NA
1.00_388.1051n	HMDB0014546	null	C17H17ClN6O3	M+H-H2O, M+Na	35.8	0	-0.0165756	78.9663	Eszopiclone	Organoheterocyclic compounds	Pyrrolopyrazines	Cyclopyrrolones	411.094	388.105	1.00395	1
1.00_388.1051n	HMDB0015329	null	C17H17ClN6O3	M+H-H2O, M+Na	35.8	0	-0.0165756	78.9663	Zopiclone	Organoheterocyclic compounds	Pyrrolopyrazines	Cyclopyrrolones	411.094	388.105	1.00395	1
1.00_394.2399m/z	HMDB0014469	null	C22H29FO4	M+NH4	30.4	0.0716	2.93277	55.4553	Fluorometholone	Lipids and lipid-like molecules	Steroids and steroid derivatives	Pregnane steroids	394.24	NA	1.00395	1
1.00_394.2399m/z	HMDB0014687	null	C22H29FO4	M+NH4	30.4	0	2.93277	55.4553	Desoximetasone	Lipids and lipid-like molecules	Steroids and steroid derivatives	Hydroxysteroids	394.24	NA	1.00395	1
1.00_394.2399m/z	HMDB0038618	null	C25H31NO3	M+H	33	14.7	5.71215	56.994	Acidissiminol	Lipids and lipid-like molecules	Prenol lipids	Monoterpenoids	394.24	NA	1.00395	1
1.00_394.2399m/z	LMFA08020075	null	C22H37NO4S	M+H-H2O	30.2	0	-2.73545	54.4117	N-arachidonoyl taurine	Fatty Acyls [FA]	Fatty amides [FA08]	N-acyl amines [FA0802]	394.24	NA	1.00395	1
1.00_394.2399m/z	LMPK12120010	null	C25H28O3	M+NH4	30	0	5.97068	56.834	Spinochalcone A	Polyketides [PK]	Flavonoids [PK12]	Chalcones and dihydrochalcones [PK1212]	394.24	NA	1.00395	1
1.00_394.2399m/z	LMPK12140011	null	C25H28O3	M+NH4	30	0	5.97068	56.834	Ovaliflavanone A	Polyketides [PK]	Flavonoids [PK12]	Flavanones [PK1214]	394.24	NA	1.00395	1
1.00_394.2399m/z	LMSL05000001	null	C18H32O8	M+NH4	34.7	30.9	-9.64099	53.436	2,3-di-0-hexanoyl-alpha-glucopyranose	Saccharolipids [SL]	Other acyl sugars [SL05]	null	394.24	NA	1.00395	1
1.00_395.2776m/z	HMDB0012530	null	C23H38O5	M+H	41.6	26.7	-4.06562	86.1042	11-Hydroxyeicosatetraenoate glyceryl ester	Lipids and lipid-like molecules	Endocannabinoids	null	395.278	NA	1.00395	1
1.00_395.2776m/z	HMDB0013651	null	C23H38O5	M+H	42	28.8	-4.06562	86.1042	2-(14,15-Epoxyeicosatrienoyl) Glycerol	Lipids and lipid-like molecules	Glycerolipids	Monoradylglycerols	395.278	NA	1.00395	1
1.00_395.2776m/z	HMDB0041891	null	C24H31N3O	M+NH4	37	5.84	-7.79428	87.7132	Famprofazone	Organoheterocyclic compounds	Azoles	Pyrazoles	395.278	NA	1.00395	1
1.00_395.2776m/z	HMDB0092901	null	C21H40O5	M+Na	41.1	22.9	2.15621	84.9808	DG(8:0/10:0/0:0)	Lipids and lipid-like molecules	Glycerolipids	Diradylglycerols	395.278	NA	1.00395	1
1.00_395.2776m/z	HMDB0092902	null	C21H40O5	M+Na	41.6	25.8	2.15621	84.9808	DG(8:0/0:0/10:0)	Lipids and lipid-like molecules	Glycerolipids	Diradylglycerols	395.278	NA	1.00395	1
1.00_395.2776m/z	HMDB0092959	null	C21H40O5	M+Na	41.6	25.8	2.15621	84.9808	DG(10:0/8:0/0:0)	Lipids and lipid-like molecules	Glycerolipids	Diradylglycerols	395.278	NA	1.00395	1
1.00_395.2776m/z	HMDB0092960	null	C21H40O5	M+Na	41.6	25.8	2.15621	84.9808	DG(10:0/0:0/8:0)	Lipids and lipid-like molecules	Glycerolipids	Diradylglycerols	395.278	NA	1.00395	1
1.00_395.2776m/z	LMGL01010030	null	C23H38O5	M+H	42.2	29.4	-4.06562	86.1042	15-HETE-G	Glycerolipids [GL]	Monoradylglycerols [GL01]	Monoacylglycerols [GL0101]	395.278	NA	1.00395	1
1.00_395.2776m/z	LMGL01010031	null	C23H38O5	M+H	42.2	29.5	-4.06562	86.1042	12-HETE-G	Glycerolipids [GL]	Monoradylglycerols [GL01]	Monoacylglycerols [GL0101]	395.278	NA	1.00395	1
1.00_395.2776m/z	LMST03020084	null	C27H37FO2	M+H-H2O	37.8	8.99	7.58565	88.6649	1alpha-fluoro-25-hydroxy-16,17,23,23,24,24-hexadehydrovitamin D3 / 1alpha-fluoro-25-hydroxy-16,17,23,23,24,24-hexadehydrocholecalciferol	Sterol Lipids [ST]	Secosteroids [ST03]	Vitamin D3 and derivatives [ST0302]	395.278	NA	1.00395	1
1.00_395.2776m/z	LMST04060019	null	C23H38O5	M+H	40.4	20.7	-4.06562	86.1042	Norcholic acid	Sterol Lipids [ST]	Bile acids and derivatives [ST04]	C23 bile acids, alcohols, and derivatives [ST0406]	395.278	NA	1.00395	1
1.00_395.2776m/z	LMST04060022	null	C23H38O5	M+H	39.6	16.8	-4.06562	86.1042	Norhyocholic acid	Sterol Lipids [ST]	Bile acids and derivatives [ST04]	C23 bile acids, alcohols, and derivatives [ST0406]	395.278	NA	1.00395	1
1.00_395.2776m/z	LMST04060025	null	C23H38O5	M+H	39.6	16.8	-4.06562	86.1042	Nor-alpha-muricholic acid	Sterol Lipids [ST]	Bile acids and derivatives [ST04]	C23 bile acids, alcohols, and derivatives [ST0406]	395.278	NA	1.00395	1
1.00_395.2776m/z	LMST04060026	null	C23H38O5	M+H	39.6	16.8	-4.06562	86.1042	Nor-beta-muricholic acid	Sterol Lipids [ST]	Bile acids and derivatives [ST04]	C23 bile acids, alcohols, and derivatives [ST0406]	395.278	NA	1.00395	1
1.00_395.2776m/z	LMST04060027	null	C23H38O5	M+H	39.6	16.8	-4.06562	86.1042	Nor-omega-muricholic acid	Sterol Lipids [ST]	Bile acids and derivatives [ST04]	C23 bile acids, alcohols, and derivatives [ST0406]	395.278	NA	1.00395	1
1.00_395.2776m/z	LMST04060029	null	C23H38O5	M+H	40.6	21.6	-4.06562	86.1042	Noravicholic acid	Sterol Lipids [ST]	Bile acids and derivatives [ST04]	C23 bile acids, alcohols, and derivatives [ST0406]	395.278	NA	1.00395	1
1.00_395.3630m/z	HMDB0041632	null	C27H48	M+Na	36.5	0.914	-4.80618	86.992	5alpha-Cholestane	Lipids and lipid-like molecules	Steroids and steroid derivatives	Cholestane steroids	395.363	NA	1.00395	1
1.00_395.3630m/z	LMST01010000	C19661	C27H48	M+Na	36.5	0.914	-4.80618	86.992	Cholestane skeleton	Sterol Lipids [ST]	Sterols [ST01]	Cholesterol and derivatives [ST0101]	395.363	NA	1.00395	1
1.00_395.3630m/z	LMST01010085	null	C27H48	M+Na	36.5	0.914	-4.80618	86.992	5beta-cholestane	Sterol Lipids [ST]	Sterols [ST01]	Cholesterol and derivatives [ST0101]	395.363	NA	1.00395	1
1.00_398.3269m/z	HMDB0006317	null	C23H43NO4	M+H	38.5	0	1.04972	93.6038	trans-Hexadec-2-enoyl carnitine	Lipids and lipid-like molecules	Fatty Acyls	Fatty acid esters	398.327	NA	1.00395	1
1.00_398.3269m/z	HMDB0011545	null	C23H40O4	M+NH4	38.5	0.55	1.09673	93.3883	MG(0:0/20:3(11Z,14Z,17Z)/0:0)	Lipids and lipid-like molecules	Endocannabinoids	null	398.327	NA	1.00395	1
1.00_398.3269m/z	HMDB0011546	null	C23H40O4	M+NH4	38.5	0.55	1.09673	93.3883	MG(0:0/20:3(5Z,8Z,11Z)/0:0)	Lipids and lipid-like molecules	Endocannabinoids	null	398.327	NA	1.00395	1
1.00_398.3269m/z	HMDB0011547	null	C23H40O4	M+NH4	38.5	0.55	1.09673	93.3883	MG(0:0/20:3(8Z,11Z,14Z)/0:0)	Lipids and lipid-like molecules	Endocannabinoids	null	398.327	NA	1.00395	1
1.00_398.3269m/z	HMDB0011575	null	C23H40O4	M+NH4	38.5	0.55	1.09673	93.3883	MG(20:3(11Z,14Z,17Z)/0:0/0:0)	Lipids and lipid-like molecules	Glycerolipids	Monoradylglycerols	398.327	NA	1.00395	1
1.00_398.3269m/z	HMDB0011576	null	C23H40O4	M+NH4	38.5	0.55	1.09673	93.3883	MG(20:3(5Z,8Z,11Z)/0:0/0:0)	Lipids and lipid-like molecules	Glycerolipids	Monoradylglycerols	398.327	NA	1.00395	1
1.00_398.3269m/z	HMDB0011577	null	C23H40O4	M+NH4	38.5	0.55	1.09673	93.3883	MG(20:3(8Z,11Z,14Z)/0:0/0:0)	Lipids and lipid-like molecules	Glycerolipids	Monoradylglycerols	398.327	NA	1.00395	1
1.00_398.3269m/z	HMDB0032735	null	C23H40O4	M+NH4	38.4	0	1.09673	93.3883	Isopersin	Lipids and lipid-like molecules	Fatty Acyls	Fatty alcohols	398.327	NA	1.00395	1
1.00_398.3269m/z	HMDB0039403	null	C23H40O4	M+NH4	38.4	0	1.09673	93.3883	2-Hydroxy-4-oxo-5,12-heneicosadien-1-yl acetate	Lipids and lipid-like molecules	Fatty Acyls	Fatty alcohols	398.327	NA	1.00395	1
1.00_398.3269m/z	HMDB0041103	null	C23H40O4	M+NH4	38.4	0	1.09673	93.3883	Persin	Lipids and lipid-like molecules	Fatty Acyls	Fatty alcohols	398.327	NA	1.00395	1
1.00_398.3269m/z	HMDB0061642	null	C23H45NO5	M+H-H2O	39.2	3.91	1.00419	93.4567	3-hydroxyhexadecanoyl carnitine	Lipids and lipid-like molecules	Fatty Acyls	Fatty acid esters	398.327	NA	1.00395	1
1.00_398.3269m/z	LMFA05000011	null	C23H40O4	M+NH4	38.4	0	1.09673	93.3883	Persin	Fatty Acyls [FA]	Fatty alcohols [FA05]	null	398.327	NA	1.00395	1
1.00_398.3269m/z	LMFA05000670	null	C23H40O4	M+NH4	38.4	0	1.09673	93.3883	Isopersin	Fatty Acyls [FA]	Fatty alcohols [FA05]	null	398.327	NA	1.00395	1
1.00_398.3269m/z	LMFA07010720	null	C23H45NO5	M+H-H2O	39.2	3.91	1.00419	93.4567	2-Hydroxyhexadecanoylcarnitine	Fatty Acyls [FA]	Fatty esters [FA07]	Wax monoesters [FA0701]	398.327	NA	1.00395	1
1.00_398.3269m/z	LMFA07070097	null	C23H43NO4	M+H	38.5	0	1.04972	93.6038	O-palmitoleoylcarnitine	Fatty Acyls [FA]	Fatty esters [FA07]	Fatty acyl carnitines [FA0707]	398.327	NA	1.00395	1
1.00_398.3269m/z	LMFA07070109	null	C23H43NO4	M+H	38.5	0	1.04972	93.6038	trans-Hexadec-2-enoyl carnitine	Fatty Acyls [FA]	Fatty esters [FA07]	Fatty acyl carnitines [FA0707]	398.327	NA	1.00395	1
1.00_398.3269m/z	LMST04060003	null	C23H40O4	M+NH4	42.7	21.6	1.09673	93.3883	24-Nor-5beta-cholane-3alpha,7alpha,12alpha,23-tetrol	Sterol Lipids [ST]	Bile acids and derivatives [ST04]	C23 bile acids, alcohols, and derivatives [ST0406]	398.327	NA	1.00395	1
1.00_398.3269m/z	LMST04060004	null	C23H40O4	M+NH4	44.4	29.8	1.09673	93.3883	24-Nor-5beta-cholane-3alpha,7alpha,22,23-tetrol	Sterol Lipids [ST]	Bile acids and derivatives [ST04]	C23 bile acids, alcohols, and derivatives [ST0406]	398.327	NA	1.00395	1
1.00_398.3269m/z	LMST04060005	null	C23H40O4	M+NH4	44.4	29.8	1.09673	93.3883	24-Nor-5beta-cholane-3alpha,7beta,22,23-tetrol	Sterol Lipids [ST]	Bile acids and derivatives [ST04]	C23 bile acids, alcohols, and derivatives [ST0406]	398.327	NA	1.00395	1
1.00_398.3269m/z	LMST04060006	null	C23H40O4	M+NH4	44.5	30.4	1.09673	93.3883	24-Nor-5beta-cholane-3alpha,12alpha,22,23-tetrol	Sterol Lipids [ST]	Bile acids and derivatives [ST04]	C23 bile acids, alcohols, and derivatives [ST0406]	398.327	NA	1.00395	1
1.00_414.2049n	HMDB0014838	C12512	C24H30O6	M+H, M+K	38.3	0	1.5089	93.0812	Eplerenone	Lipids and lipid-like molecules	Steroids and steroid derivatives	Steroid lactones	415.212	414.205	1.00395	1
1.00_414.2049n	HMDB0030404	null	C24H30O6	M+H, M+K	38.6	1.97	1.5089	93.0812	Armillaripin	Lipids and lipid-like molecules	Prenol lipids	Sesquiterpenoids	415.212	414.205	1.00395	1
1.00_414.2049n	HMDB0037039	null	C24H30O6	M+H, M+K	38.5	1.36	1.5089	93.0812	4-O-Methylmelleolide	Lipids and lipid-like molecules	Prenol lipids	Sesquiterpenoids	415.212	414.205	1.00395	1
1.00_414.2049n	HMDB0039380	null	C24H30O6	M+H, M+K	38.7	2.25	1.5089	93.0812	Armillarin	Lipids and lipid-like molecules	Prenol lipids	Sesquiterpenoids	415.212	414.205	1.00395	1
1.00_414.2049n	HMDB0041407	null	C24H30O6	M+H, M+K	38.3	0	1.5089	93.0812	Clausarinol	Phenylpropanoids and polyketides	Coumarins and derivatives	Pyranocoumarins	415.212	414.205	1.00395	1
1.00_426.2984n	NA	NA	NA	NA	NA	NA	NA	NA	NA	NA	NA	NA	NA	NA	NA	NA
1.00_430.1994n	HMDB0030814	null	C24H30O7	M+H-H2O, M+Na	38.3	0	0.634294	92.1859	Mammea E/BB	Phenylpropanoids and polyketides	Coumarins and derivatives	Hydroxycoumarins	453.168	430.199	1.00395	1
1.00_430.1994n	HMDB0030815	null	C24H30O7	M+H-H2O, M+Na	38.3	0	0.634294	92.1859	Mammea E/BA	Phenylpropanoids and polyketides	Coumarins and derivatives	Hydroxycoumarins	453.168	430.199	1.00395	1
1.00_430.1994n	HMDB0031673	null	C24H30O7	M+H-H2O, M+Na	38.3	0	0.634294	92.1859	Armillarilin	Lipids and lipid-like molecules	Prenol lipids	Sesquiterpenoids	453.168	430.199	1.00395	1
1.00_430.1994n	HMDB0038788	null	C24H30O7	M+H-H2O, M+Na	38.9	2.84	0.634294	92.1859	Melleolide H	null	null	null	453.168	430.199	1.00395	1
1.00_430.1994n	LMST02030213	null	C21H34O7S	M+H-H2O, M+Na	37.4	4.66	-7.20185	90.3108	Ptilosteroid B	Sterol Lipids [ST]	Steroids [ST02]	C21 steroids (gluco/mineralocorticoids, progestogins) and derivatives [ST0203]	453.168	430.199	1.00395	1
1.00_430.1994n	LMST02030214	null	C21H34O7S	M+H-H2O, M+Na	37.4	4.66	-7.20185	90.3108	Ptilosteroid C	Sterol Lipids [ST]	Steroids [ST02]	C21 steroids (gluco/mineralocorticoids, progestogins) and derivatives [ST0203]	453.168	430.199	1.00395	1
1.00_433.2504m/z	HMDB0038506	null	C27H38O2	M+K	29.8	0	0.161861	48.9489	7,8-Dehydro-beta-micropteroxanthin	Lipids and lipid-like molecules	Prenol lipids	Sesquiterpenoids	433.25	NA	1.00395	1
1.00_433.2504m/z	LMST03020091	null	C27H38O2	M+K	30.7	4.73	0.161861	48.9489	25-hydroxy-16,17,23,23,24,24-hexadehydrovitamin D3 / 25-hydroxy-16,17,23,23,24,24-hexadehydrocholecalciferol	Sterol Lipids [ST]	Secosteroids [ST03]	Vitamin D3 and derivatives [ST0302]	433.25	NA	1.00395	1
1.00_434.2664n	HMDB0033030	null	C25H38O6	M+NH4, M+Na	42.6	36.5	-1.06084	77.9199	(12S,15S)-15-O-Demethyl-10,29-dideoxy-11,12-dihydro-striatin C	Lipids and lipid-like molecules	Prenol lipids	Diterpenoids	452.3	434.266	1.00395	1
1.00_434.2664n	HMDB0037511	null	C22H42O6S	M+NH4, M+Na	38.1	22	-8.82358	78.2198	Butyl oleate sulfate	Organic acids and derivatives	Organic sulfuric acids and derivatives	Sulfuric acid esters	452.3	434.266	1.00395	1
1.00_434.2664n	HMDB0040389	null	C25H38O6	M+NH4, M+Na	45.6	51.3	-1.06084	77.9199	Erinacine C	Lipids and lipid-like molecules	Prenol lipids	Diterpenoids	452.3	434.266	1.00395	1
1.00_435.3313n	NA	NA	NA	NA	NA	NA	NA	NA	NA	NA	NA	NA	NA	NA	NA	NA
1.00_437.1951m/z	HMDB0014838	C12512	C24H30O6	M+Na	37.8	0	3.90536	93.7397	Eplerenone	Lipids and lipid-like molecules	Steroids and steroid derivatives	Steroid lactones	437.195	NA	1.00395	1
1.00_437.1951m/z	HMDB0030404	null	C24H30O6	M+Na	38	0.939	3.90536	93.7397	Armillaripin	Lipids and lipid-like molecules	Prenol lipids	Sesquiterpenoids	437.195	NA	1.00395	1
1.00_437.1951m/z	HMDB0030849	null	C26H28O6	M+H	37.9	0	-1.80672	91.7747	Artocarpin	Phenylpropanoids and polyketides	Flavonoids	Flavones	437.195	NA	1.00395	1
1.00_437.1951m/z	HMDB0033806	null	C26H28O6	M+H	37.9	0	-1.80672	91.7747	2'-O-Methylcajanone	Phenylpropanoids and polyketides	Isoflavonoids	Isoflavans	437.195	NA	1.00395	1
1.00_437.1951m/z	HMDB0035031	null	C26H30O7	M+H-H2O	38.1	0.912	-1.73508	91.5391	Desoxylimonin	Lipids and lipid-like molecules	Steroids and steroid derivatives	Steroid lactones	437.195	NA	1.00395	1
1.00_437.1951m/z	HMDB0035858	null	C26H30O7	M+H-H2O	37.9	0.0388	-1.73508	91.5391	Obacunone	Lipids and lipid-like molecules	Prenol lipids	Triterpenoids	437.195	NA	1.00395	1
1.00_437.1951m/z	HMDB0037039	null	C24H30O6	M+Na	37.8	0	3.90536	93.7397	4-O-Methylmelleolide	Lipids and lipid-like molecules	Prenol lipids	Sesquiterpenoids	437.195	NA	1.00395	1
1.00_437.1951m/z	HMDB0039380	null	C24H30O6	M+Na	38	0.902	3.90536	93.7397	Armillarin	Lipids and lipid-like molecules	Prenol lipids	Sesquiterpenoids	437.195	NA	1.00395	1
1.00_437.1951m/z	HMDB0039918	null	C26H30O7	M+H-H2O	37.9	0	-1.73508	91.5391	1-Hydroxy-3,6,7-trimethoxy-2-(3-methyl-2-butenyl)-8-(3-hydroxy-3-methyl-1E-butenyl)-xanthone	Organoheterocyclic compounds	Benzopyrans	1-benzopyrans	437.195	NA	1.00395	1
1.00_437.1951m/z	HMDB0039919	null	C26H30O7	M+H-H2O	37.9	0	-1.73508	91.5391	1-Hydroxy-3,6,7-trimethoxy-2-(2-hydroxy-3-methyl-3-butenyl)-8-(3-methyl-2-butenyl)-xanthone	Organoheterocyclic compounds	Benzopyrans	1-benzopyrans	437.195	NA	1.00395	1
1.00_437.1951m/z	HMDB0039920	null	C26H30O7	M+H-H2O	37.9	0	-1.73508	91.5391	1-Hydroxy-3,6,7-trimethoxy-2-(3-methyl-2-butenyl)-8-(2-hydroxy-3-methyl-3-butenyl)-xanthone	Organoheterocyclic compounds	Benzopyrans	1-benzopyrans	437.195	NA	1.00395	1
1.00_437.1951m/z	HMDB0041212	null	C26H28O6	M+H	37.9	0	-1.80672	91.7747	Kanzonol K	Phenylpropanoids and polyketides	Isoflavonoids	Isoflavans	437.195	NA	1.00395	1
1.00_437.1951m/z	HMDB0041407	null	C24H30O6	M+Na	38	0.916	3.90536	93.7397	Clausarinol	Phenylpropanoids and polyketides	Coumarins and derivatives	Pyranocoumarins	437.195	NA	1.00395	1
1.00_437.1951m/z	HMDB0129645	null	C26H28O6	M+H	37.9	0	-1.80672	91.7747	2-(2,4-dihydroxy-5-methoxyphenyl)-3-(3,7-dimethylocta-2,6-dien-1-yl)-7-hydroxy-4H-chromen-4-one	Phenylpropanoids and polyketides	Flavonoids	Flavones	437.195	NA	1.00395	1
1.00_437.1951m/z	HMDB0134743	null	C26H28O6	M+H	37.9	0	-1.80672	91.7747	5,7-dihydroxy-3-[3-hydroxy-4-methoxy-5-(3-methylbut-2-en-1-yl)phenyl]-8-(3-methylbut-2-en-1-yl)-4H-chromen-4-one	Phenylpropanoids and polyketides	Isoflavonoids	O-methylated isoflavonoids	437.195	NA	1.00395	1
1.00_437.1951m/z	LMPK12020174	null	C26H28O6	M+H	37.9	0	-1.80672	91.7747	4,6'-Epoxyorotiniflavan-4-ol	Polyketides [PK]	Flavonoids [PK12]	Flavans, Flavanols and Leucoanthocyanidins [PK1202]	437.195	NA	1.00395	1
1.00_437.1951m/z	LMPK12050257	null	C26H28O6	M+H	37.9	0	-1.80672	91.7747	1'',2''-Dihydro-O-methylcyclopomiferin	Polyketides [PK]	Flavonoids [PK12]	Isoflavonoids [PK1205]	437.195	NA	1.00395	1
1.00_437.1951m/z	LMPK12050261	null	C26H28O6	M+H	37.9	0	-1.80672	91.7747	6,8-Diprenylpratensein	Polyketides [PK]	Flavonoids [PK12]	Isoflavonoids [PK1205]	437.195	NA	1.00395	1
1.00_437.1951m/z	LMPK12050293	null	C26H28O6	M+H	37.9	0	-1.80672	91.7747	2'-Methoxylupalbigenin	Polyketides [PK]	Flavonoids [PK12]	Isoflavonoids [PK1205]	437.195	NA	1.00395	1
1.00_437.1951m/z	LMPK12050317	null	C26H28O6	M+H	37.9	0	-1.80672	91.7747	1'',2''-Dihydro-2'-hydroxycycloosajin	Polyketides [PK]	Flavonoids [PK12]	Isoflavonoids [PK1205]	437.195	NA	1.00395	1
1.00_437.1951m/z	LMPK12050497	null	C26H28O6	M+H	37.9	0	-1.80672	91.7747	2'-O-Methylcajanone	Polyketides [PK]	Flavonoids [PK12]	Isoflavonoids [PK1205]	437.195	NA	1.00395	1
1.00_437.1951m/z	LMPK12100080	null	C26H28O6	M+H	37.9	0	-1.80672	91.7747	Isochapelieric acid methyl ester	Polyketides [PK]	Flavonoids [PK12]	Neoflavonoids [PK1210]	437.195	NA	1.00395	1
1.00_437.1951m/z	LMPK12100081	null	C26H28O6	M+H	37.9	0	-1.80672	91.7747	Chapelieric acid methyl ester	Polyketides [PK]	Flavonoids [PK12]	Neoflavonoids [PK1210]	437.195	NA	1.00395	1
1.00_437.1951m/z	LMPK12110794	null	C26H28O6	M+H	37.9	0	-1.80672	91.7747	Cannflavin A	Polyketides [PK]	Flavonoids [PK12]	Flavones and Flavonols [PK1211]	437.195	NA	1.00395	1
1.00_437.1951m/z	LMPK12110898	null	C26H28O6	M+H	37.9	0	-1.80672	91.7747	Artocarpin	Polyketides [PK]	Flavonoids [PK12]	Flavones and Flavonols [PK1211]	437.195	NA	1.00395	1
1.00_437.1951m/z	LMPK12120201	null	C26H28O6	M+H	38.1	0.927	-1.80672	91.7747	Orotinichalcone	Polyketides [PK]	Flavonoids [PK12]	Chalcones and dihydrochalcones [PK1212]	437.195	NA	1.00395	1
1.00_437.1951m/z	LMPK12140447	null	C26H28O6	M+H	37.9	0	-1.80672	91.7747	3'-Methoxylupinifolin	Polyketides [PK]	Flavonoids [PK12]	Flavanones [PK1214]	437.195	NA	1.00395	1
1.00_437.1951m/z	LMPK12140480	null	C26H30O7	M+H-H2O	37.9	0	-1.73508	91.5391	Leachianone D	Polyketides [PK]	Flavonoids [PK12]	Flavanones [PK1214]	437.195	NA	1.00395	1
1.00_437.1951m/z	LMPK12140509	null	C26H28O6	M+H	37.9	0	-1.80672	91.7747	Fleminone	Polyketides [PK]	Flavonoids [PK12]	Flavanones [PK1214]	437.195	NA	1.00395	1
1.00_438.2902m/z	NA	NA	NA	NA	NA	NA	NA	NA	NA	NA	NA	NA	NA	NA	NA	NA
1.00_448.2502m/z	HMDB0062309	null	C21H35O7P	M+NH4	33.9	17.1	9.97062	63.4016	1-(6Z,9Z,12Z,15Z-octadecatetraenoyl)-glycero-3-phosphate	Lipids and lipid-like molecules	Glycerophospholipids	Glycerophosphates	448.25	NA	1.00395	1
1.00_448.2502m/z	HMDB0114745	null	C21H35O7P	M+NH4	33.9	17.1	9.97062	63.4016	LysoPA(18:4(6Z,9Z,12Z,15Z)/0:0)	Lipids and lipid-like molecules	Glycerophospholipids	Glycerophosphates	448.25	NA	1.00395	1
1.00_448.2502m/z	LMGP10050024	null	C21H35O7P	M+NH4	33.9	17.1	9.97062	63.4016	PA(18:4(6Z,9Z,12Z,15Z)/0:0)	Glycerophospholipids [GP]	Glycerophosphates [GP10]	Monoacylglycerophosphates [GP1005]	448.25	NA	1.00395	1
1.00_457.2336m/z	HMDB0005007	null	C25H38O5	M+K	45.2	36.1	-3.55223	93.8411	Simvastatin	Organoheterocyclic compounds	Lactones	Delta valerolactones	457.234	NA	1.00395	1
1.00_457.2336m/z	HMDB0007852	null	C21H39O7P	M+Na	39.1	2.98	2.38507	95.4101	LysoPA(0:0/18:2(9Z,12Z))	Lipids and lipid-like molecules	Glycerophospholipids	Glycerophosphates	457.234	NA	1.00395	1
1.00_457.2336m/z	HMDB0007856	null	C21H39O7P	M+Na	39.1	2.98	2.38507	95.4101	LysoPA(18:2(9Z,12Z)/0:0)	Lipids and lipid-like molecules	Glycerophospholipids	Glycerophosphates	457.234	NA	1.00395	1
1.00_457.2336m/z	HMDB0030365	null	C25H38O5	M+K	43.7	29	-3.55223	93.8411	Cavipetin D	Lipids and lipid-like molecules	Prenol lipids	Diterpenoids	457.234	NA	1.00395	1
1.00_457.2336m/z	HMDB0030629	null	C30H34O5	M+H-H2O	36	0	-7.8849	88.9923	Rubraflavone B	Phenylpropanoids and polyketides	Flavonoids	Flavones	457.234	NA	1.00395	1
1.00_457.2336m/z	HMDB0062308	null	C23H37O7P	M+H	38.7	1.72	-3.00286	95.4339	1-(5Z,8Z,11Z,14Z,17Z-eicosapentaenoyl)-glycero-3-phosphate	Lipids and lipid-like molecules	Glycerophospholipids	Glycerophosphates	457.234	NA	1.00395	1
1.00_457.2336m/z	HMDB0114748	null	C23H37O7P	M+H	38.7	1.72	-3.00286	95.4339	LysoPA(20:5(5Z,8Z,11Z,14Z,17Z)/0:0)	Lipids and lipid-like molecules	Glycerophospholipids	Glycerophosphates	457.234	NA	1.00395	1
1.00_457.2336m/z	LMGP10050017	null	C21H39O7P	M+Na	39.1	2.98	2.38507	95.4101	PA(18:2(9Z,12Z)/0:0)	Glycerophospholipids [GP]	Glycerophosphates [GP10]	Monoacylglycerophosphates [GP1005]	457.234	NA	1.00395	1
1.00_457.2336m/z	LMGP10050033	null	C23H37O7P	M+H	38.7	1.72	-3.00286	95.4339	PA(20:5(5Z,8Z,11Z,14Z,17Z)/0:0)	Glycerophospholipids [GP]	Glycerophosphates [GP10]	Monoacylglycerophosphates [GP1005]	457.234	NA	1.00395	1
1.00_457.2336m/z	LMGP10050044	null	C21H39O7P	M+Na	39.1	2.98	2.38507	95.4101	LPA(0:0/18:2(9Z,12Z))	Glycerophospholipids [GP]	Glycerophosphates [GP10]	Monoacylglycerophosphates [GP1005]	457.234	NA	1.00395	1
1.00_457.2336m/z	LMPK12050193	null	C30H34O5	M+H-H2O	36	0	-7.8849	88.9923	Flemiphyllin	Polyketides [PK]	Flavonoids [PK12]	Isoflavonoids [PK1205]	457.234	NA	1.00395	1
1.00_457.2336m/z	LMPK12050199	null	C30H34O5	M+H-H2O	36	0	-7.8849	88.9923	Euchrenone b1	Polyketides [PK]	Flavonoids [PK12]	Isoflavonoids [PK1205]	457.234	NA	1.00395	1
1.00_457.2336m/z	LMPK12110053	null	C30H34O5	M+H-H2O	36	0	-7.8849	88.9923	Rubraflavone B	Polyketides [PK]	Flavonoids [PK12]	Flavones and Flavonols [PK1211]	457.234	NA	1.00395	1
1.00_457.2336m/z	LMPK12120109	null	C30H34O5	M+H-H2O	37.2	5.93	-7.8849	88.9923	Poinsettifolin B	Polyketides [PK]	Flavonoids [PK12]	Chalcones and dihydrochalcones [PK1212]	457.234	NA	1.00395	1
1.00_457.2336m/z	LMPK12140311	null	C30H34O5	M+H-H2O	37.2	5.93	-7.8849	88.9923	Euchrenone a4	Polyketides [PK]	Flavonoids [PK12]	Flavanones [PK1214]	457.234	NA	1.00395	1
1.00_462.2885n	NA	NA	NA	NA	NA	NA	NA	NA	NA	NA	NA	NA	NA	NA	NA	NA
1.00_467.2628m/z	HMDB0002829	C11135	C25H38O8	M+H	48.8	53.6	-2.34984	93.0164	Androsterone glucuronide	Lipids and lipid-like molecules	Steroids and steroid derivatives	Steroidal glycosides	467.263	NA	1.00395	1
1.00_467.2628m/z	HMDB0004484	C11136	C25H38O8	M+H	48.8	53.6	-2.34984	93.0164	Etiocholanolone glucuronide	Lipids and lipid-like molecules	Steroids and steroid derivatives	Steroidal glycosides	467.263	NA	1.00395	1
1.00_467.2628m/z	HMDB0006203	null	C25H38O8	M+H	48.7	53.5	-2.34984	93.0164	5-alpha-Dihydrotestosterone glucuronide	Lipids and lipid-like molecules	Steroids and steroid derivatives	Steroidal glycosides	467.263	NA	1.00395	1
1.00_467.2628m/z	HMDB0010365	null	C25H38O8	M+H	48.7	53.5	-2.34984	93.0164	3-alpha-hydroxy-5-alpha-androstane-17-one 3-D-glucuronide	Lipids and lipid-like molecules	Steroids and steroid derivatives	Steroidal glycosides	467.263	NA	1.00395	1
1.00_467.2628m/z	HMDB0039857	null	C26H31N3O4	M+NH4	52.6	77.8	-5.416	91.598	Cadabicine methyl ether	Organic oxygen compounds	Organooxygen compounds	Ethers	467.263	NA	1.00395	1
1.00_467.2628m/z	LMFA03010187	null	C23H40O8	M+Na	47.8	48.3	2.94878	94.1608	1(3)-glyceryl-6-keto-PGF1alpha	Fatty Acyls [FA]	Eicosanoids [FA03]	Prostaglandins [FA0301]	467.263	NA	1.00395	1
1.00_467.2628m/z	LMFA03010188	null	C23H40O8	M+Na	47.8	48.3	2.94878	94.1608	2-glyceryl-6-keto-PGF1alpha	Fatty Acyls [FA]	Eicosanoids [FA03]	Prostaglandins [FA0301]	467.263	NA	1.00395	1
1.00_467.2628m/z	LMST05010001	null	C25H38O8	M+H	48.8	53.6	-2.34984	93.0164	3alpha-hydroxy-5alpha-androstane-17-one 3-D-glucuronide	Sterol Lipids [ST]	Steroid conjugates [ST05]	Glucuronides [ST0501]	467.263	NA	1.00395	1
1.00_467.2628m/z	LMST05010013	C11135	C25H38O8	M+H	48.7	53.5	-2.34984	93.0164	Androsterone 3-glucuronide	Sterol Lipids [ST]	Steroid conjugates [ST05]	Glucuronides [ST0501]	467.263	NA	1.00395	1
1.00_467.2628m/z	LMST05010014	C11136	C25H38O8	M+H	48.7	53.5	-2.34984	93.0164	Etiocholan-3alpha-ol-17-one 3-glucuronide	Sterol Lipids [ST]	Steroid conjugates [ST05]	Glucuronides [ST0501]	467.263	NA	1.00395	1
1.00_467.2628m/z	LMST05010036	null	C25H40O9	M+H-H2O	48.8	53.6	-2.26245	93.0259	17-hydroxyandrostane-3-glucuronide	Sterol Lipids [ST]	Steroid conjugates [ST05]	Glucuronides [ST0501]	467.263	NA	1.00395	1
1.00_467.2628m/z	LMST05010041	null	C25H38O8	M+H	48.8	53.6	-2.34984	93.0164	5-alpha-Dihydrotestosterone glucuronide	Sterol Lipids [ST]	Steroid conjugates [ST05]	Glucuronides [ST0501]	467.263	NA	1.00395	1
1.00_467.2628m/z	LMST05010061	null	C25H38O8	M+H	48.7	53.5	-2.34984	93.0164	3-alpha-hydroxy-5-alpha-androstane-17-one 3-D-glucuronide	Sterol Lipids [ST]	Steroid conjugates [ST05]	Glucuronides [ST0501]	467.263	NA	1.00395	1
1.00_467.3018n	HMDB0010379	null	C22H46NO7P	M+H, M+Na	42.3	21.7	1.33309	91.5884	LysoPC(14:0/0:0)	Lipids and lipid-like molecules	Glycerophospholipids	Glycerophosphocholines	490.297	467.302	1.00395	1
1.00_467.3018n	HMDB0015057	C08007	C29H41NO4	M+H, M+Na	40.8	10.6	-3.73718	97.5649	Buprenorphine	Benzenoids	Phenanthrenes and derivatives	null	490.297	467.302	1.00395	1
1.00_467.3018n	HMDB0061691	null	C22H46NO7P	M+H, M+Na	43.5	27.5	1.33309	91.5884	1-Heptadecanoylglycerophosphoethanolamine	Lipids and lipid-like molecules	Glycerophospholipids	Glycerophosphoethanolamines	490.297	467.302	1.00395	1
1.00_467.3018n	HMDB0062331	null	C29H41NO4	M+H, M+Na	41.2	12.6	-3.73718	97.5649	N-Arachidonoyl tyrosine	Organic acids and derivatives	Carboxylic acids and derivatives	Amino acids, peptides, and analogues	490.297	467.302	1.00395	1
1.00_467.3018n	LMFA08020076	null	C29H41NO4	M+H, M+Na	41.2	12.6	-3.73718	97.5649	N-arachidonoyl tyrosine	Fatty Acyls [FA]	Fatty amides [FA08]	N-acyl amines [FA0802]	490.297	467.302	1.00395	1
1.00_467.3018n	LMGP01020009	null	C22H46NO7P	M+H, M+Na	39	4.94	1.33309	91.5884	PC(O-12:0/2:0)	Glycerophospholipids [GP]	Glycerophosphocholines [GP01]	1-alkyl,2-acylglycerophosphocholines [GP0102]	490.297	467.302	1.00395	1
1.00_467.3018n	LMGP01050012	null	C22H46NO7P	M+H, M+Na	42.3	21.7	1.33309	91.5884	PC(14:0/0:0)	Glycerophospholipids [GP]	Glycerophosphocholines [GP01]	Monoacylglycerophosphocholines [GP0105]	490.297	467.302	1.00395	1
1.00_467.3018n	LMGP01050073	null	C22H46NO7P	M+H, M+Na	42.3	21.7	1.33309	91.5884	PC(0:0/14:0)	Glycerophospholipids [GP]	Glycerophosphocholines [GP01]	Monoacylglycerophosphocholines [GP0105]	490.297	467.302	1.00395	1
1.00_467.3018n	LMGP02050030	null	C22H46NO7P	M+H, M+Na	43.5	27.5	1.33309	91.5884	PE(17:0/0:0)	Glycerophospholipids [GP]	Glycerophosphoethanolamines [GP02]	Monoacylglycerophosphoethanolamines [GP0205]	490.297	467.302	1.00395	1
1.00_470.3244n	NA	NA	NA	NA	NA	NA	NA	NA	NA	NA	NA	NA	NA	NA	NA	NA
1.00_472.3625m/z	HMDB0002157	null	C26H46O6	M+NH4	38.4	6.78	-1.78649	87.2354	27-Norcholestanehexol	Lipids and lipid-like molecules	Steroids and steroid derivatives	Bile acids, alcohols and derivatives	472.362	NA	1.00395	1
1.00_472.3625m/z	LMST04020029	null	C26H46O6	M+NH4	38.4	6.78	-1.78649	87.2354	27-Norcholestanehexol	Sterol Lipids [ST]	Bile acids and derivatives [ST04]	C26 bile acids, alcohols, and derivatives [ST0402]	472.362	NA	1.00395	1
1.00_475.3512m/z	HMDB0030273	null	C28H46N2O4	M+H	34.2	0	-3.82625	75.6378	Dehydrocarpaine II	Phenylpropanoids and polyketides	Macrolides and analogues	null	475.351	NA	1.00395	1
1.00_475.3512m/z	HMDB0034839	null	C31H48O2	M+Na	33.8	0.161	-7.58685	77.2019	2',3'-Dihydro-phytomenadione	Lipids and lipid-like molecules	Prenol lipids	Quinone and hydroquinone lipids	475.351	NA	1.00395	1
1.00_475.3512m/z	HMDB0060502	C03313	C31H48O2	M+Na	33.8	0.161	-7.58685	77.2019	Phylloquinol	Lipids and lipid-like molecules	Prenol lipids	Diterpenoids	475.351	NA	1.00395	1
1.00_475.3512m/z	LMFA01060150	null	C28H52O3	M+K	33.2	0	-8.21321	75.0616	19-oxo-22Z-octacosenoic acid	Fatty Acyls [FA]	Fatty Acids and Conjugates [FA01]	Oxo fatty acids [FA0106]	475.351	NA	1.00395	1
1.00_475.3512m/z	LMFA01060207	null	C28H52O3	M+K	33.2	0	-8.21321	75.0616	Ficulinic acid B	Fatty Acyls [FA]	Fatty Acids and Conjugates [FA01]	Oxo fatty acids [FA0106]	475.351	NA	1.00395	1
1.00_475.3512m/z	LMPR02030030	C03313	C31H48O2	M+Na	33.8	0.161	-7.58685	77.2019	phyllohydroquinone	Prenol Lipids [PR]	Quinones and hydroquinones [PR02]	Vitamin K [PR0203]	475.351	NA	1.00395	1
1.00_482.3806m/z	HMDB0002163	null	C28H48O5	M+NH4	35.5	0	-7.24731	85.8674	Trihydroxycoprostanoic acid	Lipids and lipid-like molecules	Steroids and steroid derivatives	Cholestane steroids	482.381	NA	1.00395	1
1.00_482.3806m/z	HMDB0041135	null	C28H48O5	M+NH4	35.5	0	-7.24731	85.8674	2-Deoxybrassinolide	Lipids and lipid-like molecules	Steroids and steroid derivatives	Steroid lactones	482.381	NA	1.00395	1
1.00_482.3806m/z	LMST01010246	null	C28H48O5	M+NH4	35.5	0	-7.24731	85.8674	Trihydroxycoprostanoic acid	Sterol Lipids [ST]	Sterols [ST01]	Cholesterol and derivatives [ST0101]	482.381	NA	1.00395	1
1.00_482.3806m/z	LMST01030129	null	C28H48O5	M+NH4	35.5	0	-7.24731	85.8674	Castasterone	Sterol Lipids [ST]	Sterols [ST01]	Ergosterols and C24-methyl derivatives [ST0103]	482.381	NA	1.00395	1
1.00_482.3806m/z	LMST01080073	null	C28H48O5	M+NH4	36.2	3.45	-7.24731	85.8674	Hongguanggenin	Sterol Lipids [ST]	Sterols [ST01]	Spirostanols and derivatives [ST0108]	482.381	NA	1.00395	1
1.00_482.3806m/z	LMST01140003	null	C28H48O5	M+NH4	35.5	0	-7.24731	85.8674	7-oxotyphasterol	Sterol Lipids [ST]	Sterols [ST01]	Brassinolides and derivatives [ST0114]	482.381	NA	1.00395	1
1.00_482.3806m/z	LMST03020676	null	C29H46F2O2	M+NH4	37.6	3.04	0.478505	85.5712	24,24-Difluoro-25-hydroxy-26,27-dimethylvitamin D3	Sterol Lipids [ST]	Secosteroids [ST03]	Vitamin D3 and derivatives [ST0302]	482.381	NA	1.00395	1
1.00_482.3806m/z	LMST04040002	null	C28H48O5	M+NH4	36.1	2.7	-7.24731	85.8674	3alpha,7alpha,12alpha-Trihydroxy-24-methyl-5beta-Cholestan-26-oic acid	Sterol Lipids [ST]	Bile acids and derivatives [ST04]	C28 bile acids, alcohols, and derivatives [ST0404]	482.381	NA	1.00395	1
1.00_493.3179n	HMDB0010383	null	C24H48NO7P	M+H, M+K, M+Na, M+H-H2O	43.4	24.9	2.06371	94.5454	LysoPC(16:1(9Z)/0:0)	Lipids and lipid-like molecules	Glycerophospholipids	Glycerophosphocholines	494.325	493.318	1.00395	1
1.00_493.3179n	LMGP01050021	null	C24H48NO7P	M+H, M+K, M+Na, M+H-H2O	43.4	24.9	2.06371	94.5454	PC(16:1(9E)/0:0)	Glycerophospholipids [GP]	Glycerophosphocholines [GP01]	Monoacylglycerophosphocholines [GP0105]	494.325	493.318	1.00395	1
1.00_493.3179n	LMGP01050022	null	C24H48NO7P	M+H, M+K, M+Na, M+H-H2O	43.4	24.9	2.06371	94.5454	PC(16:1(9Z)/0:0)	Glycerophospholipids [GP]	Glycerophosphocholines [GP01]	Monoacylglycerophosphocholines [GP0105]	494.325	493.318	1.00395	1
1.00_493.3179n	LMGP02050019	null	C24H48NO7P	M+H, M+K, M+Na, M+H-H2O	42.6	20.7	2.06371	94.5454	PE(19:1(9Z)/0:0)	Glycerophospholipids [GP]	Glycerophosphoethanolamines [GP02]	Monoacylglycerophosphoethanolamines [GP0205]	494.325	493.318	1.00395	1
1.00_505.2920m/z	HMDB0062534	null	C27H46O6	M+K	37	14.4	-1.29203	72.4183	TetraHCA	null	null	null	505.292	NA	1.00395	1
1.00_505.2920m/z	LMST03020316	null	C28H44F2O3	M+K	36.6	17.5	6.40105	72.7976	24,24-difluoro-1alpha,25-dihydroxy-24a-homovitamin D3 / 24,24-difluoro-1alpha,25-dihydroxy-24a-homocholecalciferol	Sterol Lipids [ST]	Secosteroids [ST03]	Vitamin D3 and derivatives [ST0302]	505.292	NA	1.00395	1
1.00_505.2920m/z	LMST04030042	null	C27H46O6	M+K	36.9	13.6	-1.29203	72.4183	2beta,3alpha,7alpha,12alpha-Tetrahydroxy-5beta-cholestan-26-oic acid	Sterol Lipids [ST]	Bile acids and derivatives [ST04]	C27 bile acids, alcohols, and derivatives [ST0403]	505.292	NA	1.00395	1
1.00_505.2920m/z	LMST04030043	null	C27H46O6	M+K	37	14.4	-1.29203	72.4183	3alpha,7alpha,12alpha,22-Tetrahydroxy-5beta-cholestan-26-oic acid	Sterol Lipids [ST]	Bile acids and derivatives [ST04]	C27 bile acids, alcohols, and derivatives [ST0403]	505.292	NA	1.00395	1
1.00_505.2920m/z	LMST04030044	null	C27H46O6	M+K	37	14.4	-1.29203	72.4183	3alpha,7alpha,12alpha,24-Tetrahydroxy-5alpha-cholestan-26-oic acid	Sterol Lipids [ST]	Bile acids and derivatives [ST04]	C27 bile acids, alcohols, and derivatives [ST0403]	505.292	NA	1.00395	1
1.00_505.2920m/z	LMST04030045	null	C27H46O6	M+K	37	14.4	-1.29203	72.4183	3alpha,7alpha,12alpha,23-Tetrahydroxy-5beta-cholestan-26-oic acid	Sterol Lipids [ST]	Bile acids and derivatives [ST04]	C27 bile acids, alcohols, and derivatives [ST0403]	505.292	NA	1.00395	1
1.00_505.2920m/z	LMST04030047	null	C27H46O6	M+K	36.9	13.6	-1.29203	72.4183	1beta,3alpha,7alpha,12alpha-Tetrahydroxy-5beta-cholestan-26-oic acid	Sterol Lipids [ST]	Bile acids and derivatives [ST04]	C27 bile acids, alcohols, and derivatives [ST0403]	505.292	NA	1.00395	1
1.00_505.2920m/z	LMST04030067	null	C27H46O6	M+K	37	14.4	-1.29203	72.4183	Varanic acid	Sterol Lipids [ST]	Bile acids and derivatives [ST04]	C27 bile acids, alcohols, and derivatives [ST0403]	505.292	NA	1.00395	1
1.00_505.2920m/z	LMST04030071	null	C27H46O6	M+K	36.9	13.6	-1.29203	72.4183	3alpha,6alpha,7alpha,12alpha-Tetrahydroxy-5beta-cholestan-26-oic acid	Sterol Lipids [ST]	Bile acids and derivatives [ST04]	C27 bile acids, alcohols, and derivatives [ST0403]	505.292	NA	1.00395	1
1.00_505.2920m/z	LMST04030073	null	C27H46O6	M+K	37	14.4	-1.29203	72.4183	3alpha,7alpha,12alpha,25-Tetrahydroxy-5beta-cholestan-26-oic acid	Sterol Lipids [ST]	Bile acids and derivatives [ST04]	C27 bile acids, alcohols, and derivatives [ST0403]	505.292	NA	1.00395	1
1.00_505.2920m/z	LMST04030184	null	C27H46O6	M+K	37	14.4	-1.29203	72.4183	3alpha,7alpha,22S-trihydroxy-5alpha-cholestan-26-oic acid	Sterol Lipids [ST]	Bile acids and derivatives [ST04]	C27 bile acids, alcohols, and derivatives [ST0403]	505.292	NA	1.00395	1
1.00_505.2920m/z	LMST04030185	null	C27H46O6	M+K	37.1	14.8	-1.29203	72.4183	3alpha,7alpha,12alpha,26-tetrahydroxy-5alpha-cholestan-27-oic acid	Sterol Lipids [ST]	Bile acids and derivatives [ST04]	C27 bile acids, alcohols, and derivatives [ST0403]	505.292	NA	1.00395	1
1.00_505.2920m/z	LMST04030189	null	C27H46O6	M+K	36.9	13.6	-1.29203	72.4183	(25R)-1beta,3alpha,7alpha,12alpha-tetrahydroxy-5beta-cholestan-26-oic acid	Sterol Lipids [ST]	Bile acids and derivatives [ST04]	C27 bile acids, alcohols, and derivatives [ST0403]	505.292	NA	1.00395	1
1.00_505.2920m/z	LMST04030190	null	C27H46O6	M+K	36.9	13.6	-1.29203	72.4183	(25S)-2beta,3alpha,7alpha,12alpha-tetrahydroxy-5beta-cholestan-26-oic acid	Sterol Lipids [ST]	Bile acids and derivatives [ST04]	C27 bile acids, alcohols, and derivatives [ST0403]	505.292	NA	1.00395	1
1.00_505.2920m/z	LMST04030193	null	C27H46O6	M+K	37	14.4	-1.29203	72.4183	3alpha,7alpha,12alpha,22S-tetrahydroxy-5beta-cholestan-26-oic acid	Sterol Lipids [ST]	Bile acids and derivatives [ST04]	C27 bile acids, alcohols, and derivatives [ST0403]	505.292	NA	1.00395	1
1.00_505.2920m/z	LMST04030194	null	C27H46O6	M+K	37	14.4	-1.29203	72.4183	(25S)-3alpha,7alpha,12alpha,24R-tetrahydroxy-5beta-cholestan-26-oic acid	Sterol Lipids [ST]	Bile acids and derivatives [ST04]	C27 bile acids, alcohols, and derivatives [ST0403]	505.292	NA	1.00395	1
1.00_505.2920m/z	LMST04030195	null	C27H46O6	M+K	37	14.4	-1.29203	72.4183	(25R)-3alpha,7alpha,12alpha,24R-tetrahydroxy-5beta-cholestan-26-oic acid	Sterol Lipids [ST]	Bile acids and derivatives [ST04]	C27 bile acids, alcohols, and derivatives [ST0403]	505.292	NA	1.00395	1
1.00_505.2920m/z	LMST04030196	null	C27H46O6	M+K	37	14.4	-1.29203	72.4183	(25S)-3alpha,7alpha,12alpha,24S-tetrahydroxy-5beta-cholestan-26-oic acid	Sterol Lipids [ST]	Bile acids and derivatives [ST04]	C27 bile acids, alcohols, and derivatives [ST0403]	505.292	NA	1.00395	1
1.00_505.2920m/z	LMST04030197	null	C27H46O6	M+K	37	14.4	-1.29203	72.4183	(25R)-3alpha,7alpha,12alpha,24S-tetrahydroxy-5beta-cholestan-26-oic acid	Sterol Lipids [ST]	Bile acids and derivatives [ST04]	C27 bile acids, alcohols, and derivatives [ST0403]	505.292	NA	1.00395	1
1.00_505.2920m/z	LMST04030198	null	C27H46O6	M+K	37.1	14.8	-1.29203	72.4183	3alpha,7alpha,12alpha,26-Tetrahydroxy-5beta-cholestan-27-oic acid	Sterol Lipids [ST]	Bile acids and derivatives [ST04]	C27 bile acids, alcohols, and derivatives [ST0403]	505.292	NA	1.00395	1
1.00_505.2920m/z	LMST04030207	null	C27H46O6	M+K	37.3	15.5	-1.29203	72.4183	3alpha,7alpha,15alpha,22S-Tetrahydroxy-5beta-cholestan-26-oic acid	Sterol Lipids [ST]	Bile acids and derivatives [ST04]	C27 bile acids, alcohols, and derivatives [ST0403]	505.292	NA	1.00395	1
1.00_505.2920m/z	LMST04030208	null	C27H46O6	M+K	37.4	16.2	-1.29203	72.4183	3alpha,7alpha,16alpha,22S-Tetrahydroxy-5beta-cholestan-26-oic acid	Sterol Lipids [ST]	Bile acids and derivatives [ST04]	C27 bile acids, alcohols, and derivatives [ST0403]	505.292	NA	1.00395	1
1.00_505.2920m/z	LMST04030209	null	C27H46O6	M+K	37.4	16.2	-1.29203	72.4183	3alpha,7alpha,16alpha,24R-Tetrahydroxy-5beta-cholestan-26-oic acid	Sterol Lipids [ST]	Bile acids and derivatives [ST04]	C27 bile acids, alcohols, and derivatives [ST0403]	505.292	NA	1.00395	1
1.00_505.2920m/z	LMST04030210	null	C27H46O6	M+K	36.1	9.78	-1.29203	72.4183	3alpha,7alpha,12alpha,16alpha-Tetrahydroxy-5beta-cholestan-26-oic acid	Sterol Lipids [ST]	Bile acids and derivatives [ST04]	C27 bile acids, alcohols, and derivatives [ST0403]	505.292	NA	1.00395	1
1.00_505.2920m/z	LMST05020013	null	C27H46O5S	M+Na	36.1	14.9	-7.92336	74.585	26-hydroxycholesterol 3-sulfate	Sterol Lipids [ST]	Steroid conjugates [ST05]	Sulfates [ST0502]	505.292	NA	1.00395	1
1.00_514.3510n	NA	NA	NA	NA	NA	NA	NA	NA	NA	NA	NA	NA	NA	NA	NA	NA
1.00_526.4089m/z	HMDB0035150	null	C37H48O	M+NH4	36.7	0.226	9.02724	93.157	2'-Apo-beta-carotenal	Lipids and lipid-like molecules	Prenol lipids	Sesquaterpenoids	526.409	NA	1.00395	1
1.00_526.4089m/z	HMDB0035853	null	C30H52O6	M+NH4	39.4	9.73	-2.52577	90.3715	Fasciculol C	Lipids and lipid-like molecules	Prenol lipids	Triterpenoids	526.409	NA	1.00395	1
1.00_526.4089m/z	LMST01031065	null	C30H52O6	M+NH4	37.5	0.31	-2.52577	90.3715	6beta-acetoxy-24-methylcholestan-3beta,5alpha,22R,24-tetrol	Sterol Lipids [ST]	Sterols [ST01]	Ergosterols and C24-methyl derivatives [ST0103]	526.409	NA	1.00395	1
1.00_554.4176m/z	HMDB0030463	null	C35H52O4	M+NH4	35.9	7.11	-5.2444	78.64	Hyperforin	Lipids and lipid-like molecules	Prenol lipids	Monoterpenoids	554.418	NA	1.00395	1
1.00_554.4176m/z	HMDB0114762	null	C28H57O7P	M+NH4	34.9	0	-0.827157	75.4047	LysoPA(a-25:0/0:0)	Lipids and lipid-like molecules	Glycerophospholipids	Glycerophosphates	554.418	NA	1.00395	1
1.00_558.3997n	NA	NA	NA	NA	NA	NA	NA	NA	NA	NA	NA	NA	NA	NA	NA	NA
1.00_563.4313m/z	HMDB0040820	null	C35H60N2O	M+K	23.9	7.57	-4.64026	17.5555	Nb-Pentacosanoyltryptamine	Organoheterocyclic compounds	Indoles and derivatives	Indoles	563.431	NA	1.00395	1
1.00_563.4313m/z	HMDB0071246	null	C32H60O6	M+Na	24.2	9.63	5.69653	17.7092	TG(8:0/8:0/a-13:0)[rac]	Lipids and lipid-like molecules	Glycerolipids	Triradylcglycerols	563.431	NA	1.00395	1
1.00_563.4313m/z	HMDB0071529	null	C32H60O6	M+Na	24.2	9.63	5.69653	17.7092	TG(8:0/8:0/i-13:0)	Lipids and lipid-like molecules	Glycerolipids	Triradylcglycerols	563.431	NA	1.00395	1
1.00_563.4313m/z	HMDB0072647	null	C32H60O6	M+Na	24.2	9.63	5.69653	17.7092	TG(8:0/8:0/13:0)	Lipids and lipid-like molecules	Glycerolipids	Triradylcglycerols	563.431	NA	1.00395	1
1.00_563.4313m/z	HMDB0096559	null	C32H60O6	M+Na	24.2	9.63	5.69653	17.7092	TG(a-13:0/8:0/8:0)[rac]	Lipids and lipid-like molecules	Glycerolipids	Triradylcglycerols	563.431	NA	1.00395	1
1.00_563.4313m/z	HMDB0096560	null	C32H60O6	M+Na	24.2	9.63	5.69653	17.7092	TG(i-13:0/8:0/8:0)	Lipids and lipid-like molecules	Glycerolipids	Triradylcglycerols	563.431	NA	1.00395	1
1.00_563.4313m/z	HMDB0096561	null	C32H60O6	M+Na	24.2	9.63	5.69653	17.7092	TG(13:0/8:0/8:0)	Lipids and lipid-like molecules	Glycerolipids	Triradylcglycerols	563.431	NA	1.00395	1
1.00_563.4313m/z	LMST01031126	null	C34H58O6	M+H	26.4	15.3	1.1965	17.9316	Campesteryl glucoside	Sterol Lipids [ST]	Sterols [ST01]	Ergosterols and C24-methyl derivatives [ST0103]	563.431	NA	1.00395	1
1.00_567.3323n	HMDB0010404	null	C30H50NO7P	M+H, M+K, M+Na	41.2	30.7	-0.369935	75.6238	LysoPC(22:6(4Z,7Z,10Z,13Z,16Z,19Z))	Lipids and lipid-like molecules	Glycerophospholipids	Glycerophosphocholines	568.34	567.332	1.00395	1
1.00_567.3323n	LMGP01050056	null	C30H50NO7P	M+H, M+K, M+Na	41.2	30.7	-0.369935	75.6238	PC(22:6(4Z,7Z,10Z,13Z,16Z,19Z)/0:0)	Glycerophospholipids [GP]	Glycerophosphocholines [GP01]	Monoacylglycerophosphocholines [GP0105]	568.34	567.332	1.00395	1
1.00_578.3024m/z	NA	NA	NA	NA	NA	NA	NA	NA	NA	NA	NA	NA	NA	NA	NA	NA
1.00_583.3775m/z	NA	NA	NA	NA	NA	NA	NA	NA	NA	NA	NA	NA	NA	NA	NA	NA
1.00_615.5051m/z	NA	NA	NA	NA	NA	NA	NA	NA	NA	NA	NA	NA	NA	NA	NA	NA
1.00_616.5057n	HMDB0007031	null	C39H68O5	M+Na, M+K	36.1	2.22	-1.65706	80.2093	DG(14:0/22:4(7Z,10Z,13Z,16Z)/0:0)	Lipids and lipid-like molecules	Glycerolipids	Diradylglycerols	655.391	616.506	1.00395	1
1.00_616.5057n	HMDB0007112	null	C39H68O5	M+Na, M+K	36.4	3.78	-1.65706	80.2093	DG(16:0/20:4(5Z,8Z,11Z,14Z)/0:0)	Lipids and lipid-like molecules	Glycerolipids	Diradylglycerols	655.391	616.506	1.00395	1
1.00_616.5057n	HMDB0007113	null	C39H68O5	M+Na, M+K	36.4	3.78	-1.65706	80.2093	DG(16:0/20:4(8Z,11Z,14Z,17Z)/0:0)	Lipids and lipid-like molecules	Glycerolipids	Diradylglycerols	655.391	616.506	1.00395	1
1.00_616.5057n	HMDB0007139	null	C39H68O5	M+Na, M+K	36.3	3.13	-1.65706	80.2093	DG(16:1(9Z)/20:3(5Z,8Z,11Z)/0:0)	Lipids and lipid-like molecules	Glycerolipids	Diradylglycerols	655.391	616.506	1.00395	1
1.00_616.5057n	HMDB0007140	null	C39H68O5	M+Na, M+K	36.3	3.13	-1.65706	80.2093	DG(16:1(9Z)/20:3(8Z,11Z,14Z)/0:0)	Lipids and lipid-like molecules	Glycerolipids	Diradylglycerols	655.391	616.506	1.00395	1
1.00_616.5057n	HMDB0007164	null	C39H68O5	M+Na, M+K	35.8	0.791	-1.65706	80.2093	DG(18:0/18:4(6Z,9Z,12Z,15Z)/0:0)	Lipids and lipid-like molecules	Fatty Acyls	Lineolic acids and derivatives	655.391	616.506	1.00395	1
1.00_616.5057n	HMDB0007191	null	C39H68O5	M+Na, M+K	36.3	3.41	-1.65706	80.2093	DG(18:1(11Z)/18:3(6Z,9Z,12Z)/0:0)	Lipids and lipid-like molecules	Fatty Acyls	Lineolic acids and derivatives	655.391	616.506	1.00395	1
1.00_616.5057n	HMDB0007192	null	C39H68O5	M+Na, M+K	36.3	3.41	-1.65706	80.2093	DG(18:1(11Z)/18:3(9Z,12Z,15Z)/0:0)	Lipids and lipid-like molecules	Fatty Acyls	Lineolic acids and derivatives	655.391	616.506	1.00395	1
1.00_616.5057n	HMDB0007220	null	C39H68O5	M+Na, M+K	36.3	3.41	-1.65706	80.2093	DG(18:1(9Z)/18:3(6Z,9Z,12Z)/0:0)	Lipids and lipid-like molecules	Fatty Acyls	Lineolic acids and derivatives	655.391	616.506	1.00395	1
1.00_616.5057n	HMDB0007221	null	C39H68O5	M+Na, M+K	36.3	3.41	-1.65706	80.2093	DG(18:1(9Z)/18:3(9Z,12Z,15Z)/0:0)	Lipids and lipid-like molecules	Fatty Acyls	Lineolic acids and derivatives	655.391	616.506	1.00395	1
1.00_616.5057n	HMDB0007248	null	C39H68O5	M+Na, M+K	36.3	3.48	-1.65706	80.2093	DG(18:2(9Z,12Z)/18:2(9Z,12Z)/0:0)	Lipids and lipid-like molecules	Fatty Acyls	Lineolic acids and derivatives	655.391	616.506	1.00395	1
1.00_616.5057n	HMDB0007275	null	C39H68O5	M+Na, M+K	36.5	4.39	-1.65706	80.2093	DG(18:3(6Z,9Z,12Z)/18:1(11Z)/0:0)	Lipids and lipid-like molecules	Fatty Acyls	Lineolic acids and derivatives	655.391	616.506	1.00395	1
1.00_616.5057n	HMDB0007276	null	C39H68O5	M+Na, M+K	36.5	4.39	-1.65706	80.2093	DG(18:3(6Z,9Z,12Z)/18:1(9Z)/0:0)	Lipids and lipid-like molecules	Fatty Acyls	Lineolic acids and derivatives	655.391	616.506	1.00395	1
1.00_616.5057n	HMDB0007304	null	C39H68O5	M+Na, M+K	36.5	4.39	-1.65706	80.2093	DG(18:3(9Z,12Z,15Z)/18:1(11Z)/0:0)	Lipids and lipid-like molecules	Fatty Acyls	Lineolic acids and derivatives	655.391	616.506	1.00395	1
1.00_616.5057n	HMDB0007305	null	C39H68O5	M+Na, M+K	36.5	4.39	-1.65706	80.2093	DG(18:3(9Z,12Z,15Z)/18:1(9Z)/0:0)	Lipids and lipid-like molecules	Fatty Acyls	Lineolic acids and derivatives	655.391	616.506	1.00395	1
1.00_616.5057n	HMDB0007332	null	C39H68O5	M+Na, M+K	35.8	0.791	-1.65706	80.2093	DG(18:4(6Z,9Z,12Z,15Z)/18:0/0:0)	Lipids and lipid-like molecules	Fatty Acyls	Lineolic acids and derivatives	655.391	616.506	1.00395	1
1.00_616.5057n	HMDB0007447	null	C39H68O5	M+Na, M+K	36.1	2.17	-1.65706	80.2093	DG(20:3(5Z,8Z,11Z)/16:1(9Z)/0:0)	Lipids and lipid-like molecules	Glycerolipids	Diradylglycerols	655.391	616.506	1.00395	1
1.00_616.5057n	HMDB0007476	null	C39H68O5	M+Na, M+K	36.1	2.17	-1.65706	80.2093	DG(20:3(8Z,11Z,14Z)/16:1(9Z)/0:0)	Lipids and lipid-like molecules	Glycerolipids	Diradylglycerols	655.391	616.506	1.00395	1
1.00_616.5057n	HMDB0007504	null	C39H68O5	M+Na, M+K	36.2	2.82	-1.65706	80.2093	DG(20:4(5Z,8Z,11Z,14Z)/16:0/0:0)	Lipids and lipid-like molecules	Glycerolipids	Diradylglycerols	655.391	616.506	1.00395	1
1.00_616.5057n	HMDB0007533	null	C39H68O5	M+Na, M+K	36.2	2.82	-1.65706	80.2093	DG(20:4(8Z,11Z,14Z,17Z)/16:0/0:0)	Lipids and lipid-like molecules	Glycerolipids	Diradylglycerols	655.391	616.506	1.00395	1
1.00_616.5057n	HMDB0007675	null	C39H68O5	M+Na, M+K	36.1	2.22	-1.65706	80.2093	DG(22:4(7Z,10Z,13Z,16Z)/14:0/0:0)	Lipids and lipid-like molecules	Glycerolipids	Diradylglycerols	655.391	616.506	1.00395	1
1.00_616.5057n	HMDB0055973	null	C39H68O5	M+Na, M+K	36.1	2.22	-1.65706	80.2093	DG(14:0/0:0/22:4n6)	Lipids and lipid-like molecules	Glycerolipids	Diradylglycerols	655.391	616.506	1.00395	1
1.00_616.5057n	HMDB0056026	null	C39H68O5	M+Na, M+K	36.4	3.78	-1.65706	80.2093	DG(16:0/0:0/20:4n6)	Lipids and lipid-like molecules	Fatty Acyls	Eicosanoids	655.391	616.506	1.00395	1
1.00_616.5057n	HMDB0056032	null	C39H68O5	M+Na, M+K	36.4	3.78	-1.65706	80.2093	DG(16:0/0:0/20:4n3)	Lipids and lipid-like molecules	Fatty Acyls	Eicosanoids	655.391	616.506	1.00395	1
1.00_616.5057n	HMDB0056057	null	C39H68O5	M+Na, M+K	35.8	0.791	-1.65706	80.2093	DG(18:0/0:0/18:4n3)	Lipids and lipid-like molecules	Fatty Acyls	Lineolic acids and derivatives	655.391	616.506	1.00395	1
1.00_616.5057n	HMDB0056160	null	C39H68O5	M+Na, M+K	36.3	3.13	-1.65706	80.2093	DG(16:1n7/0:0/20:3n9)	Lipids and lipid-like molecules	Fatty Acyls	Eicosanoids	655.391	616.506	1.00395	1
1.00_616.5057n	HMDB0056166	null	C39H68O5	M+Na, M+K	36.3	3.13	-1.65706	80.2093	DG(16:1n7/0:0/20:3n6)	Lipids and lipid-like molecules	Fatty Acyls	Eicosanoids	655.391	616.506	1.00395	1
1.00_616.5057n	HMDB0056184	null	C39H68O5	M+Na, M+K	36.5	4.39	-1.65706	80.2093	DG(18:1n7/0:0/18:3n6)	Lipids and lipid-like molecules	Fatty Acyls	Lineolic acids and derivatives	655.391	616.506	1.00395	1
1.00_616.5057n	HMDB0056191	null	C39H68O5	M+Na, M+K	36.5	4.39	-1.65706	80.2093	DG(18:1n7/0:0/18:3n3)	Lipids and lipid-like molecules	Fatty Acyls	Lineolic acids and derivatives	655.391	616.506	1.00395	1
1.00_616.5057n	HMDB0056203	null	C39H68O5	M+Na, M+K	36.5	4.39	-1.65706	80.2093	DG(18:1n9/0:0/18:3n6)	Lipids and lipid-like molecules	Fatty Acyls	Lineolic acids and derivatives	655.391	616.506	1.00395	1
1.00_616.5057n	HMDB0056210	null	C39H68O5	M+Na, M+K	36.5	4.39	-1.65706	80.2093	DG(18:1n9/0:0/18:3n3)	Lipids and lipid-like molecules	Fatty Acyls	Lineolic acids and derivatives	655.391	616.506	1.00395	1
1.00_616.5057n	LMGL02010063	null	C39H68O5	M+Na, M+K	36.3	3.48	-1.65706	80.2093	DG(18:2(9Z,12Z)/18:2(9Z,12Z)/0:0)	Glycerolipids [GL]	Diradylglycerols [GL02]	Diacylglycerols [GL0201]	655.391	616.506	1.00395	1
1.00_616.5057n	LMGL02010064	null	C39H68O5	M+Na, M+K	36.3	3.41	-1.65706	80.2093	DG(18:1(9Z)/18:3(9Z,12Z,15Z)/0:0)[iso2]	Glycerolipids [GL]	Diradylglycerols [GL02]	Diacylglycerols [GL0201]	655.391	616.506	1.00395	1
1.00_616.5057n	LMGL02010069	null	C39H68O5	M+Na, M+K	36.3	3.13	-1.65706	80.2093	DG(16:1(9Z)/20:3(8Z,11Z,14Z)/0:0)[iso2]	Glycerolipids [GL]	Diradylglycerols [GL02]	Diacylglycerols [GL0201]	655.391	616.506	1.00395	1
1.00_616.5057n	LMGL02010070	null	C39H68O5	M+Na, M+K	36.4	3.78	-1.65706	80.2093	DG(16:0/20:4(5Z,8Z,11Z,14Z)/0:0)[iso2]	Glycerolipids [GL]	Diradylglycerols [GL02]	Diacylglycerols [GL0201]	655.391	616.506	1.00395	1
1.00_616.5057n	LMGL02010399	null	C39H68O5	M+Na, M+K	36.1	2.22	-1.65706	80.2093	DG(14:0/22:4(7Z,10Z,13Z,16Z)/0:0)[iso2]	Glycerolipids [GL]	Diradylglycerols [GL02]	Diacylglycerols [GL0201]	655.391	616.506	1.00395	1
1.00_616.5057n	LMGL02010422	null	C39H68O5	M+Na, M+K	35.7	0.209	-1.65706	80.2093	DG(14:1(9Z)/22:3(10Z,13Z,16Z)/0:0)[iso2]	Glycerolipids [GL]	Diradylglycerols [GL02]	Diacylglycerols [GL0201]	655.391	616.506	1.00395	1
1.00_616.5057n	LMGL02010480	null	C39H68O5	M+Na, M+K	36.5	4.39	-1.65706	80.2093	DG(18:3(6Z,9Z,12Z)/18:1(9Z)/0:0)[iso2]	Glycerolipids [GL]	Diradylglycerols [GL02]	Diacylglycerols [GL0201]	655.391	616.506	1.00395	1
1.00_616.5057n	LMGL02010503	null	C39H68O5	M+Na, M+K	35.8	0.791	-1.65706	80.2093	DG(18:4(6Z,9Z,12Z,15Z)/18:0/0:0)[iso2]	Glycerolipids [GL]	Diradylglycerols [GL02]	Diacylglycerols [GL0201]	655.391	616.506	1.00395	1
1.00_620.4384m/z	NA	NA	NA	NA	NA	NA	NA	NA	NA	NA	NA	NA	NA	NA	NA	NA
1.00_621.4821m/z	HMDB0007071	null	C36H70O5	M+K	34.3	0.629	-5.73336	77.5893	DG(15:0/18:0/0:0)	Lipids and lipid-like molecules	Glycerolipids	Diradylglycerols	621.482	NA	1.00395	1
1.00_621.4821m/z	HMDB0007150	null	C41H66O5	M+H-H2O	34.4	2.46	-8.76027	79.3052	DG(16:1(9Z)/22:6(4Z,7Z,10Z,13Z,16Z,19Z)/0:0)	Lipids and lipid-like molecules	Glycerolipids	Diradylglycerols	621.482	NA	1.00395	1
1.00_621.4821m/z	HMDB0007155	null	C36H70O5	M+K	34.3	0.629	-5.73336	77.5893	DG(18:0/15:0/0:0)	Lipids and lipid-like molecules	Glycerolipids	Diradylglycerols	621.482	NA	1.00395	1
1.00_621.4821m/z	HMDB0007259	null	C41H66O5	M+H-H2O	34.5	2.76	-8.76027	79.3052	DG(18:2(9Z,12Z)/20:5(5Z,8Z,11Z,14Z,17Z)/0:0)	Lipids and lipid-like molecules	Glycerolipids	Diradylglycerols	621.482	NA	1.00395	1
1.00_621.4821m/z	HMDB0007286	null	C41H66O5	M+H-H2O	34.7	3.77	-8.76027	79.3052	DG(18:3(6Z,9Z,12Z)/20:4(5Z,8Z,11Z,14Z)/0:0)	Lipids and lipid-like molecules	Glycerolipids	Diradylglycerols	621.482	NA	1.00395	1
1.00_621.4821m/z	HMDB0007287	null	C41H66O5	M+H-H2O	34.7	3.77	-8.76027	79.3052	DG(18:3(6Z,9Z,12Z)/20:4(8Z,11Z,14Z,17Z)/0:0)	Lipids and lipid-like molecules	Glycerolipids	Diradylglycerols	621.482	NA	1.00395	1
1.00_621.4821m/z	HMDB0007315	null	C41H66O5	M+H-H2O	34.7	3.77	-8.76027	79.3052	DG(18:3(9Z,12Z,15Z)/20:4(5Z,8Z,11Z,14Z)/0:0)	Lipids and lipid-like molecules	Glycerolipids	Diradylglycerols	621.482	NA	1.00395	1
1.00_621.4821m/z	HMDB0007316	null	C41H66O5	M+H-H2O	34.6	3.16	-8.76027	79.3052	DG(18:3(9Z,12Z,15Z)/20:4(8Z,11Z,14Z,17Z)/0:0)	Lipids and lipid-like molecules	Glycerolipids	Diradylglycerols	621.482	NA	1.00395	1
1.00_621.4821m/z	HMDB0007342	null	C41H66O5	M+H-H2O	34.7	3.78	-8.76027	79.3052	DG(18:4(6Z,9Z,12Z,15Z)/20:3(5Z,8Z,11Z)/0:0)	Lipids and lipid-like molecules	Glycerolipids	Diradylglycerols	621.482	NA	1.00395	1
1.00_621.4821m/z	HMDB0007343	null	C41H66O5	M+H-H2O	34.7	3.77	-8.76027	79.3052	DG(18:4(6Z,9Z,12Z,15Z)/20:3(8Z,11Z,14Z)/0:0)	Lipids and lipid-like molecules	Glycerolipids	Diradylglycerols	621.482	NA	1.00395	1
1.00_621.4821m/z	HMDB0007454	null	C41H66O5	M+H-H2O	34.7	3.78	-8.76027	79.3052	DG(20:3(5Z,8Z,11Z)/18:4(6Z,9Z,12Z,15Z)/0:0)	Lipids and lipid-like molecules	Glycerolipids	Diradylglycerols	621.482	NA	1.00395	1
1.00_621.4821m/z	HMDB0007483	null	C41H66O5	M+H-H2O	34.7	3.77	-8.76027	79.3052	DG(20:3(8Z,11Z,14Z)/18:4(6Z,9Z,12Z,15Z)/0:0)	Lipids and lipid-like molecules	Glycerolipids	Diradylglycerols	621.482	NA	1.00395	1
1.00_621.4821m/z	HMDB0007510	null	C41H66O5	M+H-H2O	34.7	3.77	-8.76027	79.3052	DG(20:4(5Z,8Z,11Z,14Z)/18:3(6Z,9Z,12Z)/0:0)	Lipids and lipid-like molecules	Glycerolipids	Diradylglycerols	621.482	NA	1.00395	1
1.00_621.4821m/z	HMDB0007511	null	C41H66O5	M+H-H2O	34.7	3.77	-8.76027	79.3052	DG(20:4(5Z,8Z,11Z,14Z)/18:3(9Z,12Z,15Z)/0:0)	Lipids and lipid-like molecules	Glycerolipids	Diradylglycerols	621.482	NA	1.00395	1
1.00_621.4821m/z	HMDB0007539	null	C41H66O5	M+H-H2O	34.7	3.77	-8.76027	79.3052	DG(20:4(8Z,11Z,14Z,17Z)/18:3(6Z,9Z,12Z)/0:0)	Lipids and lipid-like molecules	Glycerolipids	Diradylglycerols	621.482	NA	1.00395	1
1.00_621.4821m/z	HMDB0007540	null	C41H66O5	M+H-H2O	34.6	3.16	-8.76027	79.3052	DG(20:4(8Z,11Z,14Z,17Z)/18:3(9Z,12Z,15Z)/0:0)	Lipids and lipid-like molecules	Glycerolipids	Diradylglycerols	621.482	NA	1.00395	1
1.00_621.4821m/z	HMDB0007567	null	C41H66O5	M+H-H2O	34.5	2.76	-8.76027	79.3052	DG(20:5(5Z,8Z,11Z,14Z,17Z)/18:2(9Z,12Z)/0:0)	Lipids and lipid-like molecules	Glycerolipids	Diradylglycerols	621.482	NA	1.00395	1
1.00_621.4821m/z	HMDB0007766	null	C41H66O5	M+H-H2O	34.5	2.77	-8.76027	79.3052	DG(22:6(4Z,7Z,10Z,13Z,16Z,19Z)/16:1(9Z)/0:0)	Lipids and lipid-like molecules	Glycerolipids	Diradylglycerols	621.482	NA	1.00395	1
1.00_621.4821m/z	HMDB0055983	null	C36H70O5	M+K	34.3	0.629	-5.73336	77.5893	DG(15:0/0:0/18:0)	Lipids and lipid-like molecules	Glycerolipids	Diradylglycerols	621.482	NA	1.00395	1
1.00_621.4821m/z	HMDB0056176	null	C41H66O5	M+H-H2O	34.5	2.77	-8.76027	79.3052	DG(16:1n7/0:0/22:6n3)	Lipids and lipid-like molecules	Glycerolipids	Diradylglycerols	621.482	NA	1.00395	1
1.00_621.4821m/z	HMDB0056246	null	C41H66O5	M+H-H2O	34.7	3.78	-8.76027	79.3052	DG(20:3n9/0:0/18:4n3)	Lipids and lipid-like molecules	Fatty Acyls	Eicosanoids	621.482	NA	1.00395	1
1.00_621.4821m/z	HMDB0056299	null	C41H66O5	M+H-H2O	34.7	3.77	-8.76027	79.3052	DG(18:3n6/0:0/20:4n6)	Lipids and lipid-like molecules	Fatty Acyls	Eicosanoids	621.482	NA	1.00395	1
1.00_621.4821m/z	HMDB0056305	null	C41H66O5	M+H-H2O	34.7	3.77	-8.76027	79.3052	DG(18:3n6/0:0/20:4n3)	Lipids and lipid-like molecules	Fatty Acyls	Eicosanoids	621.482	NA	1.00395	1
1.00_621.4821m/z	HMDB0056327	null	C41H66O5	M+H-H2O	34.7	3.77	-8.76027	79.3052	DG(20:3n6/0:0/18:4n3)	Lipids and lipid-like molecules	Fatty Acyls	Eicosanoids	621.482	NA	1.00395	1
1.00_621.4821m/z	HMDB0056336	null	C41H66O5	M+H-H2O	34.7	3.77	-8.76027	79.3052	DG(20:4n6/0:0/18:3n3)	Lipids and lipid-like molecules	Fatty Acyls	Eicosanoids	621.482	NA	1.00395	1
1.00_621.4821m/z	HMDB0056368	null	C41H66O5	M+H-H2O	34.6	3.16	-8.76027	79.3052	DG(18:3n3/0:0/20:4n3)	Lipids and lipid-like molecules	Fatty Acyls	Eicosanoids	621.482	NA	1.00395	1
1.00_621.4821m/z	HMDB0092957	null	C36H70O5	M+K	34.4	0.776	-5.73336	77.5893	DG(8:0/a-25:0/0:0)	Lipids and lipid-like molecules	Glycerolipids	Diradylglycerols	621.482	NA	1.00395	1
1.00_621.4821m/z	HMDB0092958	null	C36H70O5	M+K	34.4	0.776	-5.73336	77.5893	DG(8:0/0:0/a-25:0)	Lipids and lipid-like molecules	Glycerolipids	Diradylglycerols	621.482	NA	1.00395	1
1.00_621.4821m/z	HMDB0093111	null	C36H70O5	M+K	34.3	0.629	-5.73336	77.5893	DG(12:0/21:0/0:0)	Lipids and lipid-like molecules	Glycerolipids	Diradylglycerols	621.482	NA	1.00395	1
1.00_621.4821m/z	HMDB0093112	null	C36H70O5	M+K	34.3	0.629	-5.73336	77.5893	DG(12:0/0:0/21:0)	Lipids and lipid-like molecules	Glycerolipids	Diradylglycerols	621.482	NA	1.00395	1
1.00_621.4821m/z	HMDB0093113	null	C36H70O5	M+K	34.3	0.629	-5.73336	77.5893	DG(i-12:0/21:0/0:0)	Lipids and lipid-like molecules	Glycerolipids	Diradylglycerols	621.482	NA	1.00395	1
1.00_621.4821m/z	HMDB0093114	null	C36H70O5	M+K	34.3	0.629	-5.73336	77.5893	DG(i-12:0/0:0/21:0)	Lipids and lipid-like molecules	Glycerolipids	Diradylglycerols	621.482	NA	1.00395	1
1.00_621.4821m/z	HMDB0093115	null	C36H70O5	M+K	34.3	0.629	-5.73336	77.5893	DG(i-12:0/a-21:0/0:0)	Lipids and lipid-like molecules	Glycerolipids	Diradylglycerols	621.482	NA	1.00395	1
1.00_621.4821m/z	HMDB0093116	null	C36H70O5	M+K	34.3	0.629	-5.73336	77.5893	DG(i-12:0/0:0/a-21:0)	Lipids and lipid-like molecules	Glycerolipids	Diradylglycerols	621.482	NA	1.00395	1
1.00_621.4821m/z	HMDB0093117	null	C36H70O5	M+K	34.3	0.629	-5.73336	77.5893	DG(i-12:0/i-21:0/0:0)	Lipids and lipid-like molecules	Glycerolipids	Diradylglycerols	621.482	NA	1.00395	1
1.00_621.4821m/z	HMDB0093118	null	C36H70O5	M+K	34.3	0.629	-5.73336	77.5893	DG(i-12:0/0:0/i-21:0)	Lipids and lipid-like molecules	Glycerolipids	Diradylglycerols	621.482	NA	1.00395	1
1.00_621.4821m/z	HMDB0093119	null	C36H70O5	M+K	34.3	0.629	-5.73336	77.5893	DG(12:0/i-21:0/0:0)	Lipids and lipid-like molecules	Glycerolipids	Diradylglycerols	621.482	NA	1.00395	1
1.00_621.4821m/z	HMDB0093120	null	C36H70O5	M+K	34.3	0.629	-5.73336	77.5893	DG(12:0/0:0/i-21:0)	Lipids and lipid-like molecules	Glycerolipids	Diradylglycerols	621.482	NA	1.00395	1
1.00_621.4821m/z	HMDB0093121	null	C36H70O5	M+K	34.3	0.629	-5.73336	77.5893	DG(12:0/a-21:0/0:0)	Lipids and lipid-like molecules	Glycerolipids	Diradylglycerols	621.482	NA	1.00395	1
1.00_621.4821m/z	HMDB0093122	null	C36H70O5	M+K	34.3	0.629	-5.73336	77.5893	DG(12:0/0:0/a-21:0)	Lipids and lipid-like molecules	Glycerolipids	Diradylglycerols	621.482	NA	1.00395	1
1.00_621.4821m/z	HMDB0093265	null	C36H70O5	M+K	34.4	0.844	-5.73336	77.5893	DG(13:0/20:0/0:0)	Lipids and lipid-like molecules	Glycerolipids	Diradylglycerols	621.482	NA	1.00395	1
1.00_621.4821m/z	HMDB0093266	null	C36H70O5	M+K	34.4	0.844	-5.73336	77.5893	DG(13:0/0:0/20:0)	Lipids and lipid-like molecules	Glycerolipids	Diradylglycerols	621.482	NA	1.00395	1
1.00_621.4821m/z	HMDB0093267	null	C36H70O5	M+K	34.4	0.844	-5.73336	77.5893	DG(i-13:0/20:0/0:0)	Lipids and lipid-like molecules	Glycerolipids	Diradylglycerols	621.482	NA	1.00395	1
1.00_621.4821m/z	HMDB0093268	null	C36H70O5	M+K	34.4	0.844	-5.73336	77.5893	DG(i-13:0/0:0/20:0)	Lipids and lipid-like molecules	Glycerolipids	Diradylglycerols	621.482	NA	1.00395	1
1.00_621.4821m/z	HMDB0093269	null	C36H70O5	M+K	34.4	0.844	-5.73336	77.5893	DG(a-13:0/i-20:0/0:0)	Lipids and lipid-like molecules	Glycerolipids	Diradylglycerols	621.482	NA	1.00395	1
1.00_621.4821m/z	HMDB0093270	null	C36H70O5	M+K	34.4	0.844	-5.73336	77.5893	DG(a-13:0/0:0/i-20:0)	Lipids and lipid-like molecules	Glycerolipids	Diradylglycerols	621.482	NA	1.00395	1
1.00_621.4821m/z	HMDB0093271	null	C36H70O5	M+K	34.4	0.844	-5.73336	77.5893	DG(a-13:0/20:0/0:0)	Lipids and lipid-like molecules	Glycerolipids	Diradylglycerols	621.482	NA	1.00395	1
1.00_621.4821m/z	HMDB0093272	null	C36H70O5	M+K	34.4	0.844	-5.73336	77.5893	DG(a-13:0/0:0/20:0)	Lipids and lipid-like molecules	Glycerolipids	Diradylglycerols	621.482	NA	1.00395	1
1.00_621.4821m/z	HMDB0093273	null	C36H70O5	M+K	34.4	0.844	-5.73336	77.5893	DG(i-13:0/i-20:0/0:0)	Lipids and lipid-like molecules	Glycerolipids	Diradylglycerols	621.482	NA	1.00395	1
1.00_621.4821m/z	HMDB0093274	null	C36H70O5	M+K	34.4	0.844	-5.73336	77.5893	DG(i-13:0/0:0/i-20:0)	Lipids and lipid-like molecules	Glycerolipids	Diradylglycerols	621.482	NA	1.00395	1
1.00_621.4821m/z	HMDB0093275	null	C36H70O5	M+K	34.4	0.844	-5.73336	77.5893	DG(13:0/i-20:0/0:0)	Lipids and lipid-like molecules	Glycerolipids	Diradylglycerols	621.482	NA	1.00395	1
1.00_621.4821m/z	HMDB0093276	null	C36H70O5	M+K	34.4	0.844	-5.73336	77.5893	DG(13:0/0:0/i-20:0)	Lipids and lipid-like molecules	Glycerolipids	Diradylglycerols	621.482	NA	1.00395	1
1.00_621.4821m/z	HMDB0093387	null	C36H70O5	M+K	34.4	0.844	-5.73336	77.5893	DG(14:0/19:0/0:0)	Lipids and lipid-like molecules	Glycerolipids	Diradylglycerols	621.482	NA	1.00395	1
1.00_621.4821m/z	HMDB0093388	null	C36H70O5	M+K	34.4	0.844	-5.73336	77.5893	DG(14:0/0:0/19:0)	Lipids and lipid-like molecules	Glycerolipids	Diradylglycerols	621.482	NA	1.00395	1
1.00_621.4821m/z	HMDB0093389	null	C36H70O5	M+K	34.4	0.844	-5.73336	77.5893	DG(i-14:0/19:0/0:0)	Lipids and lipid-like molecules	Glycerolipids	Diradylglycerols	621.482	NA	1.00395	1
1.00_621.4821m/z	HMDB0093390	null	C36H70O5	M+K	34.4	0.844	-5.73336	77.5893	DG(i-14:0/0:0/19:0)	Lipids and lipid-like molecules	Glycerolipids	Diradylglycerols	621.482	NA	1.00395	1
1.00_621.4821m/z	HMDB0093391	null	C36H70O5	M+K	34.4	0.844	-5.73336	77.5893	DG(i-14:0/i-19:0/0:0)	Lipids and lipid-like molecules	Glycerolipids	Diradylglycerols	621.482	NA	1.00395	1
1.00_621.4821m/z	HMDB0093392	null	C36H70O5	M+K	34.4	0.844	-5.73336	77.5893	DG(i-14:0/0:0/i-19:0)	Lipids and lipid-like molecules	Glycerolipids	Diradylglycerols	621.482	NA	1.00395	1
1.00_621.4821m/z	HMDB0093393	null	C36H70O5	M+K	34.4	0.844	-5.73336	77.5893	DG(14:0/i-19:0/0:0)	Lipids and lipid-like molecules	Glycerolipids	Diradylglycerols	621.482	NA	1.00395	1
1.00_621.4821m/z	HMDB0093394	null	C36H70O5	M+K	34.4	0.844	-5.73336	77.5893	DG(14:0/0:0/i-19:0)	Lipids and lipid-like molecules	Glycerolipids	Diradylglycerols	621.482	NA	1.00395	1
1.00_621.4821m/z	HMDB0093524	null	C36H70O5	M+K	34.3	0.629	-5.73336	77.5893	DG(i-15:0/18:0/0:0)	Lipids and lipid-like molecules	Glycerolipids	Diradylglycerols	621.482	NA	1.00395	1
1.00_621.4821m/z	HMDB0093525	null	C36H70O5	M+K	34.3	0.629	-5.73336	77.5893	DG(i-15:0/0:0/18:0)	Lipids and lipid-like molecules	Glycerolipids	Diradylglycerols	621.482	NA	1.00395	1
1.00_621.4821m/z	HMDB0093526	null	C36H70O5	M+K	34.3	0.629	-5.73336	77.5893	DG(a-15:0/i-18:0/0:0)	Lipids and lipid-like molecules	Glycerolipids	Diradylglycerols	621.482	NA	1.00395	1
1.00_621.4821m/z	HMDB0093527	null	C36H70O5	M+K	34.3	0.629	-5.73336	77.5893	DG(a-15:0/0:0/i-18:0)	Lipids and lipid-like molecules	Glycerolipids	Diradylglycerols	621.482	NA	1.00395	1
1.00_621.4821m/z	HMDB0093528	null	C36H70O5	M+K	34.3	0.629	-5.73336	77.5893	DG(a-15:0/18:0/0:0)	Lipids and lipid-like molecules	Glycerolipids	Diradylglycerols	621.482	NA	1.00395	1
1.00_621.4821m/z	HMDB0093529	null	C36H70O5	M+K	34.3	0.629	-5.73336	77.5893	DG(a-15:0/0:0/18:0)	Lipids and lipid-like molecules	Glycerolipids	Diradylglycerols	621.482	NA	1.00395	1
1.00_621.4821m/z	HMDB0093530	null	C36H70O5	M+K	34.3	0.629	-5.73336	77.5893	DG(i-15:0/i-18:0/0:0)	Lipids and lipid-like molecules	Glycerolipids	Diradylglycerols	621.482	NA	1.00395	1
1.00_621.4821m/z	HMDB0093531	null	C36H70O5	M+K	34.3	0.629	-5.73336	77.5893	DG(i-15:0/0:0/i-18:0)	Lipids and lipid-like molecules	Glycerolipids	Diradylglycerols	621.482	NA	1.00395	1
1.00_621.4821m/z	HMDB0093532	null	C36H70O5	M+K	34.3	0.629	-5.73336	77.5893	DG(15:0/i-18:0/0:0)	Lipids and lipid-like molecules	Glycerolipids	Diradylglycerols	621.482	NA	1.00395	1
1.00_621.4821m/z	HMDB0093533	null	C36H70O5	M+K	34.3	0.629	-5.73336	77.5893	DG(15:0/0:0/i-18:0)	Lipids and lipid-like molecules	Glycerolipids	Diradylglycerols	621.482	NA	1.00395	1
1.00_621.4821m/z	HMDB0093648	null	C36H70O5	M+K	34.5	1.24	-5.73336	77.5893	DG(16:0/17:0/0:0)	Lipids and lipid-like molecules	Glycerolipids	Diradylglycerols	621.482	NA	1.00395	1
1.00_621.4821m/z	HMDB0093649	null	C36H70O5	M+K	34.5	1.24	-5.73336	77.5893	DG(16:0/0:0/17:0)	Lipids and lipid-like molecules	Glycerolipids	Diradylglycerols	621.482	NA	1.00395	1
1.00_621.4821m/z	HMDB0093650	null	C36H70O5	M+K	34.5	1.24	-5.73336	77.5893	DG(i-16:0/17:0/0:0)	Lipids and lipid-like molecules	Glycerolipids	Diradylglycerols	621.482	NA	1.00395	1
1.00_621.4821m/z	HMDB0093651	null	C36H70O5	M+K	34.5	1.24	-5.73336	77.5893	DG(i-16:0/0:0/17:0)	Lipids and lipid-like molecules	Glycerolipids	Diradylglycerols	621.482	NA	1.00395	1
1.00_621.4821m/z	HMDB0093652	null	C36H70O5	M+K	34.5	1.24	-5.73336	77.5893	DG(i-16:0/a-17:0/0:0)	Lipids and lipid-like molecules	Glycerolipids	Diradylglycerols	621.482	NA	1.00395	1
1.00_621.4821m/z	HMDB0093653	null	C36H70O5	M+K	34.5	1.24	-5.73336	77.5893	DG(i-16:0/0:0/a-17:0)	Lipids and lipid-like molecules	Glycerolipids	Diradylglycerols	621.482	NA	1.00395	1
1.00_621.4821m/z	HMDB0093654	null	C36H70O5	M+K	34.5	1.24	-5.73336	77.5893	DG(i-16:0/i-17:0/0:0)	Lipids and lipid-like molecules	Glycerolipids	Diradylglycerols	621.482	NA	1.00395	1
1.00_621.4821m/z	HMDB0093655	null	C36H70O5	M+K	34.5	1.24	-5.73336	77.5893	DG(i-16:0/0:0/i-17:0)	Lipids and lipid-like molecules	Glycerolipids	Diradylglycerols	621.482	NA	1.00395	1
1.00_621.4821m/z	HMDB0093656	null	C36H70O5	M+K	34.5	1.24	-5.73336	77.5893	DG(16:0/i-17:0/0:0)	Lipids and lipid-like molecules	Glycerolipids	Diradylglycerols	621.482	NA	1.00395	1
1.00_621.4821m/z	HMDB0093657	null	C36H70O5	M+K	34.5	1.24	-5.73336	77.5893	DG(16:0/0:0/i-17:0)	Lipids and lipid-like molecules	Glycerolipids	Diradylglycerols	621.482	NA	1.00395	1
1.00_621.4821m/z	HMDB0093658	null	C36H70O5	M+K	34.5	1.24	-5.73336	77.5893	DG(16:0/a-17:0/0:0)	Lipids and lipid-like molecules	Glycerolipids	Diradylglycerols	621.482	NA	1.00395	1
1.00_621.4821m/z	HMDB0093659	null	C36H70O5	M+K	34.5	1.24	-5.73336	77.5893	DG(16:0/0:0/a-17:0)	Lipids and lipid-like molecules	Glycerolipids	Diradylglycerols	621.482	NA	1.00395	1
1.00_621.4821m/z	HMDB0093778	null	C36H70O5	M+K	34.5	1.24	-5.73336	77.5893	DG(17:0/16:0/0:0)	Lipids and lipid-like molecules	Glycerolipids	Diradylglycerols	621.482	NA	1.00395	1
1.00_621.4821m/z	HMDB0093779	null	C36H70O5	M+K	34.5	1.24	-5.73336	77.5893	DG(17:0/0:0/16:0)	Lipids and lipid-like molecules	Glycerolipids	Diradylglycerols	621.482	NA	1.00395	1
1.00_621.4821m/z	HMDB0093780	null	C36H70O5	M+K	34.5	1.24	-5.73336	77.5893	DG(i-17:0/16:0/0:0)	Lipids and lipid-like molecules	Glycerolipids	Diradylglycerols	621.482	NA	1.00395	1
1.00_621.4821m/z	HMDB0093781	null	C36H70O5	M+K	34.5	1.24	-5.73336	77.5893	DG(i-17:0/0:0/16:0)	Lipids and lipid-like molecules	Glycerolipids	Diradylglycerols	621.482	NA	1.00395	1
1.00_621.4821m/z	HMDB0093782	null	C36H70O5	M+K	34.5	1.24	-5.73336	77.5893	DG(a-17:0/i-16:0/0:0)	Lipids and lipid-like molecules	Glycerolipids	Diradylglycerols	621.482	NA	1.00395	1
1.00_621.4821m/z	HMDB0093783	null	C36H70O5	M+K	34.5	1.24	-5.73336	77.5893	DG(a-17:0/0:0/i-16:0)	Lipids and lipid-like molecules	Glycerolipids	Diradylglycerols	621.482	NA	1.00395	1
1.00_621.4821m/z	HMDB0093784	null	C36H70O5	M+K	34.5	1.24	-5.73336	77.5893	DG(a-17:0/16:0/0:0)	Lipids and lipid-like molecules	Glycerolipids	Diradylglycerols	621.482	NA	1.00395	1
1.00_621.4821m/z	HMDB0093785	null	C36H70O5	M+K	34.5	1.24	-5.73336	77.5893	DG(a-17:0/0:0/16:0)	Lipids and lipid-like molecules	Glycerolipids	Diradylglycerols	621.482	NA	1.00395	1
1.00_621.4821m/z	HMDB0093786	null	C36H70O5	M+K	34.5	1.24	-5.73336	77.5893	DG(i-17:0/i-16:0/0:0)	Lipids and lipid-like molecules	Glycerolipids	Diradylglycerols	621.482	NA	1.00395	1
1.00_621.4821m/z	HMDB0093787	null	C36H70O5	M+K	34.5	1.24	-5.73336	77.5893	DG(i-17:0/0:0/i-16:0)	Lipids and lipid-like molecules	Glycerolipids	Diradylglycerols	621.482	NA	1.00395	1
1.00_621.4821m/z	HMDB0093788	null	C36H70O5	M+K	34.5	1.24	-5.73336	77.5893	DG(17:0/i-16:0/0:0)	Lipids and lipid-like molecules	Glycerolipids	Diradylglycerols	621.482	NA	1.00395	1
1.00_621.4821m/z	HMDB0093789	null	C36H70O5	M+K	34.5	1.24	-5.73336	77.5893	DG(17:0/0:0/i-16:0)	Lipids and lipid-like molecules	Glycerolipids	Diradylglycerols	621.482	NA	1.00395	1
1.00_621.4821m/z	HMDB0093921	null	C36H70O5	M+K	34.3	0.629	-5.73336	77.5893	DG(18:0/0:0/15:0)	Lipids and lipid-like molecules	Glycerolipids	Diradylglycerols	621.482	NA	1.00395	1
1.00_621.4821m/z	HMDB0093922	null	C36H70O5	M+K	34.3	0.629	-5.73336	77.5893	DG(i-18:0/15:0/0:0)	Lipids and lipid-like molecules	Glycerolipids	Diradylglycerols	621.482	NA	1.00395	1
1.00_621.4821m/z	HMDB0093923	null	C36H70O5	M+K	34.3	0.629	-5.73336	77.5893	DG(i-18:0/0:0/15:0)	Lipids and lipid-like molecules	Glycerolipids	Diradylglycerols	621.482	NA	1.00395	1
1.00_621.4821m/z	HMDB0093924	null	C36H70O5	M+K	34.3	0.629	-5.73336	77.5893	DG(i-18:0/a-15:0/0:0)	Lipids and lipid-like molecules	Glycerolipids	Diradylglycerols	621.482	NA	1.00395	1
1.00_621.4821m/z	HMDB0093925	null	C36H70O5	M+K	34.3	0.629	-5.73336	77.5893	DG(i-18:0/0:0/a-15:0)	Lipids and lipid-like molecules	Glycerolipids	Diradylglycerols	621.482	NA	1.00395	1
1.00_621.4821m/z	HMDB0093926	null	C36H70O5	M+K	34.3	0.629	-5.73336	77.5893	DG(i-18:0/i-15:0/0:0)	Lipids and lipid-like molecules	Glycerolipids	Diradylglycerols	621.482	NA	1.00395	1
1.00_621.4821m/z	HMDB0093927	null	C36H70O5	M+K	34.3	0.629	-5.73336	77.5893	DG(i-18:0/0:0/i-15:0)	Lipids and lipid-like molecules	Glycerolipids	Diradylglycerols	621.482	NA	1.00395	1
1.00_621.4821m/z	HMDB0093928	null	C36H70O5	M+K	34.3	0.629	-5.73336	77.5893	DG(18:0/i-15:0/0:0)	Lipids and lipid-like molecules	Glycerolipids	Diradylglycerols	621.482	NA	1.00395	1
1.00_621.4821m/z	HMDB0093929	null	C36H70O5	M+K	34.3	0.629	-5.73336	77.5893	DG(18:0/0:0/i-15:0)	Lipids and lipid-like molecules	Glycerolipids	Diradylglycerols	621.482	NA	1.00395	1
1.00_621.4821m/z	HMDB0093930	null	C36H70O5	M+K	34.3	0.629	-5.73336	77.5893	DG(18:0/a-15:0/0:0)	Lipids and lipid-like molecules	Glycerolipids	Diradylglycerols	621.482	NA	1.00395	1
1.00_621.4821m/z	HMDB0093931	null	C36H70O5	M+K	34.3	0.629	-5.73336	77.5893	DG(18:0/0:0/a-15:0)	Lipids and lipid-like molecules	Glycerolipids	Diradylglycerols	621.482	NA	1.00395	1
1.00_621.4821m/z	HMDB0094025	null	C36H70O5	M+K	34.4	0.844	-5.73336	77.5893	DG(19:0/14:0/0:0)	Lipids and lipid-like molecules	Glycerolipids	Diradylglycerols	621.482	NA	1.00395	1
1.00_621.4821m/z	HMDB0094026	null	C36H70O5	M+K	34.4	0.844	-5.73336	77.5893	DG(19:0/0:0/14:0)	Lipids and lipid-like molecules	Glycerolipids	Diradylglycerols	621.482	NA	1.00395	1
1.00_621.4821m/z	HMDB0094027	null	C36H70O5	M+K	34.4	0.844	-5.73336	77.5893	DG(i-19:0/14:0/0:0)	Lipids and lipid-like molecules	Glycerolipids	Diradylglycerols	621.482	NA	1.00395	1
1.00_621.4821m/z	HMDB0094028	null	C36H70O5	M+K	34.4	0.844	-5.73336	77.5893	DG(i-19:0/0:0/14:0)	Lipids and lipid-like molecules	Glycerolipids	Diradylglycerols	621.482	NA	1.00395	1
1.00_621.4821m/z	HMDB0094029	null	C36H70O5	M+K	34.4	0.844	-5.73336	77.5893	DG(i-19:0/i-14:0/0:0)	Lipids and lipid-like molecules	Glycerolipids	Diradylglycerols	621.482	NA	1.00395	1
1.00_621.4821m/z	HMDB0094030	null	C36H70O5	M+K	34.4	0.844	-5.73336	77.5893	DG(i-19:0/0:0/i-14:0)	Lipids and lipid-like molecules	Glycerolipids	Diradylglycerols	621.482	NA	1.00395	1
1.00_621.4821m/z	HMDB0094031	null	C36H70O5	M+K	34.4	0.844	-5.73336	77.5893	DG(19:0/i-14:0/0:0)	Lipids and lipid-like molecules	Glycerolipids	Diradylglycerols	621.482	NA	1.00395	1
1.00_621.4821m/z	HMDB0094032	null	C36H70O5	M+K	34.4	0.844	-5.73336	77.5893	DG(19:0/0:0/i-14:0)	Lipids and lipid-like molecules	Glycerolipids	Diradylglycerols	621.482	NA	1.00395	1
1.00_621.4821m/z	HMDB0094133	null	C36H70O5	M+K	34.3	0.629	-5.73336	77.5893	DG(20:0/13:0/0:0)	Lipids and lipid-like molecules	Glycerolipids	Diradylglycerols	621.482	NA	1.00395	1
1.00_621.4821m/z	HMDB0094134	null	C36H70O5	M+K	34.4	0.844	-5.73336	77.5893	DG(20:0/0:0/13:0)	Lipids and lipid-like molecules	Glycerolipids	Diradylglycerols	621.482	NA	1.00395	1
1.00_621.4821m/z	HMDB0094135	null	C36H70O5	M+K	34.3	0.629	-5.73336	77.5893	DG(i-20:0/13:0/0:0)	Lipids and lipid-like molecules	Glycerolipids	Diradylglycerols	621.482	NA	1.00395	1
1.00_621.4821m/z	HMDB0094136	null	C36H70O5	M+K	34.4	0.844	-5.73336	77.5893	DG(i-20:0/0:0/13:0)	Lipids and lipid-like molecules	Glycerolipids	Diradylglycerols	621.482	NA	1.00395	1
1.00_621.4821m/z	HMDB0094137	null	C36H70O5	M+K	34.3	0.629	-5.73336	77.5893	DG(i-20:0/a-13:0/0:0)	Lipids and lipid-like molecules	Glycerolipids	Diradylglycerols	621.482	NA	1.00395	1
1.00_621.4821m/z	HMDB0094138	null	C36H70O5	M+K	34.4	0.844	-5.73336	77.5893	DG(i-20:0/0:0/a-13:0)	Lipids and lipid-like molecules	Glycerolipids	Diradylglycerols	621.482	NA	1.00395	1
1.00_621.4821m/z	HMDB0094139	null	C36H70O5	M+K	34.3	0.629	-5.73336	77.5893	DG(i-20:0/i-13:0/0:0)	Lipids and lipid-like molecules	Glycerolipids	Diradylglycerols	621.482	NA	1.00395	1
1.00_621.4821m/z	HMDB0094140	null	C36H70O5	M+K	34.4	0.844	-5.73336	77.5893	DG(i-20:0/0:0/i-13:0)	Lipids and lipid-like molecules	Glycerolipids	Diradylglycerols	621.482	NA	1.00395	1
1.00_621.4821m/z	HMDB0094141	null	C36H70O5	M+K	34.3	0.629	-5.73336	77.5893	DG(20:0/i-13:0/0:0)	Lipids and lipid-like molecules	Glycerolipids	Diradylglycerols	621.482	NA	1.00395	1
1.00_621.4821m/z	HMDB0094142	null	C36H70O5	M+K	34.4	0.844	-5.73336	77.5893	DG(20:0/0:0/i-13:0)	Lipids and lipid-like molecules	Glycerolipids	Diradylglycerols	621.482	NA	1.00395	1
1.00_621.4821m/z	HMDB0094143	null	C36H70O5	M+K	34.3	0.629	-5.73336	77.5893	DG(20:0/a-13:0/0:0)	Lipids and lipid-like molecules	Glycerolipids	Diradylglycerols	621.482	NA	1.00395	1
1.00_621.4821m/z	HMDB0094144	null	C36H70O5	M+K	34.4	0.844	-5.73336	77.5893	DG(20:0/0:0/a-13:0)	Lipids and lipid-like molecules	Glycerolipids	Diradylglycerols	621.482	NA	1.00395	1
1.00_621.4821m/z	HMDB0094241	null	C36H70O5	M+K	34.3	0.629	-5.73336	77.5893	DG(21:0/12:0/0:0)	Lipids and lipid-like molecules	Glycerolipids	Diradylglycerols	621.482	NA	1.00395	1
1.00_621.4821m/z	HMDB0094242	null	C36H70O5	M+K	34.3	0.629	-5.73336	77.5893	DG(21:0/0:0/12:0)	Lipids and lipid-like molecules	Glycerolipids	Diradylglycerols	621.482	NA	1.00395	1
1.00_621.4821m/z	HMDB0094243	null	C36H70O5	M+K	34.3	0.629	-5.73336	77.5893	DG(i-21:0/12:0/0:0)	Lipids and lipid-like molecules	Glycerolipids	Diradylglycerols	621.482	NA	1.00395	1
1.00_621.4821m/z	HMDB0094244	null	C36H70O5	M+K	34.3	0.629	-5.73336	77.5893	DG(i-21:0/0:0/12:0)	Lipids and lipid-like molecules	Glycerolipids	Diradylglycerols	621.482	NA	1.00395	1
1.00_621.4821m/z	HMDB0094245	null	C36H70O5	M+K	34.3	0.629	-5.73336	77.5893	DG(a-21:0/i-12:0/0:0)	Lipids and lipid-like molecules	Glycerolipids	Diradylglycerols	621.482	NA	1.00395	1
1.00_621.4821m/z	HMDB0094246	null	C36H70O5	M+K	34.3	0.629	-5.73336	77.5893	DG(a-21:0/0:0/i-12:0)	Lipids and lipid-like molecules	Glycerolipids	Diradylglycerols	621.482	NA	1.00395	1
1.00_621.4821m/z	HMDB0094247	null	C36H70O5	M+K	34.3	0.629	-5.73336	77.5893	DG(a-21:0/12:0/0:0)	Lipids and lipid-like molecules	Glycerolipids	Diradylglycerols	621.482	NA	1.00395	1
1.00_621.4821m/z	HMDB0094248	null	C36H70O5	M+K	34.3	0.629	-5.73336	77.5893	DG(a-21:0/0:0/12:0)	Lipids and lipid-like molecules	Glycerolipids	Diradylglycerols	621.482	NA	1.00395	1
1.00_621.4821m/z	HMDB0094249	null	C36H70O5	M+K	34.3	0.629	-5.73336	77.5893	DG(i-21:0/i-12:0/0:0)	Lipids and lipid-like molecules	Glycerolipids	Diradylglycerols	621.482	NA	1.00395	1
1.00_621.4821m/z	HMDB0094250	null	C36H70O5	M+K	34.3	0.629	-5.73336	77.5893	DG(i-21:0/0:0/i-12:0)	Lipids and lipid-like molecules	Glycerolipids	Diradylglycerols	621.482	NA	1.00395	1
1.00_621.4821m/z	HMDB0094251	null	C36H70O5	M+K	34.3	0.629	-5.73336	77.5893	DG(21:0/i-12:0/0:0)	Lipids and lipid-like molecules	Glycerolipids	Diradylglycerols	621.482	NA	1.00395	1
1.00_621.4821m/z	HMDB0094252	null	C36H70O5	M+K	34.3	0.629	-5.73336	77.5893	DG(21:0/0:0/i-12:0)	Lipids and lipid-like molecules	Glycerolipids	Diradylglycerols	621.482	NA	1.00395	1
1.00_621.4821m/z	HMDB0094582	null	C36H70O5	M+K	34.4	0.776	-5.73336	77.5893	DG(a-25:0/8:0/0:0)	Lipids and lipid-like molecules	Glycerolipids	Diradylglycerols	621.482	NA	1.00395	1
1.00_621.4821m/z	HMDB0094583	null	C36H70O5	M+K	34.4	0.776	-5.73336	77.5893	DG(a-25:0/0:0/8:0)	Lipids and lipid-like molecules	Glycerolipids	Diradylglycerols	621.482	NA	1.00395	1
1.00_621.4821m/z	LMGL02010012	null	C36H70O5	M+K	34.5	1.24	-5.73336	77.5893	DG(16:0/17:0/0:0)[iso2]	Glycerolipids [GL]	Diradylglycerols [GL02]	Diacylglycerols [GL0201]	621.482	NA	1.00395	1
1.00_621.4821m/z	LMGL02010142	null	C41H66O5	M+H-H2O	34.7	3.77	-8.76027	79.3052	DG(18:3(9Z,12Z,15Z)/20:4(5Z,8Z,11Z,14Z)/0:0)[iso2]	Glycerolipids [GL]	Diradylglycerols [GL02]	Diacylglycerols [GL0201]	621.482	NA	1.00395	1
1.00_621.4821m/z	LMGL02010143	null	C41H66O5	M+H-H2O	34.5	2.76	-8.76027	79.3052	DG(18:2(9Z,12Z)/20:5(5Z,8Z,11Z,14Z,17Z)/0:0)[iso2]	Glycerolipids [GL]	Diradylglycerols [GL02]	Diacylglycerols [GL0201]	621.482	NA	1.00395	1
1.00_621.4821m/z	LMGL02010174	null	C41H66O5	M+H-H2O	34.4	2.46	-8.76027	79.3052	DG(16:1(9Z)/22:6(4Z,7Z,10Z,13Z,16Z,19Z)/0:0)[iso2]	Glycerolipids [GL]	Diradylglycerols [GL02]	Diacylglycerols [GL0201]	621.482	NA	1.00395	1
1.00_621.4821m/z	LMGL02010346	null	C36H70O5	M+K	34.3	0.629	-5.73336	77.5893	DG(12:0/21:0/0:0)[iso2]	Glycerolipids [GL]	Diradylglycerols [GL02]	Diacylglycerols [GL0201]	621.482	NA	1.00395	1
1.00_621.4821m/z	LMGL02010364	null	C36H70O5	M+K	34.4	0.844	-5.73336	77.5893	DG(13:0/20:0/0:0)[iso2]	Glycerolipids [GL]	Diradylglycerols [GL02]	Diacylglycerols [GL0201]	621.482	NA	1.00395	1
1.00_621.4821m/z	LMGL02010387	null	C36H70O5	M+K	34.4	0.844	-5.73336	77.5893	DG(14:0/19:0/0:0)[iso2]	Glycerolipids [GL]	Diradylglycerols [GL02]	Diacylglycerols [GL0201]	621.482	NA	1.00395	1
1.00_621.4821m/z	LMGL02010431	null	C36H70O5	M+K	34.3	0.629	-5.73336	77.5893	DG(15:0/18:0/0:0)[iso2]	Glycerolipids [GL]	Diradylglycerols [GL02]	Diacylglycerols [GL0201]	621.482	NA	1.00395	1
1.00_621.4821m/z	LMGL02010488	null	C41H66O5	M+H-H2O	34.7	3.77	-8.76027	79.3052	DG(18:3(6Z,9Z,12Z)/20:4(5Z,8Z,11Z,14Z)/0:0)[iso2]	Glycerolipids [GL]	Diradylglycerols [GL02]	Diacylglycerols [GL0201]	621.482	NA	1.00395	1
1.00_621.4821m/z	LMGL02010511	null	C41H66O5	M+H-H2O	34.7	3.77	-8.76027	79.3052	DG(18:4(6Z,9Z,12Z,15Z)/20:3(8Z,11Z,14Z)/0:0)[iso2]	Glycerolipids [GL]	Diradylglycerols [GL02]	Diacylglycerols [GL0201]	621.482	NA	1.00395	1
1.00_621.4821m/z	LMGL02070007	null	C41H64O4	M+H	33.9	0.0122	-9.01455	79.4262	1-(6-[5]-ladderane-hexanoyl)-2-(8-[3]-ladderane-octanyl)-sn-glycerol	Glycerolipids [GL]	Diradylglycerols [GL02]	1-acyl,2-alkylglycerols [GL0207]	621.482	NA	1.00395	1
1.00_621.4821m/z	LMGP10020006	null	C34H69O7P	M+H	34.2	0.629	-5.19599	76.5967	PA(O-16:0/15:0)	Glycerophospholipids [GP]	Glycerophosphates [GP10]	1-alkyl,2-acylglycerophosphates [GP1002]	621.482	NA	1.00395	1
1.00_621.4821m/z	LMGP10020020	null	C34H69O7P	M+H	34.2	0.629	-5.19599	76.5967	PA(O-18:0/13:0)	Glycerophospholipids [GP]	Glycerophosphates [GP10]	1-alkyl,2-acylglycerophosphates [GP1002]	621.482	NA	1.00395	1
1.00_623.3519m/z	HMDB0029333	null	C33H43N5O6	M+NH4	39.2	22	-5.3414	80.0126	Amphibine H	Organic acids and derivatives	Carboxylic acids and derivatives	Amino acids, peptides, and analogues	623.352	NA	1.00395	1
1.00_623.3519m/z	HMDB0029625	null	C37H50O8	M+H	36.7	13.5	-9.51009	80.6571	3-O-Protocatechuoylceanothic acid	Lipids and lipid-like molecules	Prenol lipids	Triterpenoids	623.352	NA	1.00395	1
1.00_652.2926n	NA	NA	NA	NA	NA	NA	NA	NA	NA	NA	NA	NA	NA	NA	NA	NA
1.00_685.3165n	NA	NA	NA	NA	NA	NA	NA	NA	NA	NA	NA	NA	NA	NA	NA	NA
1.00_688.3658m/z	NA	NA	NA	NA	NA	NA	NA	NA	NA	NA	NA	NA	NA	NA	NA	NA
1.00_690.3974m/z	NA	NA	NA	NA	NA	NA	NA	NA	NA	NA	NA	NA	NA	NA	NA	NA
1.00_704.4012n	NA	NA	NA	NA	NA	NA	NA	NA	NA	NA	NA	NA	NA	NA	NA	NA
1.00_714.5353m/z	HMDB0013341	null	C38H78NO7P	M+Na	35.2	1.12	-8.01149	83.6789	PC(o-14:0/16:0)	null	null	null	714.535	NA	1.00395	1
1.00_714.5353m/z	LMGP01020012	null	C38H78NO7P	M+Na	35.2	1.12	-8.01149	83.6789	PC(O-14:0/16:0)	Glycerophospholipids [GP]	Glycerophosphocholines [GP01]	1-alkyl,2-acylglycerophosphocholines [GP0102]	714.535	NA	1.00395	1
1.00_714.5353m/z	LMGP01020178	null	C38H78NO7P	M+Na	35.5	2.94	-8.01149	83.6789	PC(O-16:0/14:0)	Glycerophospholipids [GP]	Glycerophosphocholines [GP01]	1-alkyl,2-acylglycerophosphocholines [GP0102]	714.535	NA	1.00395	1
1.00_714.5353m/z	LMGP01020193	null	C38H78NO7P	M+Na	35.5	2.54	-8.01149	83.6789	PC(O-18:0/12:0)	Glycerophospholipids [GP]	Glycerophosphocholines [GP01]	1-alkyl,2-acylglycerophosphocholines [GP0102]	714.535	NA	1.00395	1
1.00_714.5353m/z	LMGP02020042	null	C38H78NO7P	M+Na	36.1	5.96	-8.01149	83.6789	PE(O-18:0/15:0)	Glycerophospholipids [GP]	Glycerophosphoethanolamines [GP02]	1-alkyl,2-acylglycerophosphoethanolamines [GP0202]	714.535	NA	1.00395	1
1.00_714.5353m/z	LMGP02020062	null	C38H78NO7P	M+Na	36.4	7.23	-8.01149	83.6789	PE(O-20:0/13:0)	Glycerophospholipids [GP]	Glycerophosphoethanolamines [GP02]	1-alkyl,2-acylglycerophosphoethanolamines [GP0202]	714.535	NA	1.00395	1
1.00_714.5353m/z	LMGP02020102	null	C38H78NO7P	M+Na	36	5.14	-8.01149	83.6789	PE(O-16:0/17:0)	Glycerophospholipids [GP]	Glycerophosphoethanolamines [GP02]	1-alkyl,2-acylglycerophosphoethanolamines [GP0202]	714.535	NA	1.00395	1
1.00_804.4609m/z	LMGP03030022	null	C42H72NO9P	M+K	32.9	2.97	4.22343	66.6626	PS(P-16:0/20:5(5Z,8Z,11Z,14Z,17Z))	Glycerophospholipids [GP]	Glycerophosphoserines [GP03]	1-(1Z-alkenyl),2-acylglycerophosphoserines [GP0303]	804.461	NA	1.00395	1
1.00_812.4451m/z	HMDB0031025	null	C41H62O15	M+NH4	38.7	6.36	3.07682	90.7391	Betavulgaroside IV	Lipids and lipid-like molecules	Prenol lipids	Terpene glycosides	812.445	NA	1.00395	1
1.00_848.9916m/z	NA	NA	NA	NA	NA	NA	NA	NA	NA	NA	NA	NA	NA	NA	NA	NA
1.00_850.5452m/z	HMDB0113698	null	C50H76NO8P	M+H	35.1	0.0581	8.32265	84.7814	PE-NMe(22:6(4Z,7Z,10Z,13Z,16Z,19Z)/22:6(4Z,7Z,10Z,13Z,16Z,19Z))	Lipids and lipid-like molecules	Glycerophospholipids	Glycerophosphoethanolamines	850.545	NA	1.00395	1
1.00_850.5452m/z	LMGP06010072	null	C43H77O13P	M+NH4	37.2	0.418	1.43797	87.0748	PI(14:0/20:3(8Z,11Z,14Z))	Glycerophospholipids [GP]	Glycerophosphoinositols [GP06]	Diacylglycerophosphoinositols [GP0601]	850.545	NA	1.00395	1
1.00_850.5452m/z	LMGP06010097	null	C43H77O13P	M+NH4	39.6	12.7	1.43797	87.0748	PI(14:1(9Z)/20:2(11Z,14Z))	Glycerophospholipids [GP]	Glycerophosphoinositols [GP06]	Diacylglycerophosphoinositols [GP0601]	850.545	NA	1.00395	1
1.00_850.5452m/z	LMGP06010225	null	C43H77O13P	M+NH4	37.1	0	1.43797	87.0748	PI(17:1(9Z)/17:2(9Z,12Z))	Glycerophospholipids [GP]	Glycerophosphoinositols [GP06]	Diacylglycerophosphoinositols [GP0601]	850.545	NA	1.00395	1
1.00_850.5452m/z	LMGP06010255	null	C43H77O13P	M+NH4	37.1	0	1.43797	87.0748	PI(17:2(9Z,12Z)/17:1(9Z))	Glycerophospholipids [GP]	Glycerophosphoinositols [GP06]	Diacylglycerophosphoinositols [GP0601]	850.545	NA	1.00395	1
1.00_850.5452m/z	LMGP06010314	null	C43H77O13P	M+NH4	37.1	0	1.43797	87.0748	PI(18:2(9Z,12Z)/16:1(9Z))	Glycerophospholipids [GP]	Glycerophosphoinositols [GP06]	Diacylglycerophosphoinositols [GP0601]	850.545	NA	1.00395	1
1.00_850.5452m/z	LMGP06010340	null	C43H77O13P	M+NH4	39.9	14.4	1.43797	87.0748	PI(18:3(6Z,9Z,12Z)/16:0)	Glycerophospholipids [GP]	Glycerophosphoinositols [GP06]	Diacylglycerophosphoinositols [GP0601]	850.545	NA	1.00395	1
1.00_850.5452m/z	LMGP06010529	null	C43H77O13P	M+NH4	39.6	12.7	1.43797	87.0748	PI(20:2(11Z,14Z)/14:1(9Z))	Glycerophospholipids [GP]	Glycerophosphoinositols [GP06]	Diacylglycerophosphoinositols [GP0601]	850.545	NA	1.00395	1
1.00_850.5452m/z	LMGP06010559	null	C43H77O13P	M+NH4	37.2	0.418	1.43797	87.0748	PI(20:3(8Z,11Z,14Z)/14:0)	Glycerophospholipids [GP]	Glycerophosphoinositols [GP06]	Diacylglycerophosphoinositols [GP0601]	850.545	NA	1.00395	1
1.00_850.5452m/z	LMGP06010872	null	C43H77O13P	M+NH4	37.1	0	1.43797	87.0748	PI(16:1(9Z)/18:2(9Z,12Z))	Glycerophospholipids [GP]	Glycerophosphoinositols [GP06]	Diacylglycerophosphoinositols [GP0601]	850.545	NA	1.00395	1
1.00_850.5452m/z	LMGP06010877	null	C43H77O13P	M+NH4	39.9	14.4	1.43797	87.0748	PI(16:0/18:3(6Z,9Z,12Z))	Glycerophospholipids [GP]	Glycerophosphoinositols [GP06]	Diacylglycerophosphoinositols [GP0601]	850.545	NA	1.00395	1
1.00_850.5452m/z	LMGP06010926	null	C43H77O13P	M+NH4	39.9	14.4	1.43797	87.0748	PI(18:3(9Z,12Z,15Z)/16:0)	Glycerophospholipids [GP]	Glycerophosphoinositols [GP06]	Diacylglycerophosphoinositols [GP0601]	850.545	NA	1.00395	1
1.00_850.5452m/z	LMGP06010944	null	C43H77O13P	M+NH4	39.9	14.4	1.43797	87.0748	PI(16:0/18:3(9Z,12Z,15Z))	Glycerophospholipids [GP]	Glycerophosphoinositols [GP06]	Diacylglycerophosphoinositols [GP0601]	850.545	NA	1.00395	1
1.00_854.5848m/z	HMDB0112341	null	C45H86NO10P	M+Na	42.8	22	-4.02582	96.8325	PS(15:0/24:1(15Z))	Lipids and lipid-like molecules	Glycerophospholipids	Glycerophosphoserines	854.585	NA	1.00395	1
1.00_854.5848m/z	HMDB0112912	null	C45H86NO10P	M+Na	42.7	21.2	-4.02582	96.8325	PS(24:1(15Z)/15:0)	Lipids and lipid-like molecules	Glycerophospholipids	Glycerophosphoserines	854.585	NA	1.00395	1
1.00_854.5848m/z	LMGP03010245	null	C45H86NO10P	M+Na	44.2	29	-4.02582	96.8325	PS(17:0/22:1(11Z))	Glycerophospholipids [GP]	Glycerophosphoserines [GP03]	Diacylglycerophosphoserines [GP0301]	854.585	NA	1.00395	1
1.00_854.5848m/z	LMGP03010273	null	C45H86NO10P	M+Na	45.6	35.8	-4.02582	96.8325	PS(17:1(9Z)/22:0)	Glycerophospholipids [GP]	Glycerophosphoserines [GP03]	Diacylglycerophosphoserines [GP0301]	854.585	NA	1.00395	1
1.00_854.5848m/z	LMGP03010336	null	C45H86NO10P	M+Na	43.9	27.4	-4.02582	96.8325	PS(18:1(9Z)/21:0)	Glycerophospholipids [GP]	Glycerophosphoserines [GP03]	Diacylglycerophosphoserines [GP0301]	854.585	NA	1.00395	1
1.00_854.5848m/z	LMGP03010469	null	C45H86NO10P	M+Na	42.4	19.7	-4.02582	96.8325	PS(19:0/20:1(11Z))	Glycerophospholipids [GP]	Glycerophosphoserines [GP03]	Diacylglycerophosphoserines [GP0301]	854.585	NA	1.00395	1
1.00_854.5848m/z	LMGP03010478	null	C47H84NO10P	M+H	41	17.7	-6.74047	94.7994	PS(19:0/22:4(7Z,10Z,13Z,16Z))	Glycerophospholipids [GP]	Glycerophosphoserines [GP03]	Diacylglycerophosphoserines [GP0301]	854.585	NA	1.00395	1
1.00_854.5848m/z	LMGP03010499	null	C45H86NO10P	M+Na	42.9	22.5	-4.02582	96.8325	PS(19:1(9Z)/20:0)	Glycerophospholipids [GP]	Glycerophosphoserines [GP03]	Diacylglycerophosphoserines [GP0301]	854.585	NA	1.00395	1
1.00_854.5848m/z	LMGP03010521	null	C45H86NO10P	M+Na	42.9	22.5	-4.02582	96.8325	PS(20:0/19:1(9Z))	Glycerophospholipids [GP]	Glycerophosphoserines [GP03]	Diacylglycerophosphoserines [GP0301]	854.585	NA	1.00395	1
1.00_854.5848m/z	LMGP03010545	null	C45H86NO10P	M+Na	42.4	19.7	-4.02582	96.8325	PS(20:1(11Z)/19:0)	Glycerophospholipids [GP]	Glycerophosphoserines [GP03]	Diacylglycerophosphoserines [GP0301]	854.585	NA	1.00395	1
1.00_854.5848m/z	LMGP03010643	null	C47H84NO10P	M+H	42.5	25.6	-6.74047	94.7994	PS(20:4(5Z,8Z,11Z,14Z)/21:0)	Glycerophospholipids [GP]	Glycerophosphoserines [GP03]	Diacylglycerophosphoserines [GP0301]	854.585	NA	1.00395	1
1.00_854.5848m/z	LMGP03010685	null	C45H86NO10P	M+Na	43.3	24.6	-4.02582	96.8325	PS(21:0/18:1(9Z))	Glycerophospholipids [GP]	Glycerophosphoserines [GP03]	Diacylglycerophosphoserines [GP0301]	854.585	NA	1.00395	1
1.00_854.5848m/z	LMGP03010696	null	C47H84NO10P	M+H	42	22.7	-6.74047	94.7994	PS(21:0/20:4(5Z,8Z,11Z,14Z))	Glycerophospholipids [GP]	Glycerophosphoserines [GP03]	Diacylglycerophosphoserines [GP0301]	854.585	NA	1.00395	1
1.00_854.5848m/z	LMGP03010708	null	C45H86NO10P	M+Na	45.6	35.7	-4.02582	96.8325	PS(22:0/17:1(9Z))	Glycerophospholipids [GP]	Glycerophosphoserines [GP03]	Diacylglycerophosphoserines [GP0301]	854.585	NA	1.00395	1
1.00_854.5848m/z	LMGP03010733	null	C45H86NO10P	M+Na	44.4	29.7	-4.02582	96.8325	PS(22:1(11Z)/17:0)	Glycerophospholipids [GP]	Glycerophosphoserines [GP03]	Diacylglycerophosphoserines [GP0301]	854.585	NA	1.00395	1
1.00_854.5848m/z	LMGP03010804	null	C47H84NO10P	M+H	41	17.7	-6.74047	94.7994	PS(22:4(7Z,10Z,13Z,16Z)/19:0)	Glycerophospholipids [GP]	Glycerophosphoserines [GP03]	Diacylglycerophosphoserines [GP0301]	854.585	NA	1.00395	1
1.00_854.5848m/z	LMGP04010479	null	C47H81O10P	M+NH4	42.3	24.2	-6.87766	95.1773	PG(19:0/22:6(4Z,7Z,10Z,13Z,16Z,19Z))	Glycerophospholipids [GP]	Glycerophosphoglycerols [GP04]	Diacylglycerophosphoglycerols [GP0401]	854.585	NA	1.00395	1
1.00_854.5848m/z	LMGP04010833	null	C47H81O10P	M+NH4	42.3	24.2	-6.87766	95.1773	PG(22:6(4Z,7Z,10Z,13Z,16Z,19Z)/19:0)	Glycerophospholipids [GP]	Glycerophosphoglycerols [GP04]	Diacylglycerophosphoglycerols [GP0401]	854.585	NA	1.00395	1
1.00_898.6105m/z	NA	NA	NA	NA	NA	NA	NA	NA	NA	NA	NA	NA	NA	NA	NA	NA
1.01_1115.8295m/z	NA	NA	NA	NA	NA	NA	NA	NA	NA	NA	NA	NA	NA	NA	NA	NA
1.01_1207.2343n	NA	NA	NA	NA	NA	NA	NA	NA	NA	NA	NA	NA	NA	NA	NA	NA
1.01_1213.6462m/z	NA	NA	NA	NA	NA	NA	NA	NA	NA	NA	NA	NA	NA	NA	NA	NA
1.01_124.0866m/z	HMDB0003431	C00860	C6H11N3O	M+H-H2O	38.8	0	-2.01779	96.6087	L-Histidinol	Organic nitrogen compounds	Organonitrogen compounds	Amines	124.087	NA	1.0136	1
1.01_1249.9587m/z	NA	NA	NA	NA	NA	NA	NA	NA	NA	NA	NA	NA	NA	NA	NA	NA
1.01_156.0766m/z	HMDB0000177	C00135	C6H9N3O2	M+H	39	0	-1.02648	96.0341	L-Histidine	Organic acids and derivatives	Carboxylic acids and derivatives	Amino acids, peptides, and analogues	156.077	NA	1.0136	1
1.01_156.0766m/z	HMDB0000301	C00785	C6H6N2O2	M+NH4	39	0	-1.15307	96.4159	Urocanic acid	Organoheterocyclic compounds	Azoles	Imidazoles	156.077	NA	1.0136	1
1.01_156.0766m/z	HMDB0002730	null	C6H6N2O2	M+NH4	39	0	-1.15307	96.4159	Nicotinamide N-oxide	Organoheterocyclic compounds	Pyridines and derivatives	Pyridinecarboxylic acids and derivatives	156.077	NA	1.0136	1
1.01_156.0766m/z	HMDB0004225	C03771	C6H11N3O3	M+H-H2O	38.9	0	-0.919676	95.7944	2-Oxoarginine	Organic acids and derivatives	Keto acids and derivatives	Short-chain keto acids and derivatives	156.077	NA	1.0136	1
1.01_156.0766m/z	HMDB0031338	null	C6H6N2O2	M+NH4	39	0	-1.15307	96.4159	5-Oxo-2(5H)-isoxazolepropanenitrile	Organoheterocyclic compounds	Azoles	Oxazoles	156.077	NA	1.0136	1
1.01_156.0766m/z	HMDB0034174	null	C6H6N2O2	M+NH4	39	0	-1.15307	96.4159	(E)-Urocanic acid	Organoheterocyclic compounds	Azoles	Imidazoles	156.077	NA	1.0136	1
1.01_156.0766m/z	HMDB0034267	null	C6H9N3O2	M+H	39	0	-1.02648	96.0341	L-2-Amino-3-(1-pyrazolyl)propanoic acid	Organic acids and derivatives	Carboxylic acids and derivatives	Amino acids, peptides, and analogues	156.077	NA	1.0136	1
1.01_156.0766m/z	HMDB0061680	null	C6H6N2O2	M+NH4	39	0	-1.15307	96.4159	2-Aminonicotinic acid	Organoheterocyclic compounds	Pyridines and derivatives	Pyridinecarboxylic acids and derivatives	156.077	NA	1.0136	1
1.01_156.0766m/z	HMDB0062562	null	C6H6N2O2	M+NH4	39	0	-1.15307	96.4159	Trans-urocanate	Organic compounds	Organoheterocyclic compounds	Azoles	156.077	NA	1.0136	1
1.01_170.0922m/z	HMDB0000001	null	C7H11N3O2	M+H	39.3	0	-1.22684	98.1534	1-Methylhistidine	Organic acids and derivatives	Carboxylic acids and derivatives	Amino acids, peptides, and analogues	170.092	NA	1.0136	1
1.01_170.0922m/z	HMDB0000479	C01152	C7H11N3O2	M+H	39.3	0	-1.22684	98.1534	3-Methylhistidine	Organic acids and derivatives	Carboxylic acids and derivatives	Amino acids, peptides, and analogues	170.092	NA	1.0136	1
1.01_170.0922m/z	HMDB0004193	C05842	C7H8N2O2	M+NH4	39.2	0	-1.3642	97.8239	N1-Methyl-2-pyridone-5-carboxamide	Organoheterocyclic compounds	Pyridines and derivatives	Pyridinecarboxylic acids and derivatives	170.092	NA	1.0136	1
1.01_170.0922m/z	HMDB0004194	C05843	C7H8N2O2	M+NH4	39.2	0	-1.3642	97.8239	N1-Methyl-4-pyridone-3-carboxamide	Organoheterocyclic compounds	Pyridines and derivatives	Pyridinecarboxylic acids and derivatives	170.092	NA	1.0136	1
1.01_175.1189m/z	HMDB0000517	C00062	C6H14N4O2	M+H	39.3	0	-0.109946	96.4504	L-Arginine	Organic acids and derivatives	Carboxylic acids and derivatives	Amino acids, peptides, and analogues	175.119	NA	1.0136	1
1.01_175.1189m/z	HMDB0003416	C00792	C6H14N4O2	M+H	39.3	0	-0.109946	96.4504	D-Arginine	Organic acids and derivatives	Carboxylic acids and derivatives	Amino acids, peptides, and analogues	175.119	NA	1.0136	1
1.01_191.0916m/z	HMDB0000325	null	C8H14O5	M+H	37.5	0	0.9204	88.7466	3-Hydroxysuberic acid	Organic acids and derivatives	Hydroxy acids and derivatives	Medium-chain hydroxy acids and derivatives	191.092	NA	1.0136	1
1.01_191.0916m/z	HMDB0029968	null	C8H16O6	M+H-H2O	37.5	0	0.840731	88.63	Ethyl beta-D-glucopyranoside	Organic oxygen compounds	Organooxygen compounds	Carbohydrates and carbohydrate conjugates	191.092	NA	1.0136	1
1.01_191.0916m/z	HMDB0033942	null	C8H16O6	M+H-H2O	37.5	0	0.840731	88.63	Dambonitol	Organooxygen compounds	Alcohols and polyols	Cyclic alcohols and derivatives	191.092	NA	1.0136	1
1.01_191.0916m/z	HMDB0040220	null	C8H14O5	M+H	37.5	0	0.9204	88.7466	Diethyl L-malate	Organic acids and derivatives	Hydroxy acids and derivatives	Beta hydroxy acids and derivatives	191.092	NA	1.0136	1
1.01_191.0916m/z	HMDB0061681	null	C8H14O5	M+H	37.5	0	0.9204	88.7466	6-(2-Hydroxyethoxy)-6-oxohexanoic acid	Lipids and lipid-like molecules	Fatty Acyls	Fatty acids and conjugates	191.092	NA	1.0136	1
1.01_191.0916m/z	LMFA01170093	null	C8H14O5	M+H	37.5	0	0.9204	88.7466	3-hydroxy-suberic acid	Fatty Acyls [FA]	Fatty Acids and Conjugates [FA01]	Dicarboxylic acids [FA0117]	191.092	NA	1.0136	1
1.01_271.1547m/z	NA	NA	NA	NA	NA	NA	NA	NA	NA	NA	NA	NA	NA	NA	NA	NA
1.01_278.2481m/z	LMFA05000063	null	C18H28O	M+NH4	44.5	41.6	1.05579	81.937	6-[5]-ladderane-1-hexanol	Fatty Acyls [FA]	Fatty alcohols [FA05]	null	278.248	NA	1.0136	1
1.01_278.2481m/z	LMPR0103500011	null	C18H28O	M+NH4	44.5	42	1.05579	81.937	5-(1-oxopropan-2-yl)isolongifol-5-ene	Prenol Lipids [PR]	Isoprenoids [PR01]	C15 isoprenoids (sesquiterpenes) [PR0103]	278.248	NA	1.0136	1
1.01_278.2481m/z	LMPR0103500012	null	C18H28O	M+NH4	44.5	42	1.05579	81.937	4,5-(methanoxyethano)isolongifol-4-ene	Prenol Lipids [PR]	Isoprenoids [PR01]	C15 isoprenoids (sesquiterpenes) [PR0103]	278.248	NA	1.0136	1
1.01_278.2481m/z	LMSP01080013	null	C18H33NO2	M+H-H2O	42.7	33	0.930487	81.3972	(4E,8E,10E-d18:3)sphingosine	Sphingolipids [SP]	Sphingoid bases [SP01]	Sphingoid base analogs [SP0108]	278.248	NA	1.0136	1
1.01_278.2481m/z	LMSP01080035	null	C18H31NO	M+H	44.9	43.9	0.990941	81.611	Obscuraminol A	Sphingolipids [SP]	Sphingoid bases [SP01]	Sphingoid base analogs [SP0108]	278.248	NA	1.0136	1
1.01_278.2481m/z	LMSP01080036	null	C18H31NO	M+H	44.9	43.9	0.990941	81.611	Crucigasterin 277	Sphingolipids [SP]	Sphingoid bases [SP01]	Sphingoid base analogs [SP0108]	278.248	NA	1.0136	1
1.01_321.2611n	NA	NA	NA	NA	NA	NA	NA	NA	NA	NA	NA	NA	NA	NA	NA	NA
1.01_366.2613n	NA	NA	NA	NA	NA	NA	NA	NA	NA	NA	NA	NA	NA	NA	NA	NA
1.01_382.2728n	HMDB0015064	null	C22H38O5	M+NH4, M+K, M+Na	41.5	14.3	2.31092	96.0499	Misoprostol	Lipids and lipid-like molecules	Fatty Acyls	Eicosanoids	400.307	382.273	1.0136	1
1.01_382.2728n	LMFA03010057	null	C22H38O5	M+NH4, M+K, M+Na	41.6	14.7	2.31092	96.0499	16,16-dimethyl-PGE1	Fatty Acyls [FA]	Eicosanoids [FA03]	Prostaglandins [FA0301]	400.307	382.273	1.0136	1
1.01_382.2728n	LMFA03010083	null	C22H38O5	M+NH4, M+K, M+Na	41.2	12.6	2.31092	96.0499	16,16-dimethyl-PGF2beta	Fatty Acyls [FA]	Eicosanoids [FA03]	Prostaglandins [FA0301]	400.307	382.273	1.0136	1
1.01_382.2728n	LMFA03010108	null	C22H38O5	M+NH4, M+K, M+Na	41.3	13.2	2.31092	96.0499	1a,1b-dihomo-PGE1	Fatty Acyls [FA]	Eicosanoids [FA03]	Prostaglandins [FA0301]	400.307	382.273	1.0136	1
1.01_382.2728n	LMFA03010120	null	C22H38O5	M+NH4, M+K, M+Na	41.2	12.6	2.31092	96.0499	20-ethyl PGF2alpha	Fatty Acyls [FA]	Eicosanoids [FA03]	Prostaglandins [FA0301]	400.307	382.273	1.0136	1
1.01_382.2728n	LMFA03010122	null	C22H38O5	M+NH4, M+K, M+Na	41.1	12.4	2.31092	96.0499	15-methyl-15R-PGF2alpha methyl ester	Fatty Acyls [FA]	Eicosanoids [FA03]	Prostaglandins [FA0301]	400.307	382.273	1.0136	1
1.01_382.2728n	LMFA03010157	null	C22H38O5	M+NH4, M+K, M+Na	39.7	5.29	2.31092	96.0499	1a,1b-dihomo-PGF2alpha	Fatty Acyls [FA]	Eicosanoids [FA03]	Prostaglandins [FA0301]	400.307	382.273	1.0136	1
1.01_382.2728n	LMFA03010204	null	C22H38O5	M+NH4, M+K, M+Na	41.2	12.6	2.31092	96.0499	unoprostone	Fatty Acyls [FA]	Eicosanoids [FA03]	Prostaglandins [FA0301]	400.307	382.273	1.0136	1
1.01_382.2728n	LMFA03110167	null	C22H38O5	M+NH4, M+K, M+Na	39.7	5.29	2.31092	96.0499	17-F2-dihomo-IsoP	Fatty Acyls [FA]	Eicosanoids [FA03]	Isoprostanes [FA0311]	400.307	382.273	1.0136	1
1.01_382.2728n	LMFA03110169	null	C22H38O5	M+NH4, M+K, M+Na	42	16.9	2.31092	96.0499	14-F2-dihomo-IsoP	Fatty Acyls [FA]	Eicosanoids [FA03]	Isoprostanes [FA0311]	400.307	382.273	1.0136	1
1.01_382.2728n	LMFA03110170	null	C22H38O5	M+NH4, M+K, M+Na	41.7	15.2	2.31092	96.0499	7-F2-dihomo-IsoP	Fatty Acyls [FA]	Eicosanoids [FA03]	Isoprostanes [FA0311]	400.307	382.273	1.0136	1
1.01_428.3345m/z	NA	NA	NA	NA	NA	NA	NA	NA	NA	NA	NA	NA	NA	NA	NA	NA
1.01_434.1709m/z	HMDB0015227	C07014	C24H26FNO4	M+Na	34.1	0.417	-7.14908	77.902	Fluvastatin	Organoheterocyclic compounds	Pyrroles	Substituted pyrroles	434.171	NA	1.0136	1
1.01_434.1709m/z	HMDB0015439	null	C23H21N7O	M+Na	35.2	0	2.16114	78.7147	Tasosartan	Benzenoids	Benzene and substituted derivatives	Biphenyls and derivatives	434.171	NA	1.0136	1
1.01_434.1709m/z	HMDB0038581	null	C22H25N3O5	M+Na	34.2	0	5.41377	77.1108	Dihydroxyfumitremorgin C	Organoheterocyclic compounds	Indoles and derivatives	Pyridoindoles	434.171	NA	1.0136	1
1.01_443.2743m/z	LMFA01050536	null	C22H44O6	M+K	25.4	3.01	-6.66139	31.5916	Ventosic acid	Fatty Acyls [FA]	Fatty Acids and Conjugates [FA01]	Hydroxy fatty acids [FA0105]	443.274	NA	1.0136	1
1.01_443.2743m/z	LMST04070031	null	C25H40O5	M+Na	31.2	29.7	-6.04621	33.0259	Homodeoxycholic acid	Sterol Lipids [ST]	Bile acids and derivatives [ST04]	C25 bile acids, alcohols, and derivatives [ST0407]	443.274	NA	1.0136	1
1.01_448.3430m/z	HMDB0005065	null	C25H47NO4	M+Na	35.8	0	7.76984	87.4438	Oleoylcarnitine	Lipids and lipid-like molecules	Fatty Acyls	Fatty acid esters	448.343	NA	1.0136	1
1.01_448.3430m/z	HMDB0006351	null	C25H47NO4	M+Na	35.8	0	7.76984	87.4438	Vaccenyl carnitine	Lipids and lipid-like molecules	Fatty Acyls	Fatty acid esters	448.343	NA	1.0136	1
1.01_448.3430m/z	HMDB0006464	null	C25H47NO4	M+Na	35.8	0	7.76984	87.4438	Elaidic carnitine	Lipids and lipid-like molecules	Fatty Acyls	Fatty acid esters	448.343	NA	1.0136	1
1.01_448.3430m/z	HMDB0006482	C03640	C23H50N2O5P+	M+H-H2O	41.3	21.8	1.26462	86.1508	LysoSM(d18:1)	Lipids and lipid-like molecules	Sphingolipids	Phosphosphingolipids	448.343	NA	1.0136	1
1.01_448.3430m/z	HMDB0011590	null	C27H42O4	M+NH4	38.9	8.12	2.08971	88.8676	MG(24:6(6Z,9Z,12Z,15Z,18Z,21Z)/0:0/0:0)	Lipids and lipid-like molecules	Glycerolipids	Monoradylglycerols	448.343	NA	1.0136	1
1.01_448.3430m/z	HMDB0012458	C17337	C27H42O4	M+NH4	38.5	6.29	2.08971	88.8676	7alpha-Hydroxy-3-oxo-4-cholestenoate	Lipids and lipid-like molecules	Steroids and steroid derivatives	Bile acids, alcohols and derivatives	448.343	NA	1.0136	1
1.01_448.3430m/z	HMDB0030066	null	C27H42O4	M+NH4	38.6	6.52	2.08971	88.8676	Australigenin	Lipids and lipid-like molecules	Prenol lipids	Triterpenoids	448.343	NA	1.0136	1
1.01_448.3430m/z	HMDB0034403	null	C27H42O4	M+NH4	38.5	6.29	2.08971	88.8676	Barogenin	Lipids and lipid-like molecules	Steroids and steroid derivatives	Bile acids, alcohols and derivatives	448.343	NA	1.0136	1
1.01_448.3430m/z	HMDB0036249	null	C27H42O4	M+NH4	38.5	6.29	2.08971	88.8676	Schidigeragenin C	Lipids and lipid-like molecules	Prenol lipids	Triterpenoids	448.343	NA	1.0136	1
1.01_448.3430m/z	HMDB0060127	null	C27H42O4	M+NH4	38.6	6.55	2.08971	88.8676	25-Hydroxyvitamin D3-26,23-lactol	Lipids and lipid-like molecules	Steroids and steroid derivatives	Vitamin D and derivatives	448.343	NA	1.0136	1
1.01_448.3430m/z	HMDB0060128	null	C27H42O4	M+NH4	38.6	6.63	2.08971	88.8676	24-Oxo-1alpha,25-dihydroxyvitamin D3	Lipids and lipid-like molecules	Steroids and steroid derivatives	Vitamin D and derivatives	448.343	NA	1.0136	1
1.01_448.3430m/z	HMDB0062343	null	C27H45NO4	M+H	38.7	6.7	2.01017	89.1975	N-Stearoyl tyrosine	Organic acids and derivatives	Carboxylic acids and derivatives	Amino acids, peptides, and analogues	448.343	NA	1.0136	1
1.01_448.3430m/z	HMDB0062613	null	C27H42O4	M+NH4	38.5	6.29	2.08971	88.8676	(25R)-3beta-hydroxycholest-5-en-7-one-26-oate	Lipids and lipid-like molecules	Steroids and steroid derivatives	Bile acids, alcohols and derivatives	448.343	NA	1.0136	1
1.01_448.3430m/z	HMDB0094687	null	C25H47NO4	M+Na	35.8	0	7.76984	87.4438	Octadecenoylcarnitine	Lipids and lipid-like molecules	Fatty Acyls	Fatty acid esters	448.343	NA	1.0136	1
1.01_448.3430m/z	LMFA07070063	null	C25H47NO4	M+Na	35.8	0	7.76984	87.4438	Elaidic carnitine	Fatty Acyls [FA]	Fatty esters [FA07]	Fatty acyl carnitines [FA0707]	448.343	NA	1.0136	1
1.01_448.3430m/z	LMFA07070088	null	C27H45NO4	M+H	37.4	0	2.01017	89.1975	O-arachidonoylcarnitine	Fatty Acyls [FA]	Fatty esters [FA07]	Fatty acyl carnitines [FA0707]	448.343	NA	1.0136	1
1.01_448.3430m/z	LMFA07070096	null	C25H47NO4	M+Na	35.8	0	7.76984	87.4438	O-oleoylcarnitine	Fatty Acyls [FA]	Fatty esters [FA07]	Fatty acyl carnitines [FA0707]	448.343	NA	1.0136	1
1.01_448.3430m/z	LMFA08020083	null	C24H49NO4S	M+H	36.6	0	-5.52582	89.3339	N-docosanoyl taurine	Fatty Acyls [FA]	Fatty amides [FA08]	N-acyl amines [FA0802]	448.343	NA	1.0136	1
1.01_448.3430m/z	LMFA08020100	null	C27H45NO4	M+H	38.7	6.7	2.01017	89.1975	N-stearoyl tyrosine	Fatty Acyls [FA]	Fatty amides [FA08]	N-acyl amines [FA0802]	448.343	NA	1.0136	1
1.01_448.3430m/z	LMST01010120	null	C27H42O4	M+NH4	38.5	6.29	2.08971	88.8676	3beta-Hydroxy-5alpha,6alpha-epoxy-9-oxo-9,10-seco-5-cholest-7-en-11-al	Sterol Lipids [ST]	Sterols [ST01]	Cholesterol and derivatives [ST0101]	448.343	NA	1.0136	1
1.01_448.3430m/z	LMST01010252	null	C27H42O4	M+NH4	38.5	6.29	2.08971	88.8676	5alpha,9alpha-epidioxy-8,14alpha-epoxy-cholest-6-en-3beta-ol	Sterol Lipids [ST]	Sterols [ST01]	Cholesterol and derivatives [ST0101]	448.343	NA	1.0136	1
1.01_448.3430m/z	LMST01010261	null	C27H42O4	M+NH4	38.6	6.52	2.08971	88.8676	3beta,5alpha,9alpha-trihydroxycholesta-7,14-dien-6-one	Sterol Lipids [ST]	Sterols [ST01]	Cholesterol and derivatives [ST0101]	448.343	NA	1.0136	1
1.01_448.3430m/z	LMST01010339	null	C27H42O4	M+NH4	39.6	11.7	2.08971	88.8676	12beta,16beta,20R-trihydroxy-cholest-1,4-dien-3-one	Sterol Lipids [ST]	Sterols [ST01]	Cholesterol and derivatives [ST0101]	448.343	NA	1.0136	1
1.01_448.3430m/z	LMST01010341	C17891	C27H42O4	M+NH4	38.5	6.29	2.08971	88.8676	Cryptogenin	Sterol Lipids [ST]	Sterols [ST01]	Cholesterol and derivatives [ST0101]	448.343	NA	1.0136	1
1.01_448.3430m/z	LMST01080011	null	C27H42O4	M+NH4	39.2	9.57	2.08971	88.8676	Yuccagenin	Sterol Lipids [ST]	Sterols [ST01]	Spirostanols and derivatives [ST0108]	448.343	NA	1.0136	1
1.01_448.3430m/z	LMST01080014	C08902	C27H42O4	M+NH4	39.3	9.91	2.08971	88.8676	Hecogenin	Sterol Lipids [ST]	Sterols [ST01]	Spirostanols and derivatives [ST0108]	448.343	NA	1.0136	1
1.01_448.3430m/z	LMST01080024	null	C27H42O4	M+NH4	39.2	9.57	2.08971	88.8676	Solagenin	Sterol Lipids [ST]	Sterols [ST01]	Spirostanols and derivatives [ST0108]	448.343	NA	1.0136	1
1.01_448.3430m/z	LMST01080025	null	C27H42O4	M+NH4	39.3	9.91	2.08971	88.8676	Sisalagenin	Sterol Lipids [ST]	Sterols [ST01]	Spirostanols and derivatives [ST0108]	448.343	NA	1.0136	1
1.01_448.3430m/z	LMST01080038	C08909	C27H42O4	M+NH4	39.2	9.83	2.08971	88.8676	Ruscogenin	Sterol Lipids [ST]	Sterols [ST01]	Spirostanols and derivatives [ST0108]	448.343	NA	1.0136	1
1.01_448.3430m/z	LMST01080041	null	C27H42O4	M+NH4	39.2	9.79	2.08971	88.8676	Pennogenin	Sterol Lipids [ST]	Sterols [ST01]	Spirostanols and derivatives [ST0108]	448.343	NA	1.0136	1
1.01_448.3430m/z	LMST01080042	null	C27H42O4	M+NH4	39.2	9.79	2.08971	88.8676	Prazerigenin A	Sterol Lipids [ST]	Sterols [ST01]	Spirostanols and derivatives [ST0108]	448.343	NA	1.0136	1
1.01_448.3430m/z	LMST01080044	null	C27H42O4	M+NH4	39.2	9.83	2.08971	88.8676	Epiruscogenin	Sterol Lipids [ST]	Sterols [ST01]	Spirostanols and derivatives [ST0108]	448.343	NA	1.0136	1
1.01_448.3430m/z	LMST01080049	null	C27H42O4	M+NH4	38.6	6.52	2.08971	88.8676	Convallamarogenin	Sterol Lipids [ST]	Sterols [ST01]	Spirostanols and derivatives [ST0108]	448.343	NA	1.0136	1
1.01_448.3430m/z	LMST01090001	C04715	C27H42O4	M+NH4	38.5	6.29	2.08971	88.8676	Nuatigenin	Sterol Lipids [ST]	Sterols [ST01]	Furospirostanols and derivatives [ST0109]	448.343	NA	1.0136	1
1.01_448.3430m/z	LMST03020181	null	C27H42O4	M+NH4	38.6	6.63	2.08971	88.8676	(24R,25R)-25,26-epoxy-1alpha,24-dihydroxyvitamin D3 / (24R,25R)-25,26-epoxy-1alpha,24-dihydroxycholecalciferol	Sterol Lipids [ST]	Secosteroids [ST03]	Vitamin D3 and derivatives [ST0302]	448.343	NA	1.0136	1
1.01_448.3430m/z	LMST03020182	null	C27H42O4	M+NH4	38.6	6.63	2.08971	88.8676	(24R,25S)-25,26-epoxy-1alpha,24-dihydroxyvitamin D3 / (24R,25S)-25,26-epoxy-1alpha,24-dihydroxycholecalciferol	Sterol Lipids [ST]	Secosteroids [ST03]	Vitamin D3 and derivatives [ST0302]	448.343	NA	1.0136	1
1.01_448.3430m/z	LMST03020183	null	C27H42O4	M+NH4	38.6	6.63	2.08971	88.8676	(24S,25R)-25,26-epoxy-1alpha,24-dihydroxyvitamin D3 / (24S,25R)-25,26-epoxy-1alpha,24-dihydroxycholecalciferol	Sterol Lipids [ST]	Secosteroids [ST03]	Vitamin D3 and derivatives [ST0302]	448.343	NA	1.0136	1
1.01_448.3430m/z	LMST03020184	null	C27H42O4	M+NH4	38.6	6.63	2.08971	88.8676	(24S,25S)-25,26-epoxy-1alpha,24-dihydroxyvitamin D3 / (24S,25S)-25,26-epoxy-1alpha,24-dihydroxycholecalciferol	Sterol Lipids [ST]	Secosteroids [ST03]	Vitamin D3 and derivatives [ST0302]	448.343	NA	1.0136	1
1.01_448.3430m/z	LMST03020185	null	C27H42O4	M+NH4	38.6	6.63	2.08971	88.8676	1alpha,25-dihydroxy-18-oxovitamin D3 / 1alpha,25-dihydroxy-18-oxocholecalciferol	Sterol Lipids [ST]	Secosteroids [ST03]	Vitamin D3 and derivatives [ST0302]	448.343	NA	1.0136	1
1.01_448.3430m/z	LMST03020186	null	C27H42O4	M+NH4	38.6	6.63	2.08971	88.8676	1alpha,25-dihydroxy-24-oxovitamin D3 / 1alpha,25-dihydroxy-24-oxocholecalciferol	Sterol Lipids [ST]	Secosteroids [ST03]	Vitamin D3 and derivatives [ST0302]	448.343	NA	1.0136	1
1.01_448.3430m/z	LMST03020187	null	C27H42O4	M+NH4	38.5	6.32	2.08971	88.8676	(23S)-23,25-dihydroxy-24-oxovitamin D3 / (23S)-23,25-dihydroxy-24-oxocholecalciferol	Sterol Lipids [ST]	Secosteroids [ST03]	Vitamin D3 and derivatives [ST0302]	448.343	NA	1.0136	1
1.01_448.3430m/z	LMST03020188	null	C27H42O4	M+NH4	38.6	6.55	2.08971	88.8676	(23S,25R)-25-hydroxyvitamin D3 26,23-lactol / (23S,25R)-25-hydroxycholecalciferol 26,23-lactol	Sterol Lipids [ST]	Secosteroids [ST03]	Vitamin D3 and derivatives [ST0302]	448.343	NA	1.0136	1
1.01_448.3430m/z	LMST03020189	null	C27H42O4	M+NH4	38.6	6.63	2.08971	88.8676	(22E)-(24R)-1alpha,24,25-trihydroxy-22,23-didehydrovitamin D3 / (22E)-(24R)-1alpha,24,25-trihydroxy-22,23-didehydrocholecalciferol	Sterol Lipids [ST]	Secosteroids [ST03]	Vitamin D3 and derivatives [ST0302]	448.343	NA	1.0136	1
1.01_448.3430m/z	LMST03020190	null	C27H42O4	M+NH4	38.6	6.63	2.08971	88.8676	(22E)-(24S)-1alpha,24,25-trihydroxy-22,23-didehydrovitamin D3 / (22E)-(24S)-1alpha,24,25-trihydroxy-22,23-didehydrocholecalciferol	Sterol Lipids [ST]	Secosteroids [ST03]	Vitamin D3 and derivatives [ST0302]	448.343	NA	1.0136	1
1.01_448.3430m/z	LMST03020191	null	C27H42O4	M+NH4	38.6	6.63	2.08971	88.8676	(22E)-(25R)-1alpha,25,26-trihydroxy-22,23-didehydrovitamin D3 / (22E)-(25R)-1alpha,25,26-trihydroxy-22,23-didehydrocholecalciferol	Sterol Lipids [ST]	Secosteroids [ST03]	Vitamin D3 and derivatives [ST0302]	448.343	NA	1.0136	1
1.01_448.3430m/z	LMST03020192	null	C27H42O4	M+NH4	38.6	6.63	2.08971	88.8676	(22E)-(25S)-1alpha,25,26-trihydroxy-22,23-didehydrovitamin D3 / (22E)-(25S)-1alpha,25,26-trihydroxy-22,23-didehydrocholecalciferol	Sterol Lipids [ST]	Secosteroids [ST03]	Vitamin D3 and derivatives [ST0302]	448.343	NA	1.0136	1
1.01_448.3430m/z	LMST03020668	null	C27H42O4	M+NH4	38.6	6.63	2.08971	88.8676	1,25-Dihydroxy-23-oxo-vitamin D3	Sterol Lipids [ST]	Secosteroids [ST03]	Vitamin D3 and derivatives [ST0302]	448.343	NA	1.0136	1
1.01_448.3430m/z	LMST04030133	null	C27H42O4	M+NH4	38.5	6.29	2.08971	88.8676	3,7-Dioxo-5alpha-cholestan-26-oic acid	Sterol Lipids [ST]	Bile acids and derivatives [ST04]	C27 bile acids, alcohols, and derivatives [ST0403]	448.343	NA	1.0136	1
1.01_448.3430m/z	LMST04030149	null	C27H42O4	M+NH4	38.5	6.29	2.08971	88.8676	7alpha-hydroxy-3-oxocholest-4-en-27-oic acid	Sterol Lipids [ST]	Bile acids and derivatives [ST04]	C27 bile acids, alcohols, and derivatives [ST0403]	448.343	NA	1.0136	1
1.01_448.3430m/z	LMST04030215	null	C27H42O4	M+NH4	38.5	6.29	2.08971	88.8676	(25R)-3beta-hydroxy-7-oxo-5-cholestenoic acid	Sterol Lipids [ST]	Bile acids and derivatives [ST04]	C27 bile acids, alcohols, and derivatives [ST0403]	448.343	NA	1.0136	1
1.01_449.4103m/z	HMDB0034380	C08387	C28H58O	M+K	38.3	0	-3.96489	96.2788	1-Octacosanol	Lipids and lipid-like molecules	Fatty Acyls	Fatty alcohols	449.41	NA	1.0136	1
1.01_449.4103m/z	LMFA05000003	C08387	C28H58O	M+K	38.3	0	-3.96489	96.2788	Montanyl alcohol	Fatty Acyls [FA]	Fatty alcohols [FA05]	null	449.41	NA	1.0136	1
1.01_507.2499m/z	HMDB0035971	null	C29H40O5	M+K	38.8	4.25	-1.74505	92.0897	(17alpha,23S)-17,23-Epoxy-29-hydroxy-27-norlanosta-1,8-diene-3,15,24-trione	Lipids and lipid-like molecules	Steroids and steroid derivatives	Oxosteroids	507.25	NA	1.0136	1
1.01_507.2499m/z	HMDB0114753	null	C25H41O7P	M+Na	37.2	1.23	3.51943	88.7681	LysoPA(22:5(4Z,7Z,10Z,13Z,16Z)/0:0)	Lipids and lipid-like molecules	Glycerophospholipids	Glycerophosphates	507.25	NA	1.0136	1
1.01_507.2499m/z	HMDB0114754	null	C25H41O7P	M+Na	37.2	1.19	3.51943	88.7681	LysoPA(22:5(7Z,10Z,13Z,16Z,19Z)/0:0)	Lipids and lipid-like molecules	Glycerophospholipids	Glycerophosphates	507.25	NA	1.0136	1
1.01_507.2499m/z	LMGP04070003	null	C22H45O8P	M+K	36.7	1.19	3.31458	86.308	PG(P-16:0/0:0)	Glycerophospholipids [GP]	Glycerophosphoglycerols [GP04]	1Z-alkenylglycerophosphoglycerols [GP0407]	507.25	NA	1.0136	1
1.01_507.2499m/z	LMST03020098	null	C27H39F3O3	M+K	42	23.9	3.47529	90.0047	(22E)-(25R)-26,26,26-trifluoro-1alpha,25-dihydroxy-22,23-didehydrovitamin D3 / (22E)-(25R)-26,26,26-trifluoro-1alpha,25-dihydroxy-22,23-didehydrocholecalciferol	Sterol Lipids [ST]	Secosteroids [ST03]	Vitamin D3 and derivatives [ST0302]	507.25	NA	1.0136	1
1.01_507.2499m/z	LMST03020099	null	C27H39F3O3	M+K	42	23.9	3.47529	90.0047	(22E)-(25S)-26,26,26-trifluoro-1alpha,25-dihydroxy-22,23-didehydrovitamin D3 / (22E)-(25S)-26,26,26-trifluoro-1alpha,25-dihydroxy-22,23-didehydrocholecalciferol	Sterol Lipids [ST]	Secosteroids [ST03]	Vitamin D3 and derivatives [ST0302]	507.25	NA	1.0136	1
1.01_511.3278n	LMGP03060002	null	C24H50NO8P	M+H, M+K	40.3	26.8	0.863424	75.556	PS(O-18:0/0:0)	Glycerophospholipids [GP]	Glycerophosphoserines [GP03]	Monoalkylglycerophosphoserines [GP0306]	512.335	511.328	1.0136	1
1.01_511.3278n	LMSP01080060	null	C31H45NO5	M+H, M+K	41.1	29.3	-3.77028	80.763	Scyphostatin A	Sphingolipids [SP]	Sphingoid bases [SP01]	Sphingoid base analogs [SP0108]	512.335	511.328	1.0136	1
1.01_515.3617m/z	NA	NA	NA	NA	NA	NA	NA	NA	NA	NA	NA	NA	NA	NA	NA	NA
1.01_543.3336n	HMDB0010395	null	C28H50NO7P	M+Na, M+K, M+H-H2O, M+H	43.5	22	2.04027	98.0458	LysoPC(20:4(5Z,8Z,11Z,14Z))	null	null	null	544.341	543.334	1.0136	1
1.01_543.3336n	HMDB0010396	null	C28H50NO7P	M+Na, M+K, M+H-H2O, M+H	44.6	27.5	2.04027	98.0458	LysoPC(20:4(8Z,11Z,14Z,17Z))	null	null	null	544.341	543.334	1.0136	1
1.01_543.3336n	LMGP01050048	null	C28H50NO7P	M+Na, M+K, M+H-H2O, M+H	43.5	22	2.04027	98.0458	PC(20:4(5Z,8Z,11Z,14Z)/0:0)	Glycerophospholipids [GP]	Glycerophosphocholines [GP01]	Monoacylglycerophosphocholines [GP0105]	544.341	543.334	1.0136	1
1.01_543.3336n	LMGP01050121	null	C28H50NO7P	M+Na, M+K, M+H-H2O, M+H	43.5	22	2.04027	98.0458	PC(0:0/20:4(5Z,8Z,11Z,14Z))	Glycerophospholipids [GP]	Glycerophosphocholines [GP01]	Monoacylglycerophosphocholines [GP0105]	544.341	543.334	1.0136	1
1.01_543.3336n	LMGP01050140	null	C28H50NO7P	M+Na, M+K, M+H-H2O, M+H	44.6	27.5	2.04027	98.0458	LysoPC(20:4(8Z,11Z,14Z,17Z))	Glycerophospholipids [GP]	Glycerophosphocholines [GP01]	Monoacylglycerophosphocholines [GP0105]	544.341	543.334	1.0136	1
1.01_592.3586n	HMDB0034391	null	C33H52O9	M+H-H2O, M+H	41.7	35.8	-4.19293	77.6657	Agavoside A	Lipids and lipid-like molecules	Steroids and steroid derivatives	Steroidal glycosides	575.355	592.359	1.0136	1
1.01_592.3586n	LMPR01070052	null	C40H48O4	M+H-H2O, M+H	41.9	33.9	5.72206	82.2776	7,8,7',8'-Tetradehydroastaxanthin	Prenol Lipids [PR]	Isoprenoids [PR01]	C40 isoprenoids (tetraterpenes) [PR0107]	575.355	592.359	1.0136	1
1.01_592.3586n	LMST01080006	null	C33H52O9	M+H-H2O, M+H	41.7	35.8	-4.19293	77.6657	agavoside A	Sterol Lipids [ST]	Sterols [ST01]	Spirostanols and derivatives [ST0108]	575.355	592.359	1.0136	1
1.01_592.3586n	LMST01090002	C04859	C33H52O9	M+H-H2O, M+H	41.6	35.4	-4.19293	77.6657	nuatigenin 3-beta-D-glucopyranoside	Sterol Lipids [ST]	Sterols [ST01]	Furospirostanols and derivatives [ST0109]	575.355	592.359	1.0136	1
1.01_619.3811m/z	HMDB0002204	C08580	C40H52O4	M+Na	32.8	1.77	8.86073	71.922	Astaxanthin	Lipids and lipid-like molecules	Prenol lipids	Tetraterpenoids	619.381	NA	1.0136	1
1.01_619.3811m/z	HMDB0029315	null	C33H56O9	M+Na	42.2	43.1	-0.987278	69.0024	Asparagoside B	Lipids and lipid-like molecules	Steroids and steroid derivatives	Steroidal glycosides	619.381	NA	1.0136	1
1.01_619.3811m/z	HMDB0037904	null	C35H56O10	M+H-H2O	40.5	38.1	-4.70546	69.6405	Madlongiside C	Lipids and lipid-like molecules	Prenol lipids	Triterpenoids	619.381	NA	1.0136	1
1.01_619.3811m/z	HMDB0039091	null	C40H52O4	M+Na	32.4	0.0665	8.86073	71.922	Capsorubinidione	Lipids and lipid-like molecules	Prenol lipids	Triterpenoids	619.381	NA	1.0136	1
1.01_619.3811m/z	HMDB0039128	null	C40H52O4	M+Na	32.8	1.77	8.86073	71.922	(3'RS,3'SR)-Astaxanthin	Lipids and lipid-like molecules	Prenol lipids	Tetraterpenoids	619.381	NA	1.0136	1
1.01_619.3811m/z	LMPR01070020	null	C40H52O4	M+Na	32.8	1.77	8.86073	71.922	meso-Astaxanthin/ (3S,3'R)-Astaxanthin	Prenol Lipids [PR]	Isoprenoids [PR01]	C40 isoprenoids (tetraterpenes) [PR0107]	619.381	NA	1.0136	1
1.01_619.3811m/z	LMPR01070075	null	C40H52O4	M+Na	32.8	1.87	8.86073	71.922	4,4'-Dihydroxyalloxanthin	Prenol Lipids [PR]	Isoprenoids [PR01]	C40 isoprenoids (tetraterpenes) [PR0107]	619.381	NA	1.0136	1
1.01_619.3811m/z	LMPR01070076	null	C40H52O4	M+Na	32.8	1.87	8.86073	71.922	4-Keto-4'-hydroxydiatoxanthin	Prenol Lipids [PR]	Isoprenoids [PR01]	C40 isoprenoids (tetraterpenes) [PR0107]	619.381	NA	1.0136	1
1.01_619.3811m/z	LMPR01070079	null	C40H52O4	M+Na	33	2.66	8.86073	71.922	Amarouciaxanthin B/ Sidnyaxanthin	Prenol Lipids [PR]	Isoprenoids [PR01]	C40 isoprenoids (tetraterpenes) [PR0107]	619.381	NA	1.0136	1
1.01_619.3811m/z	LMPR01070080	null	C40H52O4	M+Na	33	2.62	8.86073	71.922	Mytiloxanthinone	Prenol Lipids [PR]	Isoprenoids [PR01]	C40 isoprenoids (tetraterpenes) [PR0107]	619.381	NA	1.0136	1
1.01_619.3811m/z	LMPR01070082	null	C40H52O4	M+Na	32.8	1.88	8.86073	71.922	4-Ketocapsanthin	Prenol Lipids [PR]	Isoprenoids [PR01]	C40 isoprenoids (tetraterpenes) [PR0107]	619.381	NA	1.0136	1
1.01_619.3811m/z	LMPR01070215	null	C40H52O4	M+Na	32.4	0.0665	8.86073	71.922	Phillipsiaxanthin/ 1,1'-(OH)2-2,2'-diketo-3,4,3',4'-tetradehydrolycopene	Prenol Lipids [PR]	Isoprenoids [PR01]	C40 isoprenoids (tetraterpenes) [PR0107]	619.381	NA	1.0136	1
1.01_619.3811m/z	LMPR01070263	C08580	C40H52O4	M+Na	32.8	1.77	8.86073	71.922	Astaxanthin	Prenol Lipids [PR]	Isoprenoids [PR01]	C40 isoprenoids (tetraterpenes) [PR0107]	619.381	NA	1.0136	1
1.01_619.3811m/z	LMST01010312	null	C35H54O9	M+H	33.3	2.28	-4.84251	69.7269	2alpha,7beta,15beta,18-tetraacetoxy-cholest-5-en-3alpha-ol	Sterol Lipids [ST]	Sterols [ST01]	Cholesterol and derivatives [ST0101]	619.381	NA	1.0136	1
1.01_619.3811m/z	LMST01070001	null	C33H56O9	M+Na	42.2	43.1	-0.987278	69.0024	26-O-[beta-D-glucopyranosyl]-25R-furostan-3beta,22alpha,26-triol	Sterol Lipids [ST]	Sterols [ST01]	Furostanols and derivatives [ST0107]	619.381	NA	1.0136	1
1.01_634.3105m/z	NA	NA	NA	NA	NA	NA	NA	NA	NA	NA	NA	NA	NA	NA	NA	NA
1.01_637.3432m/z	HMDB0033241	null	C29H45N7O6S	M+NH4	27.3	3.62	-9.44675	43.4381	Glycylalanylprolylmethionylphenylalanylvalinamide	Organic acids and derivatives	Carboxylic acids and derivatives	Amino acids, peptides, and analogues	637.343	NA	1.0136	1
1.01_659.4602m/z	HMDB0007288	null	C41H64O5	M+Na	31.2	1.17	-6.84117	62.5143	DG(18:3(6Z,9Z,12Z)/20:5(5Z,8Z,11Z,14Z,17Z)/0:0)	Lipids and lipid-like molecules	Glycerolipids	Diradylglycerols	659.46	NA	1.0136	1
1.01_659.4602m/z	HMDB0007317	null	C41H64O5	M+Na	31.2	1.17	-6.84117	62.5143	DG(18:3(9Z,12Z,15Z)/20:5(5Z,8Z,11Z,14Z,17Z)/0:0)	Lipids and lipid-like molecules	Glycerolipids	Diradylglycerols	659.46	NA	1.0136	1
1.01_659.4602m/z	HMDB0007344	null	C41H64O5	M+Na	31.2	1.17	-6.84117	62.5143	DG(18:4(6Z,9Z,12Z,15Z)/20:4(5Z,8Z,11Z,14Z)/0:0)	Lipids and lipid-like molecules	Glycerolipids	Diradylglycerols	659.46	NA	1.0136	1
1.01_659.4602m/z	HMDB0007345	null	C41H64O5	M+Na	31.2	1.14	-6.84117	62.5143	DG(18:4(6Z,9Z,12Z,15Z)/20:4(8Z,11Z,14Z,17Z)/0:0)	Lipids and lipid-like molecules	Glycerolipids	Diradylglycerols	659.46	NA	1.0136	1
1.01_659.4602m/z	HMDB0007512	null	C41H64O5	M+Na	31.2	1.17	-6.84117	62.5143	DG(20:4(5Z,8Z,11Z,14Z)/18:4(6Z,9Z,12Z,15Z)/0:0)	Lipids and lipid-like molecules	Glycerolipids	Diradylglycerols	659.46	NA	1.0136	1
1.01_659.4602m/z	HMDB0007541	null	C41H64O5	M+Na	31.2	1.14	-6.84117	62.5143	DG(20:4(8Z,11Z,14Z,17Z)/18:4(6Z,9Z,12Z,15Z)/0:0)	Lipids and lipid-like molecules	Glycerolipids	Diradylglycerols	659.46	NA	1.0136	1
1.01_659.4602m/z	HMDB0007568	null	C41H64O5	M+Na	31.2	1.17	-6.84117	62.5143	DG(20:5(5Z,8Z,11Z,14Z,17Z)/18:3(6Z,9Z,12Z)/0:0)	Lipids and lipid-like molecules	Glycerolipids	Diradylglycerols	659.46	NA	1.0136	1
1.01_659.4602m/z	HMDB0007569	null	C41H64O5	M+Na	31.2	1.17	-6.84117	62.5143	DG(20:5(5Z,8Z,11Z,14Z,17Z)/18:3(9Z,12Z,15Z)/0:0)	Lipids and lipid-like molecules	Glycerolipids	Diradylglycerols	659.46	NA	1.0136	1
1.01_659.4602m/z	HMDB0056306	null	C41H64O5	M+Na	31.2	1.17	-6.84117	62.5143	DG(18:3n6/0:0/20:5n3)	Lipids and lipid-like molecules	Fatty Acyls	Eicosanoids	659.46	NA	1.0136	1
1.01_659.4602m/z	HMDB0056337	null	C41H64O5	M+Na	31.2	1.17	-6.84117	62.5143	DG(20:4n6/0:0/18:4n3)	Lipids and lipid-like molecules	Fatty Acyls	Eicosanoids	659.46	NA	1.0136	1
1.01_659.4602m/z	HMDB0056369	null	C41H64O5	M+Na	31.2	1.17	-6.84117	62.5143	DG(18:3n3/0:0/20:5n3)	Lipids and lipid-like molecules	Fatty Acyls	Eicosanoids	659.46	NA	1.0136	1
1.01_659.4602m/z	HMDB0056373	null	C41H64O5	M+Na	31.2	1.14	-6.84117	62.5143	DG(18:4n3/0:0/20:4n3)	Lipids and lipid-like molecules	Fatty Acyls	Eicosanoids	659.46	NA	1.0136	1
1.01_659.4602m/z	HMDB0114815	null	C36H67O8P	M+H	31.3	3.49	-6.66797	60.5837	PA(15:0/18:2(9Z,12Z))	Lipids and lipid-like molecules	Glycerophospholipids	Glycerophosphates	659.46	NA	1.0136	1
1.01_659.4602m/z	HMDB0114948	null	C36H67O8P	M+H	31.3	3.49	-6.66797	60.5837	PA(18:2(9Z,12Z)/15:0)	Lipids and lipid-like molecules	Glycerophospholipids	Glycerophosphates	659.46	NA	1.0136	1
1.01_659.4602m/z	LMGL02010154	null	C41H64O5	M+Na	31.2	1.17	-6.84117	62.5143	DG(18:3(9Z,12Z,15Z)/20:5(5Z,8Z,11Z,14Z,17Z)/0:0)[iso2]	Glycerolipids [GL]	Diradylglycerols [GL02]	Diacylglycerols [GL0201]	659.46	NA	1.0136	1
1.01_659.4602m/z	LMGL02010489	null	C41H64O5	M+Na	31.2	1.17	-6.84117	62.5143	DG(18:3(6Z,9Z,12Z)/20:5(5Z,8Z,11Z,14Z,17Z)/0:0)[iso2]	Glycerolipids [GL]	Diradylglycerols [GL02]	Diacylglycerols [GL0201]	659.46	NA	1.0136	1
1.01_659.4602m/z	LMGL02010512	null	C41H64O5	M+Na	31.2	1.17	-6.84117	62.5143	DG(18:4(6Z,9Z,12Z,15Z)/20:4(5Z,8Z,11Z,14Z)/0:0)[iso2]	Glycerolipids [GL]	Diradylglycerols [GL02]	Diacylglycerols [GL0201]	659.46	NA	1.0136	1
1.01_659.4602m/z	LMGP04030004	null	C36H69O9P	M+H-H2O	32.6	9.97	-6.49044	60.5157	PG(P-16:0/14:1(9Z))	Glycerophospholipids [GP]	Glycerophosphoglycerols [GP04]	1-(1Z-alkenyl),2-acylglycerophosphoglycerols [GP0403]	659.46	NA	1.0136	1
1.01_659.4602m/z	LMGP10010082	null	C36H67O8P	M+H	30.9	1.27	-6.66797	60.5837	PA(13:0/20:2(11Z,14Z))	Glycerophospholipids [GP]	Glycerophosphates [GP10]	Diacylglycerophosphates [GP1001]	659.46	NA	1.0136	1
1.01_659.4602m/z	LMGP10010124	null	C36H67O8P	M+H	30.9	1.24	-6.66797	60.5837	PA(14:1(9Z)/19:1(9Z))	Glycerophospholipids [GP]	Glycerophosphates [GP10]	Diacylglycerophosphates [GP1001]	659.46	NA	1.0136	1
1.01_659.4602m/z	LMGP10010171	null	C36H67O8P	M+H	30.9	1.24	-6.66797	60.5837	PA(15:1(9Z)/18:1(9Z))	Glycerophospholipids [GP]	Glycerophosphates [GP10]	Diacylglycerophosphates [GP1001]	659.46	NA	1.0136	1
1.01_659.4602m/z	LMGP10010193	null	C36H67O8P	M+H	31.3	3.49	-6.66797	60.5837	PA(16:0/17:2(9Z,12Z))	Glycerophospholipids [GP]	Glycerophosphates [GP10]	Diacylglycerophosphates [GP1001]	659.46	NA	1.0136	1
1.01_659.4602m/z	LMGP10010207	null	C36H67O8P	M+H	30.9	1.24	-6.66797	60.5837	PA(16:1(9Z)/17:1(9Z))	Glycerophospholipids [GP]	Glycerophosphates [GP10]	Diacylglycerophosphates [GP1001]	659.46	NA	1.0136	1
1.01_659.4602m/z	LMGP10010253	null	C36H67O8P	M+H	30.9	1.24	-6.66797	60.5837	PA(17:1(9Z)/16:1(9Z))	Glycerophospholipids [GP]	Glycerophosphates [GP10]	Diacylglycerophosphates [GP1001]	659.46	NA	1.0136	1
1.01_659.4602m/z	LMGP10010282	null	C36H67O8P	M+H	31.3	3.49	-6.66797	60.5837	PA(17:2(9Z,12Z)/16:0)	Glycerophospholipids [GP]	Glycerophosphates [GP10]	Diacylglycerophosphates [GP1001]	659.46	NA	1.0136	1
1.01_659.4602m/z	LMGP10010324	null	C36H67O8P	M+H	30.9	1.24	-6.66797	60.5837	PA(18:1(9Z)/15:1(9Z))	Glycerophospholipids [GP]	Glycerophosphates [GP10]	Diacylglycerophosphates [GP1001]	659.46	NA	1.0136	1
1.01_659.4602m/z	LMGP10010342	null	C36H67O8P	M+H	31.3	3.49	-6.66797	60.5837	PA(18:2(9Z,12Z)/15:0)	Glycerophospholipids [GP]	Glycerophosphates [GP10]	Diacylglycerophosphates [GP1001]	659.46	NA	1.0136	1
1.01_659.4602m/z	LMGP10010481	null	C36H67O8P	M+H	30.9	1.24	-6.66797	60.5837	PA(19:1(9Z)/14:1(9Z))	Glycerophospholipids [GP]	Glycerophosphates [GP10]	Diacylglycerophosphates [GP1001]	659.46	NA	1.0136	1
1.01_659.4602m/z	LMGP10010557	null	C36H67O8P	M+H	30.9	1.27	-6.66797	60.5837	PA(20:2(11Z,14Z)/13:0)	Glycerophospholipids [GP]	Glycerophosphates [GP10]	Diacylglycerophosphates [GP1001]	659.46	NA	1.0136	1
1.01_659.4602m/z	LMGP10010915	null	C36H67O8P	M+H	31.3	3.49	-6.66797	60.5837	PA(15:0/18:2(9Z,12Z))	Glycerophospholipids [GP]	Glycerophosphates [GP10]	Diacylglycerophosphates [GP1001]	659.46	NA	1.0136	1
1.01_768.6828m/z	NA	NA	NA	NA	NA	NA	NA	NA	NA	NA	NA	NA	NA	NA	NA	NA
1.01_790.4399m/z	NA	NA	NA	NA	NA	NA	NA	NA	NA	NA	NA	NA	NA	NA	NA	NA
1.01_792.5249n	NA	NA	NA	NA	NA	NA	NA	NA	NA	NA	NA	NA	NA	NA	NA	NA
1.01_835.4502m/z	HMDB0041028	null	C44H68O16	M+H-H2O	32.3	11.9	3.20228	53.5604	Hovenidulcioside A1	Lipids and lipid-like molecules	Prenol lipids	Terpene glycosides	835.45	NA	1.0136	1
1.01_835.4502m/z	HMDB0041240	null	C42H68O15	M+Na	31.6	12.2	6.32093	53.006	Kudzusaponin SA1	Lipids and lipid-like molecules	Prenol lipids	Terpene glycosides	835.45	NA	1.0136	1
1.01_835.4502m/z	LMPR0106150009	null	C42H68O15	M+Na	31.2	10.4	6.32093	53.006	bayogenin 3-O-cellobioside	Prenol Lipids [PR]	Isoprenoids [PR01]	C30 isoprenoids (triterpenes) [PR0106]	835.45	NA	1.0136	1
1.02_1029.1526m/z	HMDB0038045	null	C43H42O27	M+K	33.7	0	-1.88349	70.5302	Luteolin 7-[E-feruloyl-(->2)-glucuronyl-(1->2)-glucuronide] 4'-glucuronide	Phenylpropanoids and polyketides	Flavonoids	Flavonoid glycosides	1029.15	NA	1.02312	1
1.02_1029.1526m/z	LMPK12110719	null	C43H42O27	M+K	33.7	0	-1.88349	70.5302	Luteorin 7-(2''-feruloylglucuronosyl)-(1->2)-glucuronide-4'-glucuronide	Polyketides [PK]	Flavonoids [PK12]	Flavones and Flavonols [PK1211]	1029.15	NA	1.02312	1
1.02_1116.6367n	NA	NA	NA	NA	NA	NA	NA	NA	NA	NA	NA	NA	NA	NA	NA	NA
1.02_1134.0811m/z	NA	NA	NA	NA	NA	NA	NA	NA	NA	NA	NA	NA	NA	NA	NA	NA
1.02_1145.5118m/z	HMDB0034308	null	C53H86O24	M+K	30.4	2.97	-2.0088	51.6157	Neomacrostemonoside D	Lipids and lipid-like molecules	Steroids and steroid derivatives	Steroidal glycosides	1145.51	NA	1.02312	1
1.02_1145.5118m/z	HMDB0038607	null	C53H86O24	M+K	30.7	4.44	-2.0088	51.6157	Soyasaponin A2	Lipids and lipid-like molecules	Prenol lipids	Terpene glycosides	1145.51	NA	1.02312	1
1.02_1180.3848n	NA	NA	NA	NA	NA	NA	NA	NA	NA	NA	NA	NA	NA	NA	NA	NA
1.02_1184.1461m/z	NA	NA	NA	NA	NA	NA	NA	NA	NA	NA	NA	NA	NA	NA	NA	NA
1.02_121.0647m/z	HMDB0004072	C05627	C8H8O	M+H	39.4	0	-0.431736	97.462	4-Hydroxystyrene	Benzenoids	Benzene and substituted derivatives	Styrenes	121.065	NA	1.02312	1
1.02_121.0647m/z	HMDB0004284	C06044	C8H10O2	M+H-H2O	39.4	0	-0.375429	97.2201	Tyrosol	Benzenoids	Phenols	Tyrosols and derivatives	121.065	NA	1.02312	1
1.02_121.0647m/z	HMDB0006236	C00601	C8H8O	M+H	39.4	0	-0.431736	97.462	Phenylacetaldehyde	Benzenoids	Benzene and substituted derivatives	Phenylacetaldehydes	121.065	NA	1.02312	1
1.02_121.0647m/z	HMDB0013815	null	C8H8O	M+H	39.4	0	-0.431736	97.462	2,3-Dihydrobenzofuran	Organoheterocyclic compounds	Coumarans	null	121.065	NA	1.02312	1
1.02_121.0647m/z	HMDB0029563	null	C8H10O2	M+H-H2O	39.4	0	-0.375429	97.2201	3-Acetyl-2,5-dimethylfuran	Organooxygen compounds	Carbonyl compounds	Ketones	121.065	NA	1.02312	1
1.02_121.0647m/z	HMDB0029636	C07214	C8H8O	M+H	39.4	0	-0.431736	97.462	2-Methylbenzaldehyde	Benzenoids	Benzene and substituted derivatives	Benzoyl derivatives	121.065	NA	1.02312	1
1.02_121.0647m/z	HMDB0029637	C07209	C8H8O	M+H	39.4	0	-0.431736	97.462	3-Methylbenzaldehyde	Benzenoids	Benzene and substituted derivatives	Benzoyl derivatives	121.065	NA	1.02312	1
1.02_121.0647m/z	HMDB0029638	C06758	C8H8O	M+H	39.4	0	-0.431736	97.462	4-Methylbenzaldehyde	Benzenoids	Benzene and substituted derivatives	Benzoyl derivatives	121.065	NA	1.02312	1
1.02_121.0647m/z	HMDB0029671	null	C8H10O2	M+H-H2O	39.4	0	-0.375429	97.2201	1,4-Dimethoxybenzene	Benzenoids	Benzene and substituted derivatives	Methoxybenzenes	121.065	NA	1.02312	1
1.02_121.0647m/z	HMDB0029672	null	C8H10O2	M+H-H2O	39.4	0	-0.375429	97.2201	1,3-Dimethoxybenzene	Benzenoids	Benzene and substituted derivatives	Methoxybenzenes	121.065	NA	1.02312	1
1.02_121.0647m/z	HMDB0032036	null	C8H10O2	M+H-H2O	39.4	0	-0.375429	97.2201	4-Ethoxyphenol	Benzenoids	Phenols	4-alkoxyphenols	121.065	NA	1.02312	1
1.02_121.0647m/z	HMDB0032136	null	C8H10O2	M+H-H2O	39.4	0	-0.375429	97.2201	2-Methoxy-4-methylphenol	Benzenoids	Benzene and substituted derivatives	Phenols and derivatives	121.065	NA	1.02312	1
1.02_121.0647m/z	HMDB0032137	null	C8H10O2	M+H-H2O	39.4	0	-0.375429	97.2201	2,6-Dimethyl-1,4-benzenediol	Benzenoids	Phenols	Benzenediols	121.065	NA	1.02312	1
1.02_121.0647m/z	HMDB0032139	null	C8H10O2	M+H-H2O	39.4	0	-0.375429	97.2201	1,2-Dimethoxybenzene	Benzenoids	Benzene and substituted derivatives	Methoxybenzenes	121.065	NA	1.02312	1
1.02_121.0647m/z	HMDB0032159	null	C8H10O2	M+H-H2O	39.4	0	-0.375429	97.2201	2-Acetyl-3,5-dimethylfuran	Organooxygen compounds	Carbonyl compounds	Ketones	121.065	NA	1.02312	1
1.02_121.0647m/z	HMDB0032290	null	C8H10O2	M+H-H2O	39.4	0	-0.375429	97.2201	1-(2-Furyl)butan-3-one	Organoheterocyclic compounds	Heteroaromatic compounds	null	121.065	NA	1.02312	1
1.02_121.0647m/z	HMDB0033910	C07113	C8H8O	M+H	39.4	0	-0.431736	97.462	Acetophenone	Organic oxygen compounds	Organooxygen compounds	Carbonyl compounds	121.065	NA	1.02312	1
1.02_121.0647m/z	HMDB0034241	null	C8H10O2	M+H-H2O	39.4	0	-0.375429	97.2201	4-Methoxybenzyl alcohol	Benzenoids	Benzene and substituted derivatives	Benzyl alcohols	121.065	NA	1.02312	1
1.02_121.0647m/z	HMDB0038997	null	C8H8O	M+H	39.4	0	-0.431736	97.462	Lentialexin	Lipids and lipid-like molecules	Fatty Acyls	Fatty alcohols	121.065	NA	1.02312	1
1.02_121.0647m/z	HMDB0039802	null	C8H10O2	M+H-H2O	39.4	0	-0.375429	97.2201	1-(2-Furanyl)-1-butanone	Organic oxygen compounds	Organooxygen compounds	Carbonyl compounds	121.065	NA	1.02312	1
1.02_121.0647m/z	HMDB0040174	null	C8H10O2	M+H-H2O	39.4	0	-0.375429	97.2201	4-Ethyl-1,2-benzenediol	Benzenoids	Phenols	Benzenediols	121.065	NA	1.02312	1
1.02_121.0647m/z	HMDB0040177	C06728	C8H10O2	M+H-H2O	39.4	0	-0.375429	97.2201	3-Ethyl-1,2-benzenediol	Benzenoids	Phenols	Benzenediols	121.065	NA	1.02312	1
1.02_121.0647m/z	HMDB0041607	null	C8H10O2	M+H-H2O	39.4	0	-0.375429	97.2201	2-Phenoxyethanol	Benzenoids	Benzene and substituted derivatives	Phenol ethers	121.065	NA	1.02312	1
1.02_121.0647m/z	HMDB0062765	C02083	C8H8O	M+H	39.4	0	-0.431736	97.462	Styrene Oxide	Benzenoids	Benzene and substituted derivatives	null	121.065	NA	1.02312	1
1.02_121.0647m/z	HMDB0124943	null	C8H8O	M+H	39.4	0	-0.431736	97.462	3-ethenylphenol	Benzenoids	Benzene and substituted derivatives	Styrenes	121.065	NA	1.02312	1
1.02_121.0647m/z	HMDB0125590	null	C8H10O2	M+H-H2O	39.4	0	-0.375429	97.2201	5-ethylbenzene-1,3-diol	Benzenoids	Phenols	Benzenediols	121.065	NA	1.02312	1
1.02_121.0647m/z	HMDB0126388	null	C8H10O2	M+H-H2O	39.4	0	-0.375429	97.2201	4-ethylbenzene-1,3-diol	Benzenoids	Benzene and substituted derivatives	Phenols and derivatives	121.065	NA	1.02312	1
1.02_121.0647m/z	LMFA05000672	null	C8H8O	M+H	39.4	0	-0.431736	97.462	Lentialexin	Fatty Acyls [FA]	Fatty alcohols [FA05]	null	121.065	NA	1.02312	1
1.02_165.0909m/z	HMDB0000329	null	C10H12O2	M+H	39.1	0	-0.794054	96.2973	2-Phenylbutyric acid	Benzenoids	Benzene and substituted derivatives	Phenylpropanes	165.091	NA	1.02312	1
1.02_165.0909m/z	HMDB0000543	null	C10H12O2	M+H	39.1	0	-0.794054	96.2973	Benzenebutanoic acid	Benzenoids	Benzene and substituted derivatives	null	165.091	NA	1.02312	1
1.02_165.0909m/z	HMDB0001955	null	C10H12O2	M+H	39.1	0	-0.794054	96.2973	3-Phenylbutyric acid	Phenylpropanoids and polyketides	Phenylpropanoic acids	null	165.091	NA	1.02312	1
1.02_165.0909m/z	HMDB0005802	C10469	C10H12O2	M+H	39.1	0	-0.794054	96.2973	Isoeugenol	Benzenoids	Phenols	Methoxyphenols	165.091	NA	1.02312	1
1.02_165.0909m/z	HMDB0005809	C10453	C10H12O2	M+H	39.1	0	-0.794054	96.2973	Eugenol	Benzenoids	Phenols	Methoxyphenols	165.091	NA	1.02312	1
1.02_165.0909m/z	HMDB0029456	null	C10H14O3	M+H-H2O	39	0	-0.715525	96.0628	Amyl 2-furoate	Organoheterocyclic compounds	Furans	Furoic acid derivatives	165.091	NA	1.02312	1
1.02_165.0909m/z	HMDB0030060	null	C10H12O2	M+H	39.1	0	-0.794054	96.2973	Methyl 3-phenylpropanoate	Lipids and lipid-like molecules	Fatty Acyls	Fatty acid esters	165.091	NA	1.02312	1
1.02_165.0909m/z	HMDB0030063	null	C10H12O2	M+H	39.1	0	-0.794054	96.2973	Benzyl propionate	Benzenoids	Benzene and substituted derivatives	Benzyloxycarbonyls	165.091	NA	1.02312	1
1.02_165.0909m/z	HMDB0031761	null	C10H12O2	M+H	39.1	0	-0.794054	96.2973	Propyl benzoate	Benzenoids	Benzene and substituted derivatives	Benzoic acids and derivatives	165.091	NA	1.02312	1
1.02_165.0909m/z	HMDB0032038	null	C10H12O2	M+H	39.1	0	-0.794054	96.2973	Isopropyl benzoate	Benzenoids	Benzene and substituted derivatives	Benzoic acids and derivatives	165.091	NA	1.02312	1
1.02_165.0909m/z	HMDB0032336	null	C10H12O2	M+H	39.1	0	-0.794054	96.2973	3-Hydroxy-4-phenylbutan-2-one	Benzenoids	Benzene and substituted derivatives	null	165.091	NA	1.02312	1
1.02_165.0909m/z	HMDB0032586	null	C10H12O2	M+H	39.1	0	-0.794054	96.2973	3-(4-Methoxyphenyl)-2-propen-1-ol	Phenylpropanoids and polyketides	Cinnamyl alcohols	null	165.091	NA	1.02312	1
1.02_165.0909m/z	HMDB0032607	null	C10H14O3	M+H-H2O	39	0	-0.715525	96.0628	(卤)-threo-Anethole glycol	Benzenoids	Benzene and substituted derivatives	Phenylpropanes	165.091	NA	1.02312	1
1.02_165.0909m/z	HMDB0032618	null	C10H12O2	M+H	39.1	0	-0.794054	96.2973	Ethyl phenylacetate	Benzenoids	Benzene and substituted derivatives	Phenylacetic acid derivatives	165.091	NA	1.02312	1
1.02_165.0909m/z	HMDB0032620	null	C10H12O2	M+H	39.1	0	-0.794054	96.2973	1-Phenylethyl acetate	Benzenoids	Benzene and substituted derivatives	Benzyloxycarbonyls	165.091	NA	1.02312	1
1.02_165.0909m/z	HMDB0032891	null	C10H12O2	M+H	39.1	0	-0.794054	96.2973	1-(4-Methoxyphenyl)-2-propanone	Benzenoids	Benzene and substituted derivatives	Phenylpropanes	165.091	NA	1.02312	1
1.02_165.0909m/z	HMDB0033394	null	C10H14O3	M+H-H2O	39	0	-0.715525	96.0628	4-Ethyl-2,6-dimethoxyphenol	Benzenoids	Phenols	Methoxyphenols	165.091	NA	1.02312	1
1.02_165.0909m/z	HMDB0033723	null	C10H12O2	M+H	39.1	0	-0.794054	96.2973	4-(4-Hydroxyphenyl)-2-butanone	Benzenoids	Phenols	1-hydroxy-2-unsubstituted benzenoids	165.091	NA	1.02312	1
1.02_165.0909m/z	HMDB0033945	C12303	C10H12O2	M+H	39.1	0	-0.794054	96.2973	2-Phenylethyl acetate	Benzenoids	Benzene and substituted derivatives	null	165.091	NA	1.02312	1
1.02_165.0909m/z	HMDB0034471	null	C10H12O2	M+H	39.1	0	-0.794054	96.2973	3-Phenylpropyl formate	Benzenoids	Benzene and substituted derivatives	null	165.091	NA	1.02312	1
1.02_165.0909m/z	HMDB0034615	null	C10H12O2	M+H	39.1	0	-0.794054	96.2973	Epoxyanethole	Benzenoids	Phenol ethers	Anisoles	165.091	NA	1.02312	1
1.02_165.0909m/z	HMDB0034732	null	C10H12O2	M+H	39.1	0	-0.794054	96.2973	Thymoquinone	Organic oxygen compounds	Organooxygen compounds	Carbonyl compounds	165.091	NA	1.02312	1
1.02_165.0909m/z	HMDB0035213	C09904	C10H12O2	M+H	39.1	0	-0.794054	96.2973	beta-Thujaplicin	Hydrocarbon derivatives	Tropones	Tropolones	165.091	NA	1.02312	1
1.02_165.0909m/z	HMDB0035268	C06578	C10H12O2	M+H	39.1	0	-0.794054	96.2973	4-Isopropylbenzoic acid	Lipids and lipid-like molecules	Prenol lipids	Monoterpenoids	165.091	NA	1.02312	1
1.02_165.0909m/z	HMDB0035414	null	C10H12O2	M+H	39.1	0	-0.794054	96.2973	Lepalone	Organic oxygen compounds	Organooxygen compounds	Carbonyl compounds	165.091	NA	1.02312	1
1.02_165.0909m/z	HMDB0036098	null	C10H12O2	M+H	39.1	0	-0.794054	96.2973	Isoegomaketone	Organooxygen compounds	Carbonyl compounds	Ketones	165.091	NA	1.02312	1
1.02_165.0909m/z	HMDB0036522	null	C10H14O3	M+H-H2O	39	0	-0.715525	96.0628	Verimol J	Benzenoids	Phenols	Methoxyphenols	165.091	NA	1.02312	1
1.02_165.0909m/z	HMDB0037160	null	C10H12O2	M+H	39.1	0	-0.794054	96.2973	4-Methyl-2-phenyl-1,3-dioxolane	Benzenoids	Benzene and substituted derivatives	null	165.091	NA	1.02312	1
1.02_165.0909m/z	HMDB0037174	null	C10H12O2	M+H	39.1	0	-0.794054	96.2973	p-Mentha-2,4(8)-dien-9,3-olide	Organoheterocyclic compounds	Benzofurans	null	165.091	NA	1.02312	1
1.02_165.0909m/z	HMDB0037641	null	C10H14O3	M+H-H2O	39	0	-0.715525	96.0628	4-(Ethoxymethyl)-2-methoxyphenol	Benzenoids	Phenols	Methoxyphenols	165.091	NA	1.02312	1
1.02_165.0909m/z	HMDB0037727	null	C10H14O3	M+H-H2O	39	0	-0.715525	96.0628	Furfuryl pentanoate	Lipids and lipid-like molecules	Fatty Acyls	Fatty acid esters	165.091	NA	1.02312	1
1.02_165.0909m/z	HMDB0038181	null	C10H14O3	M+H-H2O	39	0	-0.715525	96.0628	Peperinic acid	Organoheterocyclic compounds	Benzofurans	null	165.091	NA	1.02312	1
1.02_165.0909m/z	HMDB0038184	null	C10H12O2	M+H	39.1	0	-0.794054	96.2973	Egomaketone	Organooxygen compounds	Carbonyl compounds	Ketones	165.091	NA	1.02312	1
1.02_165.0909m/z	HMDB0038354	null	C10H14O3	M+H-H2O	39	0	-0.715525	96.0628	2-Ethoxy-4-(methoxymethyl)phenol	Benzenoids	Benzene and substituted derivatives	Benzylethers	165.091	NA	1.02312	1
1.02_165.0909m/z	HMDB0039874	null	C10H14O3	M+H-H2O	39	0	-0.715525	96.0628	Furfuryl isovalerate	Lipids and lipid-like molecules	Fatty Acyls	Fatty acid esters	165.091	NA	1.02312	1
1.02_165.0909m/z	HMDB0040359	null	C10H12O2	M+H	39.1	0	-0.794054	96.2973	1,2-Dimethoxy-4-vinylbenzene	Benzenoids	Benzene and substituted derivatives	Methoxybenzenes	165.091	NA	1.02312	1
1.02_165.0909m/z	HMDB0040460	null	C10H12O2	M+H	39.1	0	-0.794054	96.2973	4-Methylbenzyl alcohol acetate	Benzenoids	Benzene and substituted derivatives	Benzyloxycarbonyls	165.091	NA	1.02312	1
1.02_165.0909m/z	HMDB0041472	null	C10H12O2	M+H	39.1	0	-0.794054	96.2973	2-Methylbenzyl alcohol acetate	Benzenoids	Benzene and substituted derivatives	Benzyloxycarbonyls	165.091	NA	1.02312	1
1.02_165.0909m/z	HMDB0041473	null	C10H12O2	M+H	39.1	0	-0.794054	96.2973	(3-Methylphenyl)methyl acetate	Benzenoids	Benzene and substituted derivatives	Benzyloxycarbonyls	165.091	NA	1.02312	1
1.02_165.0909m/z	HMDB0041612	null	C10H12O2	M+H	39.1	0	-0.794054	96.2973	Phenyl butyrate	Benzenoids	Benzene and substituted derivatives	Phenol esters	165.091	NA	1.02312	1
1.02_165.0909m/z	HMDB0059891	null	C10H14O3	M+H-H2O	39	0	-0.715525	96.0628	Isoamyl 2-furoate	Organoheterocyclic compounds	Furans	Furoic acid and derivatives	165.091	NA	1.02312	1
1.02_165.0909m/z	HMDB0127494	null	C10H12O2	M+H	39.1	0	-0.794054	96.2973	1-ethenyl-3,5-dimethoxybenzene	Benzenoids	Benzene and substituted derivatives	Methoxybenzenes	165.091	NA	1.02312	1
1.02_165.0909m/z	HMDB0133507	null	C10H12O2	M+H	39.1	0	-0.794054	96.2973	4-(3-hydroxyphenyl)butan-2-one	Benzenoids	Phenols	1-hydroxy-4-unsubstituted benzenoids	165.091	NA	1.02312	1
1.02_165.0909m/z	HMDB0133600	null	C10H12O2	M+H	39.1	0	-0.794054	96.2973	2-hydroxy-2-methyl-3-phenylpropanal	Benzenoids	Benzene and substituted derivatives	Phenylpropanes	165.091	NA	1.02312	1
1.02_165.0909m/z	HMDB0133601	null	C10H12O2	M+H	39.1	0	-0.794054	96.2973	2-benzyl-3-hydroxypropanal	Benzenoids	Benzene and substituted derivatives	null	165.091	NA	1.02312	1
1.02_165.0909m/z	HMDB0133603	null	C10H12O2	M+H	39.1	0	-0.794054	96.2973	3-hydroxy-2-methyl-3-phenylpropanal	Benzenoids	Benzene and substituted derivatives	Phenylpropanes	165.091	NA	1.02312	1
1.02_165.0909m/z	HMDB0133604	null	C10H12O2	M+H	39.1	0	-0.794054	96.2973	3-(3-hydroxyphenyl)-2-methylpropanal	Benzenoids	Benzene and substituted derivatives	Phenylpropanes	165.091	NA	1.02312	1
1.02_165.0909m/z	HMDB0133605	null	C10H12O2	M+H	39.1	0	-0.794054	96.2973	3-(4-hydroxyphenyl)-2-methylpropanal	Benzenoids	Benzene and substituted derivatives	Phenylpropanes	165.091	NA	1.02312	1
1.02_165.0909m/z	HMDB0133606	null	C10H12O2	M+H	39.1	0	-0.794054	96.2973	2-(phenylmethylidene)propane-1,3-diol	Phenylpropanoids and polyketides	Cinnamyl alcohols	null	165.091	NA	1.02312	1
1.02_165.0909m/z	HMDB0133607	null	C10H12O2	M+H	39.1	0	-0.794054	96.2973	3-[(1E)-3-hydroxy-2-methylprop-1-en-1-yl]phenol	Phenylpropanoids and polyketides	Cinnamyl alcohols	null	165.091	NA	1.02312	1
1.02_165.0909m/z	HMDB0133608	null	C10H12O2	M+H	39.1	0	-0.794054	96.2973	4-[(1E)-3-hydroxy-2-methylprop-1-en-1-yl]phenol	Phenylpropanoids and polyketides	Cinnamyl alcohols	null	165.091	NA	1.02312	1
1.02_165.0909m/z	HMDB0133609	null	C10H12O2	M+H	39.1	0	-0.794054	96.2973	(2-methyl-3-phenyloxiran-2-yl)methanol	Benzenoids	Benzene and substituted derivatives	null	165.091	NA	1.02312	1
1.02_165.0909m/z	HMDB0133610	null	C10H12O2	M+H	39.1	0	-0.794054	96.2973	2-[(1E)-3-hydroxy-2-methylprop-1-en-1-yl]phenol	Phenylpropanoids and polyketides	Cinnamyl alcohols	null	165.091	NA	1.02312	1
1.02_165.0909m/z	HMDB0133617	null	C10H12O2	M+H	39.1	0	-0.794054	96.2973	2-methyl-3-phenylpropanoic acid	Phenylpropanoids and polyketides	Phenylpropanoic acids	null	165.091	NA	1.02312	1
1.02_165.0909m/z	HMDB0133725	null	C10H12O2	M+H	39.1	0	-0.794054	96.2973	(3E)-4-phenylbut-3-ene-1,2-diol	Phenylpropanoids and polyketides	Cinnamyl alcohols	null	165.091	NA	1.02312	1
1.02_165.0909m/z	HMDB0133727	null	C10H12O2	M+H	39.1	0	-0.794054	96.2973	3-[(1E)-3-hydroxybut-1-en-1-yl]phenol	Phenylpropanoids and polyketides	Cinnamyl alcohols	null	165.091	NA	1.02312	1
1.02_165.0909m/z	HMDB0133729	null	C10H12O2	M+H	39.1	0	-0.794054	96.2973	1-(3-phenyloxiran-2-yl)ethan-1-ol	Benzenoids	Benzene and substituted derivatives	null	165.091	NA	1.02312	1
1.02_165.0909m/z	HMDB0133753	null	C10H12O2	M+H	39.1	0	-0.794054	96.2973	1-hydroxy-4-phenylbutan-2-one	Benzenoids	Benzene and substituted derivatives	null	165.091	NA	1.02312	1
1.02_165.0909m/z	HMDB0133754	null	C10H12O2	M+H	39.1	0	-0.794054	96.2973	4-hydroxy-4-phenylbutan-2-one	Benzenoids	Benzene and substituted derivatives	null	165.091	NA	1.02312	1
1.02_165.0909m/z	HMDB0135737	null	C10H12O2	M+H	39.1	0	-0.794054	96.2973	3-(4-methoxyphenyl)propanal	Benzenoids	Phenol ethers	Anisoles	165.091	NA	1.02312	1
1.02_165.0909m/z	HMDB0135738	null	C10H12O2	M+H	39.1	0	-0.794054	96.2973	3-(4-methoxyphenyl)prop-2-en-1-ol	null	null	null	165.091	NA	1.02312	1
1.02_165.0909m/z	LMFA01030456	null	C10H12O2	M+H	39.1	0	-0.794054	96.2973	2,4-decadiynoic acid	Fatty Acyls [FA]	Fatty Acids and Conjugates [FA01]	Unsaturated fatty acids [FA0103]	165.091	NA	1.02312	1
1.02_165.0909m/z	LMFA01030579	null	C10H14O3	M+H-H2O	39	0	-0.715525	96.0628	5-oxo-7-decynoic acid	Fatty Acyls [FA]	Fatty Acids and Conjugates [FA01]	Unsaturated fatty acids [FA0103]	165.091	NA	1.02312	1
1.02_165.0909m/z	LMFA01060085	null	C10H14O3	M+H-H2O	39	0	-0.715525	96.0628	10-oxo-5,8-decadienoic acid	Fatty Acyls [FA]	Fatty Acids and Conjugates [FA01]	Oxo fatty acids [FA0106]	165.091	NA	1.02312	1
1.02_165.0909m/z	LMFA07010890	null	C10H14O3	M+H-H2O	39	0	-0.715525	96.0628	Furfuryl isovalerate	Fatty Acyls [FA]	Fatty esters [FA07]	Wax monoesters [FA0701]	165.091	NA	1.02312	1
1.02_165.0909m/z	LMFA07010892	null	C10H14O3	M+H-H2O	39	0	-0.715525	96.0628	Furfuryl pentanoate	Fatty Acyls [FA]	Fatty esters [FA07]	Wax monoesters [FA0701]	165.091	NA	1.02312	1
1.02_165.0909m/z	LMFA07010951	null	C10H12O2	M+H	39.1	0	-0.794054	96.2973	Methyl 3-phenylpropanoate	Fatty Acyls [FA]	Fatty esters [FA07]	Wax monoesters [FA0701]	165.091	NA	1.02312	1
1.02_165.0909m/z	LMPR0102070004	null	C10H14O3	M+H-H2O	39	0	-0.715525	96.0628	Iridotrial	Prenol Lipids [PR]	Isoprenoids [PR01]	C10 isoprenoids (monoterpenes) [PR0102]	165.091	NA	1.02312	1
1.02_165.0909m/z	LMPR0102120042	null	C10H14O3	M+H-H2O	39	0	-0.715525	96.0628	(-)-5-oxo-1,2-campholide	Prenol Lipids [PR]	Isoprenoids [PR01]	C10 isoprenoids (monoterpenes) [PR0102]	165.091	NA	1.02312	1
1.02_180.1515n	HMDB0031181	null	C12H20O	M+NH4, M+Na	42.4	16.3	0.54425	96.285	Homodihydrojasmone	Organic oxygen compounds	Organooxygen compounds	Carbonyl compounds	198.185	180.152	1.02312	1
1.02_180.1515n	HMDB0032531	null	C12H20O	M+NH4, M+Na	42.4	16.3	0.54425	96.285	2-trans-6-cis-Dodecadienal	Organic oxygen compounds	Organooxygen compounds	Carbonyl compounds	198.185	180.152	1.02312	1
1.02_180.1515n	HMDB0038108	null	C12H20O	M+NH4, M+Na	41.4	11.5	0.54425	96.285	cis-Quinceoxepane	Organoheterocyclic compounds	Oxepanes	null	198.185	180.152	1.02312	1
1.02_180.1515n	HMDB0039339	null	C12H20O	M+NH4, M+Na	41.3	11	0.54425	96.285	Tricycloekasantalol	Lipids and lipid-like molecules	Prenol lipids	Monoterpenoids	198.185	180.152	1.02312	1
1.02_180.1515n	HMDB0039590	null	C12H20O	M+NH4, M+Na	42.4	16.3	0.54425	96.285	(2E,4E)-2,4-Dodecadienal	Organic oxygen compounds	Organooxygen compounds	Carbonyl compounds	198.185	180.152	1.02312	1
1.02_180.1515n	LMFA05000058	null	C12H20O	M+NH4, M+Na	42.3	15.7	0.54425	96.285	3,6,8-dodecatrien-1-ol	Fatty Acyls [FA]	Fatty alcohols [FA05]	null	198.185	180.152	1.02312	1
1.02_180.1515n	LMFA05000097	C08375	C12H20O	M+NH4, M+Na	42.3	15.7	0.54425	96.285	(3Z,6Z,9Z)-dodecatrienol	Fatty Acyls [FA]	Fatty alcohols [FA05]	null	198.185	180.152	1.02312	1
1.02_180.1515n	LMFA05000162	null	C12H20O	M+NH4, M+Na	42.3	15.7	0.54425	96.285	3Z,6E,8E-Dodecatrien-1-ol	Fatty Acyls [FA]	Fatty alcohols [FA05]	null	198.185	180.152	1.02312	1
1.02_180.1515n	LMFA05000166	null	C12H20O	M+NH4, M+Na	42.3	15.7	0.54425	96.285	3Z,6Z,8E-Dodecatrien-1-ol	Fatty Acyls [FA]	Fatty alcohols [FA05]	null	198.185	180.152	1.02312	1
1.02_180.1515n	LMFA06000153	null	C12H20O	M+NH4, M+Na	41.4	11.5	0.54425	96.285	9E,11-Dodecadienal	Fatty Acyls [FA]	Fatty aldehydes [FA06]	null	198.185	180.152	1.02312	1
1.02_180.1515n	LMFA06000155	null	C12H20O	M+NH4, M+Na	41.4	11.5	0.54425	96.285	8E,10E-Dodecadienal	Fatty Acyls [FA]	Fatty aldehydes [FA06]	null	198.185	180.152	1.02312	1
1.02_180.1515n	LMFA06000157	null	C12H20O	M+NH4, M+Na	42.4	16.3	0.54425	96.285	5E,7Z-Dodecadienal	Fatty Acyls [FA]	Fatty aldehydes [FA06]	null	198.185	180.152	1.02312	1
1.02_180.1515n	LMFA06000158	null	C12H20O	M+NH4, M+Na	42.4	16.3	0.54425	96.285	7E,9Z-Dodecadienal	Fatty Acyls [FA]	Fatty aldehydes [FA06]	null	198.185	180.152	1.02312	1
1.02_180.1515n	LMFA06000159	null	C12H20O	M+NH4, M+Na	41.4	11.5	0.54425	96.285	8E,10Z-Dodecadienal	Fatty Acyls [FA]	Fatty aldehydes [FA06]	null	198.185	180.152	1.02312	1
1.02_180.1515n	LMFA06000163	null	C12H20O	M+NH4, M+Na	41.4	11.5	0.54425	96.285	9Z,11-Dodecadienal	Fatty Acyls [FA]	Fatty aldehydes [FA06]	null	198.185	180.152	1.02312	1
1.02_180.1515n	LMFA06000165	null	C12H20O	M+NH4, M+Na	42.4	16.3	0.54425	96.285	5Z,7E-Dodecadienal	Fatty Acyls [FA]	Fatty aldehydes [FA06]	null	198.185	180.152	1.02312	1
1.02_180.1515n	LMFA06000166	null	C12H20O	M+NH4, M+Na	41.4	11.5	0.54425	96.285	8Z,10E-Dodecadienal	Fatty Acyls [FA]	Fatty aldehydes [FA06]	null	198.185	180.152	1.02312	1
1.02_180.1515n	LMFA06000167	null	C12H20O	M+NH4, M+Na	42.4	16.3	0.54425	96.285	5Z,7Z-Dodecadienal	Fatty Acyls [FA]	Fatty aldehydes [FA06]	null	198.185	180.152	1.02312	1
1.02_316.2399m/z	HMDB0015207	null	C19H35N	M+K	37.3	0	-0.611876	87.3	Perhexiline	Organoheterocyclic compounds	Piperidines	null	316.24	NA	1.02312	1
1.02_335.2945m/z	HMDB0000417	null	C20H40O2	M+Na	31.7	21.1	7.68287	46.0449	3D,7D,11D-Phytanic acid	Lipids and lipid-like molecules	Prenol lipids	Diterpenoids	335.294	NA	1.02312	1
1.02_335.2945m/z	HMDB0000553	null	C20H40O2	M+Na	31.7	21.1	7.68287	46.0449	3L,7D,11D-Phytanic acid	Lipids and lipid-like molecules	Prenol lipids	Diterpenoids	335.294	NA	1.02312	1
1.02_335.2945m/z	HMDB0000801	C01607	C20H40O2	M+Na	31.7	21.1	7.68287	46.0449	Phytanic acid	Lipids and lipid-like molecules	Prenol lipids	Diterpenoids	335.294	NA	1.02312	1
1.02_335.2945m/z	HMDB0002212	C06425	C20H40O2	M+Na	31.7	21.1	7.68287	46.0449	Arachidic acid	Lipids and lipid-like molecules	Fatty Acyls	Fatty acids and conjugates	335.294	NA	1.02312	1
1.02_335.2945m/z	HMDB0002823	null	C22H38O2	M+H	33.6	20.9	-0.0188651	46.9726	Docosatrienoic acid	Lipids and lipid-like molecules	Fatty Acyls	Fatty acids and conjugates	335.294	NA	1.02312	1
1.02_335.2945m/z	HMDB0031099	null	C22H38O2	M+H	31.8	12.2	-0.0188651	46.9726	(all-Z)-7,10,13-Docosatrienoic acid	Lipids and lipid-like molecules	Fatty Acyls	Fatty acids and conjugates	335.294	NA	1.02312	1
1.02_335.2945m/z	HMDB0031318	null	C20H40O2	M+Na	31.6	20.7	7.68287	46.0449	2,2,6,10,14-Pentamethylpentadecanoic acid	Lipids and lipid-like molecules	Prenol lipids	Diterpenoids	335.294	NA	1.02312	1
1.02_335.2945m/z	HMDB0034156	null	C20H40O2	M+Na	31.6	20.7	7.68287	46.0449	Ethyl stearate	Lipids and lipid-like molecules	Fatty Acyls	Fatty acid esters	335.294	NA	1.02312	1
1.02_335.2945m/z	HMDB0035672	null	C20H40O2	M+Na	31.7	21.1	7.68287	46.0449	5-Hydroxy-7-eicosanone	Lipids and lipid-like molecules	Fatty Acyls	Fatty alcohols	335.294	NA	1.02312	1
1.02_335.2945m/z	HMDB0035673	null	C20H40O2	M+Na	31.7	21.1	7.68287	46.0449	4-Hydroxy-6-eicosanone	Lipids and lipid-like molecules	Fatty Acyls	Fatty alcohols	335.294	NA	1.02312	1
1.02_335.2945m/z	HMDB0062520	null	C20H40O2	M+Na	31.7	21.1	7.68287	46.0449	3,7R,11R,15-tetramethyl-hexadecanoic acid	Lipids and lipid-like molecules	Prenol lipids	Diterpenoids	335.294	NA	1.02312	1
1.02_335.2945m/z	LMFA01010020	C06425	C20H40O2	M+Na	31.7	21.1	7.68287	46.0449	Arachidic acid	Fatty Acyls [FA]	Fatty Acids and Conjugates [FA01]	Straight chain fatty acids [FA0101]	335.294	NA	1.02312	1
1.02_335.2945m/z	LMFA01020017	null	C20H40O2	M+Na	31.7	21.1	7.68287	46.0449	Isoarachidic acid	Fatty Acyls [FA]	Fatty Acids and Conjugates [FA01]	Branched fatty acids [FA0102]	335.294	NA	1.02312	1
1.02_335.2945m/z	LMFA01020048	null	C20H40O2	M+Na	31.7	21.1	7.68287	46.0449	2,14-dimethyl-octadecanoic acid	Fatty Acyls [FA]	Fatty Acids and Conjugates [FA01]	Branched fatty acids [FA0102]	335.294	NA	1.02312	1
1.02_335.2945m/z	LMFA01020049	null	C20H40O2	M+Na	31.7	21.1	7.68287	46.0449	4,14-dimethyl-octadecanoic acid	Fatty Acyls [FA]	Fatty Acids and Conjugates [FA01]	Branched fatty acids [FA0102]	335.294	NA	1.02312	1
1.02_335.2945m/z	LMFA01020050	null	C20H40O2	M+Na	31.7	21.1	7.68287	46.0449	6,14-dimethyl-octadecanoic acid	Fatty Acyls [FA]	Fatty Acids and Conjugates [FA01]	Branched fatty acids [FA0102]	335.294	NA	1.02312	1
1.02_335.2945m/z	LMFA01020051	null	C20H40O2	M+Na	31.7	21.1	7.68287	46.0449	4,16-dimethyl-octadecanoic acid	Fatty Acyls [FA]	Fatty Acids and Conjugates [FA01]	Branched fatty acids [FA0102]	335.294	NA	1.02312	1
1.02_335.2945m/z	LMFA01020052	null	C20H40O2	M+Na	31.7	21.1	7.68287	46.0449	6,16-dimethyl-octadecanoic acid	Fatty Acyls [FA]	Fatty Acids and Conjugates [FA01]	Branched fatty acids [FA0102]	335.294	NA	1.02312	1
1.02_335.2945m/z	LMFA01020220	null	C20H40O2	M+Na	31.7	21.1	7.68287	46.0449	17-methyl-nonadecanoic acid	Fatty Acyls [FA]	Fatty Acids and Conjugates [FA01]	Branched fatty acids [FA0102]	335.294	NA	1.02312	1
1.02_335.2945m/z	LMFA01020254	null	C22H38O2	M+H	31.8	12.2	-0.0188651	46.9726	7,7-dimethyl-5Z,8Z,11Z-eicosatrienoic acid	Fatty Acyls [FA]	Fatty Acids and Conjugates [FA01]	Branched fatty acids [FA0102]	335.294	NA	1.02312	1
1.02_335.2945m/z	LMFA01020255	null	C22H38O2	M+H	31.8	12.2	-0.0188651	46.9726	10,10-dimethyl-5Z,8Z,11Z-eicosatrienoic acid	Fatty Acyls [FA]	Fatty Acids and Conjugates [FA01]	Branched fatty acids [FA0102]	335.294	NA	1.02312	1
1.02_335.2945m/z	LMFA01020342	null	C20H40O2	M+Na	31.7	21.1	7.68287	46.0449	19:0(11Me)	Fatty Acyls [FA]	Fatty Acids and Conjugates [FA01]	Branched fatty acids [FA0102]	335.294	NA	1.02312	1
1.02_335.2945m/z	LMFA01020415	null	C20H40O2	M+Na	31.7	21.1	7.68287	46.0449	2,11-dimethylstearic acid	Fatty Acyls [FA]	Fatty Acids and Conjugates [FA01]	Branched fatty acids [FA0102]	335.294	NA	1.02312	1
1.02_335.2945m/z	LMFA01030161	null	C22H38O2	M+H	31.8	12.2	-0.0188651	46.9726	7,10,13-docosatrienoic acid	Fatty Acyls [FA]	Fatty Acids and Conjugates [FA01]	Unsaturated fatty acids [FA0103]	335.294	NA	1.02312	1
1.02_335.2945m/z	LMFA01030162	null	C22H38O2	M+H	31.8	12.2	-0.0188651	46.9726	8,11,14-docosatrienoic acid	Fatty Acyls [FA]	Fatty Acids and Conjugates [FA01]	Unsaturated fatty acids [FA0103]	335.294	NA	1.02312	1
1.02_335.2945m/z	LMFA01030407	C16534	C22H38O2	M+H	33.6	20.9	-0.0188651	46.9726	13,16,19-docosatrienoic acid	Fatty Acyls [FA]	Fatty Acids and Conjugates [FA01]	Unsaturated fatty acids [FA0103]	335.294	NA	1.02312	1
1.02_335.2945m/z	LMFA01030408	null	C22H38O2	M+H	33.6	20.9	-0.0188651	46.9726	DTrE	Fatty Acyls [FA]	Fatty Acids and Conjugates [FA01]	Unsaturated fatty acids [FA0103]	335.294	NA	1.02312	1
1.02_335.2945m/z	LMFA01030409	null	C22H38O2	M+H	31.8	12.2	-0.0188651	46.9726	3Z,9Z,15Z-docosatrienoic acid	Fatty Acyls [FA]	Fatty Acids and Conjugates [FA01]	Unsaturated fatty acids [FA0103]	335.294	NA	1.02312	1
1.02_335.2945m/z	LMFA01030410	null	C22H38O2	M+H	31.8	12.2	-0.0188651	46.9726	5Z,11Z,17Z-docosatrienoic acid	Fatty Acyls [FA]	Fatty Acids and Conjugates [FA01]	Unsaturated fatty acids [FA0103]	335.294	NA	1.02312	1
1.02_335.2945m/z	LMFA01030411	null	C22H38O2	M+H	31.8	12.2	-0.0188651	46.9726	Dihomo Mead's acid	Fatty Acyls [FA]	Fatty Acids and Conjugates [FA01]	Unsaturated fatty acids [FA0103]	335.294	NA	1.02312	1
1.02_335.2945m/z	LMFA04000062	null	C22H38O2	M+H	31.8	12.2	-0.0188651	46.9726	22:3(7Z,13Z,16Z)	Fatty Acyls [FA]	Docosanoids [FA04]	Other Docosanoids [FA0400]	335.294	NA	1.02312	1
1.02_335.2945m/z	LMFA04000083	null	C22H38O2	M+H	31.8	12.2	-0.0188651	46.9726	Dihomopinolenic acid	Fatty Acyls [FA]	Docosanoids [FA04]	Other Docosanoids [FA0400]	335.294	NA	1.02312	1
1.02_335.2945m/z	LMFA04000084	null	C22H38O2	M+H	31.8	12.2	-0.0188651	46.9726	Eranthic acid	Fatty Acyls [FA]	Docosanoids [FA04]	Other Docosanoids [FA0400]	335.294	NA	1.02312	1
1.02_335.2945m/z	LMFA04000086	null	C22H38O2	M+H	31.8	12.2	-0.0188651	46.9726	3E,13Z,16Z-Docosatrienoic acid	Fatty Acyls [FA]	Docosanoids [FA04]	Other Docosanoids [FA0400]	335.294	NA	1.02312	1
1.02_335.2945m/z	LMFA04000090	null	C22H38O2	M+H	31.8	12.2	-0.0188651	46.9726	10,13,16-Docosatrienoic acid	Fatty Acyls [FA]	Docosanoids [FA04]	Other Docosanoids [FA0400]	335.294	NA	1.02312	1
1.02_335.2945m/z	LMFA07010398	null	C20H40O2	M+Na	31.6	20.7	7.68287	46.0449	Octadecyl acetate	Fatty Acyls [FA]	Fatty esters [FA07]	Wax monoesters [FA0701]	335.294	NA	1.02312	1
1.02_335.2945m/z	LMFA07010402	null	C22H38O2	M+H	33.6	20.9	-0.0188651	46.9726	11Z,14Z,17Z-Eicosatrienyl acetate	Fatty Acyls [FA]	Fatty esters [FA07]	Wax monoesters [FA0701]	335.294	NA	1.02312	1
1.02_335.2945m/z	LMFA07010428	null	C20H40O2	M+Na	31.6	20.7	7.68287	46.0449	hexadecyl butyrate	Fatty Acyls [FA]	Fatty esters [FA07]	Wax monoesters [FA0701]	335.294	NA	1.02312	1
1.02_335.2945m/z	LMFA07010442	null	C20H40O2	M+Na	31.6	20.7	7.68287	46.0449	tetradecyl hexanoate	Fatty Acyls [FA]	Fatty esters [FA07]	Wax monoesters [FA0701]	335.294	NA	1.02312	1
1.02_335.2945m/z	LMFA07010451	null	C20H40O2	M+Na	31.6	20.7	7.68287	46.0449	dodecyl octanoate	Fatty Acyls [FA]	Fatty esters [FA07]	Wax monoesters [FA0701]	335.294	NA	1.02312	1
1.02_335.2945m/z	LMFA07010458	null	C20H40O2	M+Na	31.6	20.7	7.68287	46.0449	decyl decanoate	Fatty Acyls [FA]	Fatty esters [FA07]	Wax monoesters [FA0701]	335.294	NA	1.02312	1
1.02_335.2945m/z	LMFA07010469	null	C20H40O2	M+Na	31.6	20.7	7.68287	46.0449	hexyl tetradecanoate	Fatty Acyls [FA]	Fatty esters [FA07]	Wax monoesters [FA0701]	335.294	NA	1.02312	1
1.02_335.2945m/z	LMFA07010546	null	C22H38O2	M+H	31.9	12.7	-0.0188651	46.9726	(E,E)-3,7,11-Trimethyl-2,6,10-dodecatrienyl heptanoate	Fatty Acyls [FA]	Fatty esters [FA07]	Wax monoesters [FA0701]	335.294	NA	1.02312	1
1.02_335.2945m/z	LMFA07010598	null	C20H40O2	M+Na	31.6	20.7	7.68287	46.0449	7-Methyloctyl 9-methyldecanoate	Fatty Acyls [FA]	Fatty esters [FA07]	Wax monoesters [FA0701]	335.294	NA	1.02312	1
1.02_335.2945m/z	LMFA07010607	null	C20H40O2	M+Na	31.6	20.7	7.68287	46.0449	3,7-Dimethyl-6-octenyl decanoate	Fatty Acyls [FA]	Fatty esters [FA07]	Wax monoesters [FA0701]	335.294	NA	1.02312	1
1.02_335.2945m/z	LMFA07010608	null	C20H40O2	M+Na	31.6	20.7	7.68287	46.0449	3,7-Dimethyl-6-octenyl 3,7-dimethyl-6-octenoate	Fatty Acyls [FA]	Fatty esters [FA07]	Wax monoesters [FA0701]	335.294	NA	1.02312	1
1.02_335.2945m/z	LMFA07010650	null	C20H40O2	M+Na	31.6	20.7	7.68287	46.0449	14-Methylpentadecyl isobutyrate	Fatty Acyls [FA]	Fatty esters [FA07]	Wax monoesters [FA0701]	335.294	NA	1.02312	1
1.02_335.2945m/z	LMFA07010683	null	C20H40O2	M+Na	31.6	20.7	7.68287	46.0449	3-Methylbutyl pentadecanoate	Fatty Acyls [FA]	Fatty esters [FA07]	Wax monoesters [FA0701]	335.294	NA	1.02312	1
1.02_335.2945m/z	LMFA07010883	null	C20H40O2	M+Na	31.6	20.7	7.68287	46.0449	Ethyl stearate	Fatty Acyls [FA]	Fatty esters [FA07]	Wax monoesters [FA0701]	335.294	NA	1.02312	1
1.02_335.2945m/z	LMPR0104010004	null	C20H40O2	M+Na	31.7	21.1	7.68287	46.0449	Phytanic acid	Prenol Lipids [PR]	Isoprenoids [PR01]	C20 isoprenoids (diterpenes) [PR0104]	335.294	NA	1.02312	1
1.02_335.2945m/z	LMPR0104010036	null	C20H40O2	M+Na	31.7	21.1	7.68287	46.0449	3D,7D,11D-Phytanic acid	Prenol Lipids [PR]	Isoprenoids [PR01]	C20 isoprenoids (diterpenes) [PR0104]	335.294	NA	1.02312	1
1.02_341.1907m/z	HMDB0001999	C06428	C20H30O2	M+K	34.9	0.349	9.84674	85.1106	Eicosapentaenoic acid	Lipids and lipid-like molecules	Fatty Acyls	Fatty acids and conjugates	341.191	NA	1.02312	1
1.02_341.1907m/z	HMDB0003598	null	C20H30O2	M+K	34.9	0	9.84674	85.1106	Retinyl ester	Lipids and lipid-like molecules	Prenol lipids	Retinoids	341.191	NA	1.02312	1
1.02_341.1907m/z	HMDB0015655	C07198	C20H30O2	M+K	34.9	0.357	9.84674	85.1106	Methyltestosterone	Lipids and lipid-like molecules	Steroids and steroid derivatives	Androstane steroids	341.191	NA	1.02312	1
1.02_341.1907m/z	HMDB0029850	null	C16H30O6	M+Na	35.8	6.17	-8.62701	82.1617	L-Citronellol glucoside	Lipids and lipid-like molecules	Prenol lipids	Terpene glycosides	341.191	NA	1.02312	1
1.02_341.1907m/z	HMDB0032368	C03962	C16H30O6	M+Na	38.2	18.5	-8.62701	82.1617	Menthyl pyrrolidone carboxylate	Lipids and lipid-like molecules	Prenol lipids	Terpene glycosides	341.191	NA	1.02312	1
1.02_341.1907m/z	HMDB0035692	null	C20H30O2	M+K	35	0.496	9.84674	85.1106	8,15-Isopimaradien-18-oic acid	Lipids and lipid-like molecules	Prenol lipids	Diterpenoids	341.191	NA	1.02312	1
1.02_341.1907m/z	HMDB0036703	null	C20H30O2	M+K	34.9	0.357	9.84674	85.1106	Siderone	Lipids and lipid-like molecules	Prenol lipids	Diterpenoids	341.191	NA	1.02312	1
1.02_341.1907m/z	HMDB0036709	null	C20H30O2	M+K	34.9	0.357	9.84674	85.1106	Yucalexin B14	Lipids and lipid-like molecules	Prenol lipids	Diterpenoids	341.191	NA	1.02312	1
1.02_341.1907m/z	HMDB0036775	null	C20H30O2	M+K	35	0.483	9.84674	85.1106	Yucalexin A16	Lipids and lipid-like molecules	Prenol lipids	Diterpenoids	341.191	NA	1.02312	1
1.02_341.1907m/z	HMDB0036805	null	C20H30O2	M+K	34.9	0	9.84674	85.1106	8(17),12-Labdadiene-15,16-dial	Lipids and lipid-like molecules	Prenol lipids	Diterpenoids	341.191	NA	1.02312	1
1.02_341.1907m/z	HMDB0036811	null	C20H30O2	M+K	35	0.496	9.84674	85.1106	Isopimaric acid	Lipids and lipid-like molecules	Prenol lipids	Diterpenoids	341.191	NA	1.02312	1
1.02_341.1907m/z	HMDB0036826	null	C20H30O2	M+K	38.2	16.7	9.84674	85.1106	Cascarillone	Lipids and lipid-like molecules	Prenol lipids	Diterpenoids	341.191	NA	1.02312	1
1.02_341.1907m/z	HMDB0038172	null	C20H30O2	M+K	35	0.496	9.84674	85.1106	8,13-Abietadien-18-oic acid	Lipids and lipid-like molecules	Prenol lipids	Diterpenoids	341.191	NA	1.02312	1
1.02_341.1907m/z	HMDB0038687	null	C20H30O2	M+K	34.9	0	9.84674	85.1106	(ent-15beta,16beta)-15,16-Epoxy-3-kauranone	null	null	null	341.191	NA	1.02312	1
1.02_341.1907m/z	HMDB0039486	null	C20H30O2	M+K	35	0.496	9.84674	85.1106	ent-8(17),13(16),14-Labdatrien-18-oic acid	Lipids and lipid-like molecules	Prenol lipids	Diterpenoids	341.191	NA	1.02312	1
1.02_341.1907m/z	HMDB0041928	null	C20H30O2	M+K	35	0.508	9.84674	85.1106	Methenolone	Lipids and lipid-like molecules	Steroids and steroid derivatives	Androstane steroids	341.191	NA	1.02312	1
1.02_341.1907m/z	LMFA01030180	null	C20H30O2	M+K	34.9	0	9.84674	85.1106	4,8,12,15,18-eicosapentaenoic acid	Fatty Acyls [FA]	Fatty Acids and Conjugates [FA01]	Unsaturated fatty acids [FA0103]	341.191	NA	1.02312	1
1.02_341.1907m/z	LMFA01030396	null	C20H30O2	M+K	34.9	0.349	9.84674	85.1106	2E,5Z,8Z,11Z,14Z-eicosapentaenoic acid	Fatty Acyls [FA]	Fatty Acids and Conjugates [FA01]	Unsaturated fatty acids [FA0103]	341.191	NA	1.02312	1
1.02_341.1907m/z	LMFA01030397	null	C20H30O2	M+K	34.9	0.349	9.84674	85.1106	5E,8Z,11Z,14Z,16Z-eicosapentaenoic acid	Fatty Acyls [FA]	Fatty Acids and Conjugates [FA01]	Unsaturated fatty acids [FA0103]	341.191	NA	1.02312	1
1.02_341.1907m/z	LMFA01030693	null	C20H30O2	M+K	34.9	0.363	9.84674	85.1106	5Z,8Z,14Z-Eicosatrien-11-ynoic acid	Fatty Acyls [FA]	Fatty Acids and Conjugates [FA01]	Unsaturated fatty acids [FA0103]	341.191	NA	1.02312	1
1.02_341.1907m/z	LMFA01030694	null	C20H30O2	M+K	34.9	0.349	9.84674	85.1106	5Z,11Z,14Z-Eicosatrien-8-ynoic acid	Fatty Acyls [FA]	Fatty Acids and Conjugates [FA01]	Unsaturated fatty acids [FA0103]	341.191	NA	1.02312	1
1.02_341.1907m/z	LMFA01030695	null	C20H30O2	M+K	34.9	0.349	9.84674	85.1106	8Z,1Z1,14Z-Eicosatrien-5-ynoic acid	Fatty Acyls [FA]	Fatty Acids and Conjugates [FA01]	Unsaturated fatty acids [FA0103]	341.191	NA	1.02312	1
1.02_341.1907m/z	LMFA01030759	C06428	C20H30O2	M+K	34.9	0.349	9.84674	85.1106	EPA	Fatty Acyls [FA]	Fatty Acids and Conjugates [FA01]	Unsaturated fatty acids [FA0103]	341.191	NA	1.02312	1
1.02_341.1907m/z	LMFA01030760	C12083	C20H30O2	M+K	34.9	0.372	9.84674	85.1106	5Z,7E,9E,14Z,17Z-eicosapentaenoic acid	Fatty Acyls [FA]	Fatty Acids and Conjugates [FA01]	Unsaturated fatty acids [FA0103]	341.191	NA	1.02312	1
1.02_341.1907m/z	LMFA01031033	null	C20H30O2	M+K	34.9	0.372	9.84674	85.1106	Bosseopentaenoic acid	Fatty Acyls [FA]	Fatty Acids and Conjugates [FA01]	Unsaturated fatty acids [FA0103]	341.191	NA	1.02312	1
1.02_341.1907m/z	LMFA01031116	null	C20H30O2	M+K	34.9	0.349	9.84674	85.1106	5Z,8Z,11E,14Z,17Z-eicosapentaenoic acid	Fatty Acyls [FA]	Fatty Acids and Conjugates [FA01]	Unsaturated fatty acids [FA0103]	341.191	NA	1.02312	1
1.02_341.1907m/z	LMFA01031117	null	C20H30O2	M+K	34.9	0.349	9.84674	85.1106	5Z,8Z,11E,14Z,17E-eicosapentaenoic acid	Fatty Acyls [FA]	Fatty Acids and Conjugates [FA01]	Unsaturated fatty acids [FA0103]	341.191	NA	1.02312	1
1.02_341.1907m/z	LMFA01140004	null	C20H30O2	M+K	35	0.529	9.84674	85.1106	8-[5]-ladderane-octanoic acid	Fatty Acyls [FA]	Fatty Acids and Conjugates [FA01]	Carbocyclic fatty acids [FA0114]	341.191	NA	1.02312	1
1.02_341.1907m/z	LMPR0102090060	C03962	C16H30O6	M+Na	38.2	18.5	-8.62701	82.1617	(-)-menthyl beta-D-glucoside	Prenol Lipids [PR]	Isoprenoids [PR01]	C10 isoprenoids (monoterpenes) [PR0102]	341.191	NA	1.02312	1
1.02_341.1907m/z	LMPR0104050001	C06087	C20H30O2	M+K	35	0.496	9.84674	85.1106	Abietic acid	Prenol Lipids [PR]	Isoprenoids [PR01]	C20 isoprenoids (diterpenes) [PR0104]	341.191	NA	1.02312	1
1.02_341.1907m/z	LMPR0104050004	C11889	C20H30O2	M+K	35	0.496	9.84674	85.1106	Neoabietic acid	Prenol Lipids [PR]	Isoprenoids [PR01]	C20 isoprenoids (diterpenes) [PR0104]	341.191	NA	1.02312	1
1.02_341.1907m/z	LMPR0104050012	null	C20H30O2	M+K	35	0.496	9.84674	85.1106	8,13-Abietadien-18-oic acid	Prenol Lipids [PR]	Isoprenoids [PR01]	C20 isoprenoids (diterpenes) [PR0104]	341.191	NA	1.02312	1
1.02_341.1907m/z	LMPR0104080010	C09118	C20H30O2	M+K	35	0.496	9.84674	85.1106	isopimaric acid	Prenol Lipids [PR]	Isoprenoids [PR01]	C20 isoprenoids (diterpenes) [PR0104]	341.191	NA	1.02312	1
1.02_341.1907m/z	LMPR0104080011	C20149	C20H30O2	M+K	35	0.496	9.84674	85.1106	9beta-pimara-7,15-dien-19-oic acid	Prenol Lipids [PR]	Isoprenoids [PR01]	C20 isoprenoids (diterpenes) [PR0104]	341.191	NA	1.02312	1
1.02_341.1907m/z	LMPR0104100002	null	C20H30O2	M+K	35	0.496	9.84674	85.1106	(+)-Luricularic acid	Prenol Lipids [PR]	Isoprenoids [PR01]	C20 isoprenoids (diterpenes) [PR0104]	341.191	NA	1.02312	1
1.02_341.1907m/z	LMPR0104110001	null	C20H30O2	M+K	34.9	0	9.84674	85.1106	(+)-12-Isocopalene-15,16-dial	Prenol Lipids [PR]	Isoprenoids [PR01]	C20 isoprenoids (diterpenes) [PR0104]	341.191	NA	1.02312	1
1.02_341.1907m/z	LMPR0104130004	null	C20H30O2	M+K	35	0.496	9.84674	85.1106	ent-kaur-16-en-19-oic acid	Prenol Lipids [PR]	Isoprenoids [PR01]	C20 isoprenoids (diterpenes) [PR0104]	341.191	NA	1.02312	1
1.02_341.1907m/z	LMPR0104200001	null	C20H30O2	M+K	38	15.6	9.84674	85.1106	7,8-Epoxybasm-4-en-6-one	Prenol Lipids [PR]	Isoprenoids [PR01]	C20 isoprenoids (diterpenes) [PR0104]	341.191	NA	1.02312	1
1.02_341.1907m/z	LMPR0104210001	null	C20H30O2	M+K	34.9	0	9.84674	85.1106	Magdalenic acid	Prenol Lipids [PR]	Isoprenoids [PR01]	C20 isoprenoids (diterpenes) [PR0104]	341.191	NA	1.02312	1
1.02_341.1907m/z	LMPR0104400004	null	C20H30O2	M+K	34.9	0	9.84674	85.1106	Kempene 1	Prenol Lipids [PR]	Isoprenoids [PR01]	C20 isoprenoids (diterpenes) [PR0104]	341.191	NA	1.02312	1
1.02_341.1907m/z	LMPR0104500001	null	C20H30O2	M+K	34.9	0	9.84674	85.1106	(-)-Sacculatal	Prenol Lipids [PR]	Isoprenoids [PR01]	C20 isoprenoids (diterpenes) [PR0104]	341.191	NA	1.02312	1
1.02_341.1907m/z	LMST02020028	null	C20H30O2	M+K	35	0.508	9.84674	85.1106	Methenolone	Sterol Lipids [ST]	Steroids [ST02]	C19 steroids (androgens) and derivatives [ST0202]	341.191	NA	1.02312	1
1.02_341.1907m/z	LMST02020029	C07198	C20H30O2	M+K	34.9	0.357	9.84674	85.1106	17-Methyltestosterone	Sterol Lipids [ST]	Steroids [ST02]	C19 steroids (androgens) and derivatives [ST0202]	341.191	NA	1.02312	1
1.02_341.1907m/z	LMST02020044	C14490	C20H30O2	M+K	35	0.508	9.84674	85.1106	Stenbolone	Sterol Lipids [ST]	Steroids [ST02]	C19 steroids (androgens) and derivatives [ST0202]	341.191	NA	1.02312	1
1.02_348.2483m/z	HMDB0028703	null	C12H26N8O3	M+NH4	35.5	8.38	5.19363	74.9776	Arginyl-Arginine	Organic acids and derivatives	Carboxylic acids and derivatives	Amino acids, peptides, and analogues	348.248	NA	1.02312	1
1.02_373.2163m/z	HMDB0000879	C13713	C21H34O3	M+K	34.8	0	7.16253	82.2484	Tetrahydrodeoxycorticosterone	Lipids and lipid-like molecules	Steroids and steroid derivatives	Hydroxysteroids	373.216	NA	1.02312	1
1.02_373.2163m/z	HMDB0015180	null	C20H32F2O5	M+H-H2O	38.3	16.4	-5.4974	81.4293	Lubiprostone	Lipids and lipid-like molecules	Fatty Acyls	Eicosanoids	373.216	NA	1.02312	1
1.02_373.2163m/z	HMDB0029583	null	C21H34O3	M+K	34.8	0	7.16253	82.2484	Lycopersiconol	Lipids and lipid-like molecules	Steroids and steroid derivatives	Pregnane steroids	373.216	NA	1.02312	1
1.02_373.2163m/z	HMDB0035283	null	C21H34O3	M+K	34.8	0	7.16253	82.2484	1-(3,5-Dihydroxyphenyl)-2-pentadecanone	Benzenoids	Phenols	Benzenediols	373.216	NA	1.02312	1
1.02_373.2163m/z	HMDB0036302	null	C21H34O3	M+K	34.8	0	7.16253	82.2484	ent-16beta-Methoxy-19-kauranoic acid	Lipids and lipid-like molecules	Prenol lipids	Diterpenoids	373.216	NA	1.02312	1
1.02_373.2163m/z	HMDB0038104	null	C21H34O3	M+K	34.9	0.112	7.16253	82.2484	Isolinderenolide	Organoheterocyclic compounds	Tetrahydrofurans	null	373.216	NA	1.02312	1
1.02_373.2163m/z	HMDB0040642	null	C21H34O3	M+K	34.8	0	7.16253	82.2484	[10]-Paradol	Benzenoids	Phenols	Methoxyphenols	373.216	NA	1.02312	1
1.02_373.2163m/z	LMST02030132	null	C21H34O3	M+K	34.8	0	7.16253	82.2484	21-hydroxyallopregnanolone	Sterol Lipids [ST]	Steroids [ST02]	C21 steroids (gluco/mineralocorticoids, progestogins) and derivatives [ST0203]	373.216	NA	1.02312	1
1.02_373.2163m/z	LMST02030211	null	C21H34O3	M+K	34.8	0	7.16253	82.2484	Asterogenol	Sterol Lipids [ST]	Steroids [ST02]	C21 steroids (gluco/mineralocorticoids, progestogins) and derivatives [ST0203]	373.216	NA	1.02312	1
1.02_373.2163m/z	LMST05030013	C13713	C21H34O3	M+K	34.8	0	7.16253	82.2484	Tetrahydrodeoxycorticosterone	Sterol Lipids [ST]	Steroid conjugates [ST05]	Glycine conjugates [ST0503]	373.216	NA	1.02312	1
1.02_379.3072m/z	NA	NA	NA	NA	NA	NA	NA	NA	NA	NA	NA	NA	NA	NA	NA	NA
1.02_388.1915m/z	HMDB0013958	null	C23H27NO3	M+Na	38.2	10	8.84044	90.5087	5-O-Desmethyldonepezil	Organoheterocyclic compounds	Piperidines	Benzylpiperidines	388.192	NA	1.02312	1
1.02_388.1915m/z	HMDB0013959	null	C23H27NO3	M+Na	38.2	10	8.84044	90.5087	6-O-Desmethyldonepezil	Organoheterocyclic compounds	Piperidines	Benzylpiperidines	388.192	NA	1.02312	1
1.02_388.1915m/z	HMDB0040775	null	C23H27NO3	M+Na	36.1	0	8.84044	90.5087	Aegle marmelos Alkaloid C	Phenylpropanoids and polyketides	Cinnamic acids and derivatives	Cinnamic acid amides	388.192	NA	1.02312	1
1.02_418.2398m/z	HMDB0030323	C13782	C27H33NO4	M+H-H2O	33.5	7.03	4.8383	66.0771	Paxilline	Organoheterocyclic compounds	Naphthopyrans	null	418.24	NA	1.02312	1
1.02_418.2398m/z	HMDB0036855	null	C20H32O8	M+NH4	30.5	1.1	-9.41355	61.733	Cincassiol B	Lipids and lipid-like molecules	Prenol lipids	Diterpenoids	418.24	NA	1.02312	1
1.02_418.2398m/z	HMDB0040979	null	C27H33NO4	M+H-H2O	33.5	7.03	4.8383	66.0771	14alpha-Hydroxy-4beta-deoxypaxilline	Organoheterocyclic compounds	Naphthopyrans	null	418.24	NA	1.02312	1
1.02_418.2398m/z	HMDB0142532	null	C27H31NO3	M+H	32	0	5.04716	65.9589	4-[(1E)-1-{4-[2-(dimethylamino)ethoxy]phenyl}-2-phenylbut-1-en-1-yl]-2-methoxyphenol	Phenylpropanoids and polyketides	Stilbenes	null	418.24	NA	1.02312	1
1.02_440.3481m/z	LMFA07030012	null	C27H47NO2	M+Na	34	0	-4.26544	74.9245	Type IV cyanolipid 22:1 ester	Fatty Acyls [FA]	Fatty esters [FA07]	Cyano esters [FA0703]	440.348	NA	1.02312	1
1.02_440.3481m/z	LMFA07030024	null	C27H47NO2	M+Na	34	0	-4.26544	74.9245	Type III cyanolipid 22:1 ester	Fatty Acyls [FA]	Fatty esters [FA07]	Cyano esters [FA0703]	440.348	NA	1.02312	1
1.02_440.3481m/z	LMFA08020043	null	C27H47NO2	M+Na	34	0	-4.26544	74.9245	N-(2R-methyl-3-hydroxy-ethyl)-16,16-dimethyl-5Z,8Z,11Z,14Z-docosatetraenoyl amine	Fatty Acyls [FA]	Fatty amides [FA08]	N-acyl amines [FA0802]	440.348	NA	1.02312	1
1.02_440.3481m/z	LMFA08020044	null	C27H47NO2	M+Na	34	0	-4.26544	74.9245	N-(2-hydroxy-2S-methyl-ethyl)-16,16-dimethyl-5Z,8Z,11Z,14Z-docosatetraenoyl amine	Fatty Acyls [FA]	Fatty amides [FA08]	N-acyl amines [FA0802]	440.348	NA	1.02312	1
1.02_440.3481m/z	LMFA08020045	null	C27H47NO2	M+Na	34	0	-4.26544	74.9245	N-(2-methoxy-ethyl)-16,16-dimethyl-5Z,8Z,11Z,14Z-docosatetraenoyl amine	Fatty Acyls [FA]	Fatty amides [FA08]	N-acyl amines [FA0802]	440.348	NA	1.02312	1
1.02_455.3825m/z	HMDB0038524	null	C29H52O2	M+Na	35.3	4.37	-8.04354	81.2905	5-Tricosyl-1,3-benzenediol	Benzenoids	Benzene and substituted derivatives	Phenols and derivatives	455.382	NA	1.02312	1
1.02_455.3825m/z	LMFA01030904	null	C29H52O2	M+Na	35.3	4.28	-8.04354	81.2905	29:3(5Z,9Z,23Z)	Fatty Acyls [FA]	Fatty Acids and Conjugates [FA01]	Unsaturated fatty acids [FA0103]	455.382	NA	1.02312	1
1.02_455.3825m/z	LMPK15030006	null	C29H52O2	M+Na	35.3	4.37	-8.04354	81.2905	5-n-tricosylresorcinol	Polyketides [PK]	Phenolic lipids [PK15]	Alkyl resorcinols and derivatives [PK1503]	455.382	NA	1.02312	1
1.02_546.2634n	HMDB0034352	null	C33H38O7	M+H, M+NH4, M+Na	37.8	0	2.9256	92.302	Morellinol	Organoheterocyclic compounds	Benzopyrans	1-benzopyrans	547.271	546.263	1.02312	1
1.02_546.2634n	HMDB0036317	null	C26H42O12	M+H, M+NH4, M+Na	36.9	6.27	-7.82599	86.8607	Canavalioside	Lipids and lipid-like molecules	Prenol lipids	Terpene glycosides	547.271	546.263	1.02312	1
1.02_648.4079m/z	HMDB0034503	null	C36H54O9	M+NH4	35	0.52	-4.36523	79.3324	2,3,23-Triacetylsericic acid	Lipids and lipid-like molecules	Prenol lipids	Triterpenoids	648.408	NA	1.02312	1
1.02_648.4079m/z	HMDB0035336	null	C36H54O9	M+NH4	38.3	17.2	-4.36523	79.3324	Ganoderic acid Mb	Lipids and lipid-like molecules	Prenol lipids	Triterpenoids	648.408	NA	1.02312	1
1.02_648.4079m/z	HMDB0035725	null	C36H54O9	M+NH4	38.3	17.2	-4.36523	79.3324	Ganoderic acid Mc	Lipids and lipid-like molecules	Prenol lipids	Triterpenoids	648.408	NA	1.02312	1
1.02_664.4044m/z	HMDB0034520	null	C36H54O10	M+NH4	38.5	12.9	-1.74432	81.8398	Gypsogenin 3-O-b-D-glucuronide	Lipids and lipid-like molecules	Prenol lipids	Terpene glycosides	664.404	NA	1.02312	1
1.02_664.4044m/z	HMDB0037827	null	C36H54O10	M+NH4	38.3	11.8	-1.74432	81.8398	Monoglucuronylglycyrrhetinic acid	Lipids and lipid-like molecules	Prenol lipids	Terpene glycosides	664.404	NA	1.02312	1
1.02_664.4044m/z	LMST01100009	null	C36H54O10	M+NH4	36.9	5	-1.74432	81.8398	abrusoside A	Sterol Lipids [ST]	Sterols [ST01]	Cycloartanols and derivatives [ST0110]	664.404	NA	1.02312	1
1.02_672.4329m/z	HMDB0029220	null	C34H68NO7P	M+K	32	0.708	-5.71184	65.7797	lysoPC(26:1(5Z))	Lipids and lipid-like molecules	Glycerophospholipids	Glycerophosphocholines	672.433	NA	1.02312	1
1.02_672.4329m/z	LMGP02030008	null	C34H68NO7P	M+K	32.4	2.72	-5.71184	65.7797	PE(P-16:0/13:0)	Glycerophospholipids [GP]	Glycerophosphoethanolamines [GP02]	1-(1Z-alkenyl),2-acylglycerophosphoethanolamines [GP0203]	672.433	NA	1.02312	1
1.02_748.4986n	HMDB0114893	null	C43H73O8P	M+NH4, M+Na	38.4	4.45	-7.67745	96.3406	PA(18:0/22:6(4Z,7Z,10Z,13Z,16Z,19Z))	Lipids and lipid-like molecules	Glycerophospholipids	Glycerophosphates	766.532	748.499	1.02312	1
1.02_748.4986n	HMDB0114916	null	C43H73O8P	M+NH4, M+Na	39.4	9.46	-7.67745	96.3406	PA(18:1(11Z)/22:5(4Z,7Z,10Z,13Z,16Z))	Lipids and lipid-like molecules	Glycerophospholipids	Glycerophosphates	766.532	748.499	1.02312	1
1.02_748.4986n	HMDB0114917	null	C43H73O8P	M+NH4, M+Na	39	7.13	-7.67745	96.3406	PA(18:1(11Z)/22:5(7Z,10Z,13Z,16Z,19Z))	Lipids and lipid-like molecules	Glycerophospholipids	Glycerophosphates	766.532	748.499	1.02312	1
1.02_748.4986n	HMDB0114941	null	C43H73O8P	M+NH4, M+Na	39.4	9.4	-7.67745	96.3406	PA(18:1(9Z)/22:5(4Z,7Z,10Z,13Z,16Z))	Lipids and lipid-like molecules	Glycerophospholipids	Glycerophosphates	766.532	748.499	1.02312	1
1.02_748.4986n	HMDB0114942	null	C43H73O8P	M+NH4, M+Na	39	7.09	-7.67745	96.3406	PA(18:1(9Z)/22:5(7Z,10Z,13Z,16Z,19Z))	Lipids and lipid-like molecules	Glycerophospholipids	Glycerophosphates	766.532	748.499	1.02312	1
1.02_748.4986n	HMDB0114967	null	C43H73O8P	M+NH4, M+Na	39.4	9.35	-7.67745	96.3406	PA(18:2(9Z,12Z)/22:4(7Z,10Z,13Z,16Z))	Lipids and lipid-like molecules	Glycerophospholipids	Glycerophosphates	766.532	748.499	1.02312	1
1.02_748.4986n	HMDB0115047	null	C43H73O8P	M+NH4, M+Na	39	7.12	-7.67745	96.3406	PA(18:4(6Z,9Z,12Z,15Z)/22:2(13Z,16Z))	Lipids and lipid-like molecules	Glycerophospholipids	Glycerophosphates	766.532	748.499	1.02312	1
1.02_748.4986n	HMDB0115108	null	C43H73O8P	M+NH4, M+Na	38	2.27	-7.67745	96.3406	PA(20:1(11Z)/20:5(5Z,8Z,11Z,14Z,17Z))	Lipids and lipid-like molecules	Glycerophospholipids	Glycerophosphates	766.532	748.499	1.02312	1
1.02_748.4986n	HMDB0115132	null	C43H73O8P	M+NH4, M+Na	38.5	4.58	-7.67745	96.3406	PA(20:3(5Z,8Z,11Z)/20:3(5Z,8Z,11Z))	Lipids and lipid-like molecules	Glycerophospholipids	Glycerophosphates	766.532	748.499	1.02312	1
1.02_748.4986n	HMDB0115210	null	C43H73O8P	M+NH4, M+Na	38	2.27	-7.67745	96.3406	PA(20:5(5Z,8Z,11Z,14Z,17Z)/20:1(11Z))	Lipids and lipid-like molecules	Glycerophospholipids	Glycerophosphates	766.532	748.499	1.02312	1
1.02_748.4986n	HMDB0115307	null	C43H73O8P	M+NH4, M+Na	38.5	4.6	-7.67745	96.3406	PA(22:2(13Z,16Z)/18:4(6Z,9Z,12Z,15Z))	Lipids and lipid-like molecules	Glycerophospholipids	Glycerophosphates	766.532	748.499	1.02312	1
1.02_748.4986n	HMDB0115331	null	C43H73O8P	M+NH4, M+Na	39.4	9.35	-7.67745	96.3406	PA(22:4(7Z,10Z,13Z,16Z)/18:2(9Z,12Z))	Lipids and lipid-like molecules	Glycerophospholipids	Glycerophosphates	766.532	748.499	1.02312	1
1.02_748.4986n	HMDB0115355	null	C43H73O8P	M+NH4, M+Na	39.4	9.46	-7.67745	96.3406	PA(22:5(4Z,7Z,10Z,13Z,16Z)/18:1(11Z))	Lipids and lipid-like molecules	Glycerophospholipids	Glycerophosphates	766.532	748.499	1.02312	1
1.02_748.4986n	HMDB0115356	null	C43H73O8P	M+NH4, M+Na	39.4	9.4	-7.67745	96.3406	PA(22:5(4Z,7Z,10Z,13Z,16Z)/18:1(9Z))	Lipids and lipid-like molecules	Glycerophospholipids	Glycerophosphates	766.532	748.499	1.02312	1
1.02_748.4986n	HMDB0115381	null	C43H73O8P	M+NH4, M+Na	39	7.13	-7.67745	96.3406	PA(22:5(7Z,10Z,13Z,16Z,19Z)/18:1(11Z))	Lipids and lipid-like molecules	Glycerophospholipids	Glycerophosphates	766.532	748.499	1.02312	1
1.02_748.4986n	HMDB0115382	null	C43H73O8P	M+NH4, M+Na	39	7.09	-7.67745	96.3406	PA(22:5(7Z,10Z,13Z,16Z,19Z)/18:1(9Z))	Lipids and lipid-like molecules	Glycerophospholipids	Glycerophosphates	766.532	748.499	1.02312	1
1.02_748.4986n	HMDB0115406	null	C43H73O8P	M+NH4, M+Na	38.4	4.45	-7.67745	96.3406	PA(22:6(4Z,7Z,10Z,13Z,16Z,19Z)/18:0)	Lipids and lipid-like molecules	Glycerophospholipids	Glycerophosphates	766.532	748.499	1.02312	1
1.02_748.4986n	HMDB0115494	null	C43H73O8P	M+NH4, M+Na	38.5	4.59	-7.67745	96.3406	PA(20:3(5Z,8Z,11Z)/20:3(8Z,11Z,14Z))	Lipids and lipid-like molecules	Glycerophospholipids	Glycerophosphates	766.532	748.499	1.02312	1
1.02_748.4986n	HMDB0115496	null	C43H73O8P	M+NH4, M+Na	38.5	4.59	-7.67745	96.3406	PA(20:3(8Z,11Z,14Z)/20:3(5Z,8Z,11Z))	Lipids and lipid-like molecules	Glycerophospholipids	Glycerophosphates	766.532	748.499	1.02312	1
1.02_748.4986n	HMDB0115497	null	C43H73O8P	M+NH4, M+Na	38.5	4.59	-7.67745	96.3406	PA(20:3(8Z,11Z,14Z)/20:3(8Z,11Z,14Z))	Lipids and lipid-like molecules	Glycerophospholipids	Glycerophosphates	766.532	748.499	1.02312	1
1.02_748.4986n	HMDB0115498	null	C43H73O8P	M+NH4, M+Na	39.2	8.23	-7.67745	96.3406	PA(20:4(5Z,8Z,11Z,14Z)/20:2(11Z,14Z))	Lipids and lipid-like molecules	Glycerophospholipids	Glycerophosphates	766.532	748.499	1.02312	1
1.02_748.4986n	HMDB0115500	null	C43H73O8P	M+NH4, M+Na	39.2	8.25	-7.67745	96.3406	PA(20:4(8Z,11Z,14Z,17Z)/20:2(11Z,14Z))	Lipids and lipid-like molecules	Glycerophospholipids	Glycerophosphates	766.532	748.499	1.02312	1
1.02_748.4986n	HMDB0115548	null	C43H73O8P	M+NH4, M+Na	39.2	8.23	-7.67745	96.3406	PA(20:2(11Z,14Z)/20:4(5Z,8Z,11Z,14Z))	Lipids and lipid-like molecules	Glycerophospholipids	Glycerophosphates	766.532	748.499	1.02312	1
1.02_748.4986n	HMDB0115549	null	C43H73O8P	M+NH4, M+Na	39.2	8.25	-7.67745	96.3406	PA(20:2(11Z,14Z)/20:4(8Z,11Z,14Z,17Z))	Lipids and lipid-like molecules	Glycerophospholipids	Glycerophosphates	766.532	748.499	1.02312	1
1.02_748.4986n	LMGP10010039	null	C43H73O8P	M+NH4, M+Na	38.4	4.45	-7.67745	96.3406	PA(18:0/22:6(4Z,7Z,10Z,13Z,16Z,19Z))	Glycerophospholipids [GP]	Glycerophosphates [GP10]	Diacylglycerophosphates [GP1001]	766.532	748.499	1.02312	1
1.02_748.4986n	LMGP10010363	null	C43H73O8P	M+NH4, M+Na	39.4	9.35	-7.67745	96.3406	PA(18:2(9Z,12Z)/22:4(7Z,10Z,13Z,16Z))	Glycerophospholipids [GP]	Glycerophosphates [GP10]	Diacylglycerophosphates [GP1001]	766.532	748.499	1.02312	1
1.02_748.4986n	LMGP10010451	null	C43H73O8P	M+NH4, M+Na	39	7.12	-7.67745	96.3406	PA(18:4(6Z,9Z,12Z,15Z)/22:2(13Z,16Z))	Glycerophospholipids [GP]	Glycerophosphates [GP10]	Diacylglycerophosphates [GP1001]	766.532	748.499	1.02312	1
1.02_748.4986n	LMGP10010549	null	C43H73O8P	M+NH4, M+Na	38	2.27	-7.67745	96.3406	PA(20:1(11Z)/20:5(5Z,8Z,11Z,14Z,17Z))	Glycerophospholipids [GP]	Glycerophosphates [GP10]	Diacylglycerophosphates [GP1001]	766.532	748.499	1.02312	1
1.02_748.4986n	LMGP10010579	null	C43H73O8P	M+NH4, M+Na	39.2	8.23	-7.67745	96.3406	PA(20:2(11Z,14Z)/20:4(5Z,8Z,11Z,14Z))	Glycerophospholipids [GP]	Glycerophosphates [GP10]	Diacylglycerophosphates [GP1001]	766.532	748.499	1.02312	1
1.02_748.4986n	LMGP10010609	null	C43H73O8P	M+NH4, M+Na	38.5	4.59	-7.67745	96.3406	PA(20:3(8Z,11Z,14Z)/20:3(8Z,11Z,14Z))	Glycerophospholipids [GP]	Glycerophosphates [GP10]	Diacylglycerophosphates [GP1001]	766.532	748.499	1.02312	1
1.02_748.4986n	LMGP10010638	null	C43H73O8P	M+NH4, M+Na	39.2	8.23	-7.67745	96.3406	PA(20:4(5Z,8Z,11Z,14Z)/20:2(11Z,14Z))	Glycerophospholipids [GP]	Glycerophosphates [GP10]	Diacylglycerophosphates [GP1001]	766.532	748.499	1.02312	1
1.02_748.4986n	LMGP10010666	null	C43H73O8P	M+NH4, M+Na	38	2.27	-7.67745	96.3406	PA(20:5(5Z,8Z,11Z,14Z,17Z)/20:1(11Z))	Glycerophospholipids [GP]	Glycerophosphates [GP10]	Diacylglycerophosphates [GP1001]	766.532	748.499	1.02312	1
1.02_748.4986n	LMGP10010771	null	C43H73O8P	M+NH4, M+Na	38.5	4.6	-7.67745	96.3406	PA(22:2(13Z,16Z)/18:4(6Z,9Z,12Z,15Z))	Glycerophospholipids [GP]	Glycerophosphates [GP10]	Diacylglycerophosphates [GP1001]	766.532	748.499	1.02312	1
1.02_748.4986n	LMGP10010799	null	C43H73O8P	M+NH4, M+Na	39.4	9.35	-7.67745	96.3406	PA(22:4(7Z,10Z,13Z,16Z)/18:2(9Z,12Z))	Glycerophospholipids [GP]	Glycerophosphates [GP10]	Diacylglycerophosphates [GP1001]	766.532	748.499	1.02312	1
1.02_748.4986n	LMGP10010826	null	C43H73O8P	M+NH4, M+Na	38.4	4.45	-7.67745	96.3406	PA(22:6(4Z,7Z,10Z,13Z,16Z,19Z)/18:0)	Glycerophospholipids [GP]	Glycerophosphates [GP10]	Diacylglycerophosphates [GP1001]	766.532	748.499	1.02312	1
1.02_760.9372m/z	NA	NA	NA	NA	NA	NA	NA	NA	NA	NA	NA	NA	NA	NA	NA	NA
1.03_1131.3766m/z	NA	NA	NA	NA	NA	NA	NA	NA	NA	NA	NA	NA	NA	NA	NA	NA
1.03_1135.5273m/z	NA	NA	NA	NA	NA	NA	NA	NA	NA	NA	NA	NA	NA	NA	NA	NA
1.03_1160.9540m/z	NA	NA	NA	NA	NA	NA	NA	NA	NA	NA	NA	NA	NA	NA	NA	NA
1.03_1205.9585n	NA	NA	NA	NA	NA	NA	NA	NA	NA	NA	NA	NA	NA	NA	NA	NA
1.03_1223.7606m/z	NA	NA	NA	NA	NA	NA	NA	NA	NA	NA	NA	NA	NA	NA	NA	NA
1.03_184.1696m/z	HMDB0030002	null	C11H18O	M+NH4	39.7	1.99	0.131962	96.5654	(-)-Nopol	Lipids and lipid-like molecules	Prenol lipids	Monoterpenoids	184.17	NA	1.03275	1
1.03_184.1696m/z	HMDB0030252	null	C11H18O	M+NH4	39.7	1.99	0.131962	96.5654	Limonene aldehyde	Lipids and lipid-like molecules	Prenol lipids	Monoterpenoids	184.17	NA	1.03275	1
1.03_184.1696m/z	HMDB0031359	null	C11H18O	M+NH4	40.5	6.13	0.131962	96.5654	2,4-Undecadienal	Organooxygen compounds	Carbonyl compounds	Aldehydes	184.17	NA	1.03275	1
1.03_184.1696m/z	HMDB0031565	null	C11H18O	M+NH4	40.5	6.13	0.131962	96.5654	Dihydrojasmone	Organooxygen compounds	Carbonyl compounds	Ketones	184.17	NA	1.03275	1
1.03_184.1696m/z	HMDB0031728	null	C11H18O	M+NH4	40.5	6.13	0.131962	96.5654	2-Hexylidenecyclopentanone	Organooxygen compounds	Carbonyl compounds	Ketones	184.17	NA	1.03275	1
1.03_184.1696m/z	HMDB0032540	null	C11H18O	M+NH4	39.7	1.99	0.131962	96.5654	2,6,6-Trimethyl-1-cyclohexen-1-acetaldehyde	Organooxygen compounds	Carbonyl compounds	Aldehydes	184.17	NA	1.03275	1
1.03_184.1696m/z	HMDB0033546	null	C11H18O	M+NH4	40.5	6.13	0.131962	96.5654	2,5-Undecadienal	Organic oxygen compounds	Organooxygen compounds	Carbonyl compounds	184.17	NA	1.03275	1
1.03_184.1696m/z	HMDB0036190	null	C11H18O	M+NH4	40.5	6.13	0.131962	96.5654	2-Heptylfuran	Organoheterocyclic compounds	Heteroaromatic compounds	null	184.17	NA	1.03275	1
1.03_184.1696m/z	HMDB0036815	null	C11H18O	M+NH4	39.7	1.99	0.131962	96.5654	Norecasantalol	Lipids and lipid-like molecules	Prenol lipids	Monoterpenoids	184.17	NA	1.03275	1
1.03_184.1696m/z	LMFA01100004	C19325	C11H23NO2	M+H-H2O	40.9	8.46	0.108955	95.9518	11-amino-undecanoic acid	Fatty Acyls [FA]	Fatty Acids and Conjugates [FA01]	Amino fatty acids [FA0110]	184.17	NA	1.03275	1
1.03_184.1696m/z	LMFA06000068	null	C11H18O	M+NH4	40.5	6.13	0.131962	96.5654	2,5-undecadienal	Fatty Acyls [FA]	Fatty aldehydes [FA06]	null	184.17	NA	1.03275	1
1.03_209.1168m/z	HMDB0029867	C16975	C12H16O3	M+H	29.4	0	-1.89872	49.3048	Isoelemicin	Benzenoids	Phenol ethers	Anisoles	209.117	NA	1.03275	1
1.03_209.1168m/z	HMDB0029872	C17821	C12H16O3	M+H	29.4	0	-1.89872	49.3048	gamma-Asarone	Benzenoids	Benzene and substituted derivatives	Phenols and derivatives	209.117	NA	1.03275	1
1.03_209.1168m/z	HMDB0030150	null	C12H16O3	M+H	29.4	0	-1.89872	49.3048	Jasmine ketolactone	Organoheterocyclic compounds	Oxocins	null	209.117	NA	1.03275	1
1.03_209.1168m/z	HMDB0030197	null	C12H16O3	M+H	29.4	0	-1.89872	49.3048	(Z)-3-Oxo-2-(2-pentenyl)-1-cyclopenteneacetic acid	Organic oxygen compounds	Organooxygen compounds	Carbonyl compounds	209.117	NA	1.03275	1
1.03_209.1168m/z	HMDB0030681	null	C12H16O3	M+H	29.4	0	-1.89872	49.3048	5-Deoxydiplosporin	Organoheterocyclic compounds	Pyrans	Pyranones and derivatives	209.117	NA	1.03275	1
1.03_209.1168m/z	HMDB0031469	C17846	C12H16O3	M+H	29.4	0	-1.89872	49.3048	trans-Isoasarone	Benzenoids	Benzene and substituted derivatives	Phenols and derivatives	209.117	NA	1.03275	1
1.03_209.1168m/z	HMDB0033778	C10451	C12H16O3	M+H	29.4	0	-1.89872	49.3048	Elemicin	Benzenoids	Benzene and substituted derivatives	Phenylpropenes	209.117	NA	1.03275	1
1.03_209.1168m/z	HMDB0034991	null	C12H16O3	M+H	29.4	0	-1.89872	49.3048	4-Methoxybenzyl butanoate	Benzenoids	Benzene and substituted derivatives	Benzyloxycarbonyls	209.117	NA	1.03275	1
1.03_209.1168m/z	HMDB0035224	null	C12H16O3	M+H	29.4	0	-1.89872	49.3048	3,4-Dihydro-6-methoxy-3,7-dimethyl-1H-2-benzopyran-8-ol	Organoheterocyclic compounds	Benzopyrans	2-benzopyrans	209.117	NA	1.03275	1
1.03_209.1168m/z	HMDB0038604	null	C12H16O3	M+H	29.4	0	-1.89872	49.3048	Amyl salicylate	Benzenoids	Benzene and substituted derivatives	Benzoic acids and derivatives	209.117	NA	1.03275	1
1.03_209.1168m/z	HMDB0040218	null	C12H16O3	M+H	29.4	0	-1.89872	49.3048	2-Phenoxyethyl isobutyrate	Benzenoids	Phenol ethers	null	209.117	NA	1.03275	1
1.03_209.1168m/z	HMDB0040225	null	C12H16O3	M+H	29.4	0	-1.89872	49.3048	Isoamyl salicylate	Benzenoids	Benzene and substituted derivatives	Benzoic acids and derivatives	209.117	NA	1.03275	1
1.03_209.1168m/z	HMDB0040705	null	C12H18O4	M+H-H2O	29.5	0	-1.74749	49.4221	Allixin	Organoheterocyclic compounds	Pyrans	Pyranones and derivatives	209.117	NA	1.03275	1
1.03_209.1168m/z	HMDB0041411	null	C12H16O3	M+H	29.4	0	-1.89872	49.3048	3,4-Dihydro-6-methoxy-2,2-dimethyl-2H-1-benzopyran-4-ol	Organoheterocyclic compounds	Benzopyrans	1-benzopyrans	209.117	NA	1.03275	1
1.03_209.1168m/z	HMDB0059729	null	C12H18O4	M+H-H2O	29.5	0	-1.74749	49.4221	3,4-Methylenesebacic acid	Lipids and lipid-like molecules	Fatty Acyls	Fatty acids and conjugates	209.117	NA	1.03275	1
1.03_209.1168m/z	HMDB0124910	null	C12H16O3	M+H	29.4	0	-1.89872	49.3048	5-methoxy-2-(3-methylbut-2-en-1-yl)benzene-1,3-diol	Benzenoids	Phenols	Methoxyphenols	209.117	NA	1.03275	1
1.03_209.1168m/z	HMDB0126246	null	C12H16O3	M+H	29.4	0	-1.89872	49.3048	4-methoxy-2-(3-methylbut-2-en-1-yl)benzene-1,3-diol	Benzenoids	Phenols	Methoxyphenols	209.117	NA	1.03275	1
1.03_209.1168m/z	HMDB0132980	null	C12H16O3	M+H	29.4	0	-1.89872	49.3048	4-hydroxy-1-(4-methoxyphenyl)pentan-3-one	Benzenoids	Phenol ethers	Anisoles	209.117	NA	1.03275	1
1.03_209.1168m/z	HMDB0132982	null	C12H16O3	M+H	29.4	0	-1.89872	49.3048	1-hydroxy-5-(4-methoxyphenyl)pentan-3-one	Lipids and lipid-like molecules	Fatty Acyls	Fatty alcohols	209.117	NA	1.03275	1
1.03_209.1168m/z	HMDB0132984	null	C12H16O3	M+H	29.4	0	-1.89872	49.3048	2-hydroxy-1-(4-methoxyphenyl)pentan-3-one	Benzenoids	Phenol ethers	Anisoles	209.117	NA	1.03275	1
1.03_209.1168m/z	HMDB0132985	null	C12H16O3	M+H	29.4	0	-1.89872	49.3048	1-hydroxy-1-(4-methoxyphenyl)pentan-3-one	Benzenoids	Phenol ethers	Anisoles	209.117	NA	1.03275	1
1.03_209.1168m/z	HMDB0133263	null	C12H16O3	M+H	29.4	0	-1.89872	49.3048	4-methoxy-6-(3-methylbut-2-en-1-yl)benzene-1,3-diol	Benzenoids	Phenols	Methoxyphenols	209.117	NA	1.03275	1
1.03_209.1168m/z	LMFA01060095	null	C12H16O3	M+H	29.4	0	-1.89872	49.3048	12-oxo-5E,8E,10Z-dodecatrienoic acid	Fatty Acyls [FA]	Fatty Acids and Conjugates [FA01]	Oxo fatty acids [FA0106]	209.117	NA	1.03275	1
1.03_209.1168m/z	LMFA01170130	null	C12H18O4	M+H-H2O	29.5	0	-1.74749	49.4221	3,7-Dimethyl-2E,6E-decadien-1,10-dioic acid	Fatty Acyls [FA]	Fatty Acids and Conjugates [FA01]	Dicarboxylic acids [FA0117]	209.117	NA	1.03275	1
1.03_209.1168m/z	LMFA02020007	null	C12H18O4	M+H-H2O	29.5	0	-1.74749	49.4221	Tuberonic acid	Fatty Acyls [FA]	Octadecanoids [FA02]	Jasmonic acids [FA0202]	209.117	NA	1.03275	1
1.03_209.1168m/z	LMFA02020008	null	C12H18O4	M+H-H2O	29.5	0	-1.74749	49.4221	epi-4'-hydroxyjasmonic acid	Fatty Acyls [FA]	Octadecanoids [FA02]	Jasmonic acids [FA0202]	209.117	NA	1.03275	1
1.03_209.1168m/z	LMFA02020011	C21669	C12H18O4	M+H-H2O	29.5	0	-1.74749	49.4221	12-hydroxyjasmonic acid	Fatty Acyls [FA]	Octadecanoids [FA02]	Jasmonic acids [FA0202]	209.117	NA	1.03275	1
1.03_227.1280m/z	HMDB0015255	C11181	C13H11N3	M+NH4	38.3	0	-5.28564	97.4978	Proflavine	Organoheterocyclic compounds	Quinolines and derivatives	Benzoquinolines	227.128	NA	1.03275	1
1.03_227.1280m/z	HMDB0032472	null	C12H20O5	M+H-H2O	39.7	0	0.95115	99.56	Polyethylene, oxidized	Lipids and lipid-like molecules	Fatty Acyls	Fatty acids and conjugates	227.128	NA	1.03275	1
1.03_227.1280m/z	HMDB0040705	null	C12H18O4	M+H	39.6	0	1.02692	99.3473	Allixin	Organoheterocyclic compounds	Pyrans	Pyranones and derivatives	227.128	NA	1.03275	1
1.03_227.1280m/z	HMDB0059729	null	C12H18O4	M+H	39.6	0	1.02692	99.3473	3,4-Methylenesebacic acid	Lipids and lipid-like molecules	Fatty Acyls	Fatty acids and conjugates	227.128	NA	1.03275	1
1.03_227.1280m/z	LMFA01170130	null	C12H18O4	M+H	39.6	0	1.02692	99.3473	3,7-Dimethyl-2E,6E-decadien-1,10-dioic acid	Fatty Acyls [FA]	Fatty Acids and Conjugates [FA01]	Dicarboxylic acids [FA0117]	227.128	NA	1.03275	1
1.03_227.1280m/z	LMFA02020007	null	C12H18O4	M+H	39.6	0	1.02692	99.3473	Tuberonic acid	Fatty Acyls [FA]	Octadecanoids [FA02]	Jasmonic acids [FA0202]	227.128	NA	1.03275	1
1.03_227.1280m/z	LMFA02020008	null	C12H18O4	M+H	39.6	0	1.02692	99.3473	epi-4'-hydroxyjasmonic acid	Fatty Acyls [FA]	Octadecanoids [FA02]	Jasmonic acids [FA0202]	227.128	NA	1.03275	1
1.03_227.1280m/z	LMFA02020011	C21669	C12H18O4	M+H	39.6	0	1.02692	99.3473	12-hydroxyjasmonic acid	Fatty Acyls [FA]	Octadecanoids [FA02]	Jasmonic acids [FA0202]	227.128	NA	1.03275	1
1.03_334.2508m/z	NA	NA	NA	NA	NA	NA	NA	NA	NA	NA	NA	NA	NA	NA	NA	NA
1.03_338.2468n	HMDB0002265	C14775	C20H34O4	M+NH4, M+K, M+Na, M+H	43	24.1	3.28955	94.7787	14,15-DiHETrE	Lipids and lipid-like molecules	Fatty Acyls	Eicosanoids	356.281	338.247	1.03275	1
1.03_338.2468n	HMDB0002311	C14773	C20H34O4	M+NH4, M+K, M+Na, M+H	45.2	35	3.28955	94.7787	8,9-DiHETrE	Lipids and lipid-like molecules	Fatty Acyls	Eicosanoids	356.281	338.247	1.03275	1
1.03_338.2468n	HMDB0002314	C14774	C20H34O4	M+NH4, M+K, M+Na, M+H	45.2	35.1	3.28955	94.7787	11,12-DiHETrE	Lipids and lipid-like molecules	Fatty Acyls	Eicosanoids	356.281	338.247	1.03275	1
1.03_338.2468n	HMDB0002343	C14772	C20H34O4	M+NH4, M+K, M+Na, M+H	43.2	25	3.28955	94.7787	5,6-DHET	Lipids and lipid-like molecules	Fatty Acyls	Eicosanoids	356.281	338.247	1.03275	1
1.03_338.2468n	HMDB0002995	null	C20H34O4	M+NH4, M+K, M+Na, M+H	43.3	25.6	3.28955	94.7787	12-Keto-tetrahydro-leukotriene B4	Lipids and lipid-like molecules	Fatty Acyls	Eicosanoids	356.281	338.247	1.03275	1
1.03_338.2468n	HMDB0012504	null	C20H34O4	M+NH4, M+K, M+Na, M+H	43.3	25.6	3.28955	94.7787	10,11-dihydro-leukotriene B4	Lipids and lipid-like molecules	Fatty Acyls	Eicosanoids	356.281	338.247	1.03275	1
1.03_338.2468n	HMDB0012838	null	C20H34O4	M+NH4, M+K, M+Na, M+H	43.5	26.8	3.28955	94.7787	6,7-dihydro-12-epi-LTB4	Lipids and lipid-like molecules	Fatty Acyls	Eicosanoids	356.281	338.247	1.03275	1
1.03_338.2468n	HMDB0035379	null	C20H34O4	M+NH4, M+K, M+Na, M+H	44.8	33.1	3.28955	94.7787	Sterebin E	Lipids and lipid-like molecules	Prenol lipids	Diterpenoids	356.281	338.247	1.03275	1
1.03_338.2468n	HMDB0060106	null	C20H34O4	M+NH4, M+K, M+Na, M+H	41.5	16.7	3.28955	94.7787	15-Hydroperoxyeicosa-8Z,11Z,13E-trienoate	Lipids and lipid-like molecules	Fatty Acyls	Eicosanoids	356.281	338.247	1.03275	1
1.03_338.2468n	LMFA03000014	null	C20H34O4	M+NH4, M+K, M+Na, M+H	43.8	28.2	3.28955	94.7787	8R,9S-cis-epoxy-10S-hydroxy-eicosa-11Z,14Z-dienoic acid.	Fatty Acyls [FA]	Eicosanoids [FA03]	Other Eicosanoids [FA0300]	356.281	338.247	1.03275	1
1.03_338.2468n	LMFA03010054	null	C20H34O4	M+NH4, M+K, M+Na, M+H	41.5	16.8	3.28955	94.7787	11-deoxy-PGE1	Fatty Acyls [FA]	Eicosanoids [FA03]	Prostaglandins [FA0301]	356.281	338.247	1.03275	1
1.03_338.2468n	LMFA03010078	null	C20H34O4	M+NH4, M+K, M+Na, M+H	46.1	39.4	3.28955	94.7787	11-deoxy-PGF2a	Fatty Acyls [FA]	Eicosanoids [FA03]	Prostaglandins [FA0301]	356.281	338.247	1.03275	1
1.03_338.2468n	LMFA03010164	null	C20H34O4	M+NH4, M+K, M+Na, M+H	46.1	39.4	3.28955	94.7787	11-deoxy-PGF2beta	Fatty Acyls [FA]	Eicosanoids [FA03]	Prostaglandins [FA0301]	356.281	338.247	1.03275	1
1.03_338.2468n	LMFA03020004	null	C20H34O4	M+NH4, M+K, M+Na, M+H	43.3	25.6	3.28955	94.7787	12-keto-10,11,14,15-tetrahydro-LTB4	Fatty Acyls [FA]	Eicosanoids [FA03]	Leukotrienes [FA0302]	356.281	338.247	1.03275	1
1.03_338.2468n	LMFA03020045	null	C20H34O4	M+NH4, M+K, M+Na, M+H	43.3	25.6	3.28955	94.7787	10,11-dihydro-leukotriene B4	Fatty Acyls [FA]	Eicosanoids [FA03]	Leukotrienes [FA0302]	356.281	338.247	1.03275	1
1.03_338.2468n	LMFA03020070	null	C20H34O4	M+NH4, M+K, M+Na, M+H	43.5	26.8	3.28955	94.7787	6,7-dihydro-12-epi-LTB4	Fatty Acyls [FA]	Eicosanoids [FA03]	Leukotrienes [FA0302]	356.281	338.247	1.03275	1
1.03_338.2468n	LMFA03050004	C14772	C20H34O4	M+NH4, M+K, M+Na, M+H	43.2	25	3.28955	94.7787	(+/-)5,6-DiHETrE	Fatty Acyls [FA]	Eicosanoids [FA03]	Hydroxy/hydroperoxyeicosatrienoic acids [FA0305]	356.281	338.247	1.03275	1
1.03_338.2468n	LMFA03050006	C14773	C20H34O4	M+NH4, M+K, M+Na, M+H	45.2	35	3.28955	94.7787	(+/-)8,9-DiHETrE	Fatty Acyls [FA]	Eicosanoids [FA03]	Hydroxy/hydroperoxyeicosatrienoic acids [FA0305]	356.281	338.247	1.03275	1
1.03_338.2468n	LMFA03050008	C14774	C20H34O4	M+NH4, M+K, M+Na, M+H	45.2	35.1	3.28955	94.7787	(+/-)11,12-DiHETrE	Fatty Acyls [FA]	Eicosanoids [FA03]	Hydroxy/hydroperoxyeicosatrienoic acids [FA0305]	356.281	338.247	1.03275	1
1.03_338.2468n	LMFA03050010	C14775	C20H34O4	M+NH4, M+K, M+Na, M+H	43	24.1	3.28955	94.7787	(+/-)14,15-DiHETrE	Fatty Acyls [FA]	Eicosanoids [FA03]	Hydroxy/hydroperoxyeicosatrienoic acids [FA0305]	356.281	338.247	1.03275	1
1.03_338.2468n	LMFA03050015	null	C20H34O4	M+NH4, M+K, M+Na, M+H	43.2	25	3.28955	94.7787	5,6-dihydroxy-8,11,14-eicosatrienoic acid	Fatty Acyls [FA]	Eicosanoids [FA03]	Hydroxy/hydroperoxyeicosatrienoic acids [FA0305]	356.281	338.247	1.03275	1
1.03_338.2468n	LMFA03050016	null	C20H34O4	M+NH4, M+K, M+Na, M+H	45.2	35	3.28955	94.7787	8,9-dihydroxy-5,11,14-eicosatrienoic acid	Fatty Acyls [FA]	Eicosanoids [FA03]	Hydroxy/hydroperoxyeicosatrienoic acids [FA0305]	356.281	338.247	1.03275	1
1.03_384.2801m/z	NA	NA	NA	NA	NA	NA	NA	NA	NA	NA	NA	NA	NA	NA	NA	NA
1.03_385.3138m/z	HMDB0029458	null	C26H42O3	M+H-H2O	41.6	31.9	9.1881	86.2851	Oryzarol	Benzenoids	Phenol esters	null	385.314	NA	1.03275	1
1.03_385.3138m/z	LMFA01030838	null	C26H40O2	M+H	35.2	0	9.61871	86.409	26:6(8Z,11Z,14Z,17Z,20Z,23Z)	Fatty Acyls [FA]	Fatty Acids and Conjugates [FA01]	Unsaturated fatty acids [FA0103]	385.314	NA	1.03275	1
1.03_385.3138m/z	LMST01010334	null	C26H42O3	M+H-H2O	35.3	0.34	9.1881	86.2851	27-nor-22R-hydroxy-5alpha-cholestan-3,6-dione	Sterol Lipids [ST]	Sterols [ST01]	Cholesterol and derivatives [ST0101]	385.314	NA	1.03275	1
1.03_385.3138m/z	LMST03020044	null	C26H42O3	M+H-H2O	39.1	19.1	9.1881	86.2851	1alpha-hydroxy-22-oxavitamin D3 / 1alpha-hydroxy-22-oxacholecalciferol	Sterol Lipids [ST]	Secosteroids [ST03]	Vitamin D3 and derivatives [ST0302]	385.314	NA	1.03275	1
1.03_385.3138m/z	LMST03020045	null	C26H42O3	M+H-H2O	43.1	39.4	9.1881	86.2851	25-hydroxy-23-oxavitamin D3 / 25-hydroxy-23-oxacholecalciferol	Sterol Lipids [ST]	Secosteroids [ST03]	Vitamin D3 and derivatives [ST0302]	385.314	NA	1.03275	1
1.03_385.3138m/z	LMST03020046	null	C26H42O3	M+H-H2O	39.1	19.1	9.1881	86.2851	1alpha,25-dihydroxy-24-norvitamin D3 / 1alpha,25-dihydroxy-24-norcholecalciferol	Sterol Lipids [ST]	Secosteroids [ST03]	Vitamin D3 and derivatives [ST0302]	385.314	NA	1.03275	1
1.03_385.3138m/z	LMST03020047	null	C26H42O3	M+H-H2O	39.2	19.6	9.1881	86.2851	1alpha,25-dihydroxy-19-norprevitamin D3 / 1alpha,25-dihydroxy-19-norprecholecalciferol	Sterol Lipids [ST]	Secosteroids [ST03]	Vitamin D3 and derivatives [ST0302]	385.314	NA	1.03275	1
1.03_385.3138m/z	LMST03020048	null	C26H42O3	M+H-H2O	39.1	19.1	9.1881	86.2851	1alpha,25-dihydroxy-21-norvitamin D3 / 1alpha,25-dihydroxy-21-norcholecalciferol	Sterol Lipids [ST]	Secosteroids [ST03]	Vitamin D3 and derivatives [ST0302]	385.314	NA	1.03275	1
1.03_385.3138m/z	LMST03020255	null	C26H42O3	M+H-H2O	39.1	19.1	9.1881	86.2851	22-ethyl-1alpha,22-dihydroxy-25,26,27-trinorvitamin D3 / 22-ethyl-1alpha,22-dihydroxy-25,26,27-trinorcholecalciferol	Sterol Lipids [ST]	Secosteroids [ST03]	Vitamin D3 and derivatives [ST0302]	385.314	NA	1.03275	1
1.03_511.4177m/z	NA	NA	NA	NA	NA	NA	NA	NA	NA	NA	NA	NA	NA	NA	NA	NA
1.03_520.3993m/z	HMDB0037778	null	C31H50O5	M+NH4	23.4	0.172	-0.732551	17.8497	Ganoderiol I	Lipids and lipid-like molecules	Prenol lipids	Triterpenoids	520.399	NA	1.03275	1
1.03_562.3694m/z	HMDB0041027	null	C32H48O7	M+NH4	35.3	0.872	-8.161	84.6785	Hovenidulcigenin A	Lipids and lipid-like molecules	Prenol lipids	Terpene lactones	562.369	NA	1.03275	1
1.03_562.3694m/z	HMDB0061699	null	C28H51NO7P+	M+NH4	36	6.85	-8.73183	83.0508	2-Arachidonoylglycerophosphocholine	Lipids and lipid-like molecules	Glycerophospholipids	Glycerophosphocholines	562.369	NA	1.03275	1
1.03_717.4115n	NA	NA	NA	NA	NA	NA	NA	NA	NA	NA	NA	NA	NA	NA	NA	NA
1.03_759.4414n	NA	NA	NA	NA	NA	NA	NA	NA	NA	NA	NA	NA	NA	NA	NA	NA
1.04_1044.9759m/z	NA	NA	NA	NA	NA	NA	NA	NA	NA	NA	NA	NA	NA	NA	NA	NA
1.04_1085.6570m/z	NA	NA	NA	NA	NA	NA	NA	NA	NA	NA	NA	NA	NA	NA	NA	NA
1.04_1144.9299m/z	NA	NA	NA	NA	NA	NA	NA	NA	NA	NA	NA	NA	NA	NA	NA	NA
1.04_1160.8389m/z	NA	NA	NA	NA	NA	NA	NA	NA	NA	NA	NA	NA	NA	NA	NA	NA
1.04_1219.0856m/z	HMDB0031894	null	C55H30O33	M+H	30	0	9.31803	60.1558	Castacrenin F	Phenylpropanoids and polyketides	Tannins	Hydrolyzable tannins	1219.09	NA	1.0423	1
1.04_175.1468m/z	HMDB0029820	null	C13H20O	M+H-H2O	35.7	0	-7.15359	86.5917	2,6-Diisopropyl-3-methylphenol	Lipids and lipid-like molecules	Prenol lipids	Monoterpenoids	175.147	NA	1.0423	1
1.04_175.1468m/z	HMDB0029821	null	C13H20O	M+H-H2O	35.7	0	-7.15359	86.5917	2,5-Diisopropyl-4-methylphenol	Lipids and lipid-like molecules	Prenol lipids	Monoterpenoids	175.147	NA	1.0423	1
1.04_175.1468m/z	HMDB0029822	null	C13H20O	M+H-H2O	35.7	0	-7.15359	86.5917	2,5-Diisopropyl-3-methylphenol	Lipids and lipid-like molecules	Prenol lipids	Monoterpenoids	175.147	NA	1.0423	1
1.04_175.1468m/z	HMDB0029823	null	C13H20O	M+H-H2O	35.7	0	-7.15359	86.5917	2,4-Diisopropyl-5-methylphenol	Lipids and lipid-like molecules	Prenol lipids	Monoterpenoids	175.147	NA	1.0423	1
1.04_175.1468m/z	HMDB0029824	null	C13H20O	M+H-H2O	35.7	0	-7.15359	86.5917	2,4-Diisopropyl-3-methylphenol	Benzenoids	Benzene and substituted derivatives	Cumenes	175.147	NA	1.0423	1
1.04_175.1468m/z	HMDB0029825	null	C13H20O	M+H-H2O	35.7	0	-7.15359	86.5917	2,3-Diisopropyl-5-methylphenol	Lipids and lipid-like molecules	Prenol lipids	Monoterpenoids	175.147	NA	1.0423	1
1.04_175.1468m/z	HMDB0031733	null	C13H20O	M+H-H2O	38.1	11.9	-7.15359	86.5917	4-(4-Methyl-3-pentenyl)-3-cyclohexene-1-carboxaldehyde	Lipids and lipid-like molecules	Prenol lipids	Monoterpenoids	175.147	NA	1.0423	1
1.04_175.1468m/z	HMDB0032498	null	C13H20O	M+H-H2O	35.7	0	-7.15359	86.5917	Pseudoionone	Lipids and lipid-like molecules	Prenol lipids	Monoterpenoids	175.147	NA	1.0423	1
1.04_175.1468m/z	HMDB0032541	null	C13H20O	M+H-H2O	38.1	12	-7.15359	86.5917	4-(2,6,6-Trimethylcyclohex-1-enyl)but-2-en-4-one	Organic oxygen compounds	Organooxygen compounds	Carbonyl compounds	175.147	NA	1.0423	1
1.04_175.1468m/z	HMDB0032712	null	C11H20	M+Na	36.2	0	6.77669	88.6538	1,4-Undecadiene	Hydrocarbons	Unsaturated hydrocarbons	Olefins	175.147	NA	1.0423	1
1.04_175.1468m/z	HMDB0033545	null	C13H20O	M+H-H2O	38.4	13.2	-7.15359	86.5917	(2E,4Z,7Z)-2,4,7-Tridecatrienal	Lipids and lipid-like molecules	Fatty Acyls	Fatty aldehydes	175.147	NA	1.0423	1
1.04_175.1468m/z	HMDB0034671	null	C13H20O	M+H-H2O	38.1	11.9	-7.15359	86.5917	(E)-5,8-Megastigmadien-4-one	Organic oxygen compounds	Organooxygen compounds	Carbonyl compounds	175.147	NA	1.0423	1
1.04_175.1468m/z	HMDB0034959	null	C13H20O	M+H-H2O	38.1	11.9	-7.15359	86.5917	Edulan I	Organoheterocyclic compounds	Benzopyrans	null	175.147	NA	1.0423	1
1.04_175.1468m/z	HMDB0034979	null	C13H20O	M+H-H2O	38.1	11.9	-7.15359	86.5917	gamma-Ionone	Lipids and lipid-like molecules	Prenol lipids	Sesquiterpenoids	175.147	NA	1.0423	1
1.04_175.1468m/z	HMDB0035682	null	C13H20O	M+H-H2O	38.1	12	-7.15359	86.5917	delta-Damascone	Organic oxygen compounds	Organooxygen compounds	Carbonyl compounds	175.147	NA	1.0423	1
1.04_175.1468m/z	HMDB0035753	null	C13H20O	M+H-H2O	38.1	11.9	-7.15359	86.5917	(R)-(E)-4,7-Megastigmadien-9-one	Lipids and lipid-like molecules	Prenol lipids	Sesquiterpenoids	175.147	NA	1.0423	1
1.04_175.1468m/z	HMDB0036022	null	C13H20O	M+H-H2O	38.1	11.9	-7.15359	86.5917	Isospirene	Organoheterocyclic compounds	Dihydrofurans	null	175.147	NA	1.0423	1
1.04_175.1468m/z	HMDB0036027	null	C13H20O	M+H-H2O	38.1	12	-7.15359	86.5917	alpha-Damascone	Organic oxygen compounds	Organooxygen compounds	Carbonyl compounds	175.147	NA	1.0423	1
1.04_175.1468m/z	HMDB0036144	null	C13H20O	M+H-H2O	38.1	11.9	-7.15359	86.5917	Cycloionone	Organoheterocyclic compounds	Pyrans	null	175.147	NA	1.0423	1
1.04_175.1468m/z	HMDB0036565	C12287	C13H20O	M+H-H2O	38.1	11.9	-7.15359	86.5917	beta-Ionone	Lipids and lipid-like molecules	Prenol lipids	Sesquiterpenoids	175.147	NA	1.0423	1
1.04_175.1468m/z	HMDB0036683	null	C13H18	M+H	35.6	0	-7.89344	86.7986	5,7alpha-Dihydro-1,4,4,7a-tetramethyl-4H-indene	Hydrocarbons	Unsaturated hydrocarbons	Branched unsaturated hydrocarbons	175.147	NA	1.0423	1
1.04_175.1468m/z	HMDB0036684	null	C13H20O	M+H-H2O	38.1	11.9	-7.15359	86.5917	2,4,5,7alpha-Tetrahydro-1,4,4,7a-tetramethyl-1H-inden-2-ol	Organic oxygen compounds	Organooxygen compounds	Alcohols and polyols	175.147	NA	1.0423	1
1.04_175.1468m/z	HMDB0036818	null	C13H20O	M+H-H2O	38.1	11.9	-7.15359	86.5917	Vitispirane	Organoheterocyclic compounds	Tetrahydrofurans	null	175.147	NA	1.0423	1
1.04_175.1468m/z	HMDB0037139	null	C13H20O	M+H-H2O	35.7	0	-7.15359	86.5917	4-(2,6,6-Trimethyl-1,3-cyclohexadien-1-yl)-2-butanone	Lipids and lipid-like molecules	Prenol lipids	Sesquiterpenoids	175.147	NA	1.0423	1
1.04_175.1468m/z	HMDB0041218	null	C11H20	M+Na	36.2	0	6.77669	88.6538	(Z)-1,5-Undecadiene	Hydrocarbons	Unsaturated hydrocarbons	Olefins	175.147	NA	1.0423	1
1.04_175.1468m/z	HMDB0041615	null	C13H20O	M+H-H2O	35.7	0	-7.15359	86.5917	Phenethyl isoamyl ether	Benzenoids	Benzene and substituted derivatives	null	175.147	NA	1.0423	1
1.04_175.1468m/z	HMDB0059696	null	C13H18	M+H	35.6	0	-7.89344	86.7986	1,2,3,4,Tetrahydro-1,5,7-trimethylnapthalene	Benzenoids	Tetralins	null	175.147	NA	1.0423	1
1.04_175.1468m/z	HMDB0059826	null	C13H18	M+H	35.6	0	-7.89344	86.7986	alpha-Ionene	Benzenoids	Tetralins	null	175.147	NA	1.0423	1
1.04_175.1468m/z	HMDB0059883	C12286	C13H20O	M+H-H2O	38.1	11.9	-7.15359	86.5917	alpha-Ionone	Lipids and lipid-like molecules	Prenol lipids	Sesquiterpenoids	175.147	NA	1.0423	1
1.04_175.1468m/z	HMDB0061824	null	C13H18	M+H	35.6	0	-7.89344	86.7986	1-Methyl-4-(1-methyl-2-propenyl)-benzene	Lipids and lipid-like molecules	Prenol lipids	Monoterpenoids	175.147	NA	1.0423	1
1.04_175.1468m/z	LMFA06000076	null	C13H20O	M+H-H2O	38.4	13.2	-7.15359	86.5917	2,4,7-tridecatrienal	Fatty Acyls [FA]	Fatty aldehydes [FA06]	null	175.147	NA	1.0423	1
1.04_175.1468m/z	LMFA06000255	null	C13H20O	M+H-H2O	38.4	13.2	-7.15359	86.5917	(2E,4Z,7Z)-2,4,7-Tridecatrienal	Fatty Acyls [FA]	Fatty aldehydes [FA06]	null	175.147	NA	1.0423	1
1.04_175.1468m/z	LMFA11000061	null	C11H20	M+Na	36.2	0	6.77669	88.6538	1,3E,5Z-Undecatriene	Fatty Acyls [FA]	Hydrocarbons [FA11]	null	175.147	NA	1.0423	1
1.04_175.1468m/z	LMFA11000425	null	C11H20	M+Na	36.2	0	6.77669	88.6538	4,8-Dimethyl-1,3(E),7-nonatriene	Fatty Acyls [FA]	Hydrocarbons [FA11]	null	175.147	NA	1.0423	1
1.04_183.1016m/z	HMDB0000603	null	C10H16O4	M+H-H2O	47	36.8	0.00794478	98.1525	cis-4-Decenedioic acid	Lipids and lipid-like molecules	Fatty Acyls	Fatty acids and conjugates	183.102	NA	1.0423	1
1.04_183.1016m/z	HMDB0013227	null	C10H16O4	M+H-H2O	47	36.8	0.00794478	98.1525	cis-5-Decenedioic acid	Lipids and lipid-like molecules	Fatty Acyls	Fatty acids and conjugates	183.102	NA	1.0423	1
1.04_183.1016m/z	HMDB0029456	null	C10H14O3	M+H	46.2	32.4	0.00873992	98.4862	Amyl 2-furoate	Organoheterocyclic compounds	Furans	Furoic acid derivatives	183.102	NA	1.0423	1
1.04_183.1016m/z	HMDB0030989	null	C10H16O4	M+H-H2O	47	36.8	0.00794478	98.1525	5-Pentyltetrahydro-2-oxo-3-furancarboxylic acid	Organoheterocyclic compounds	Lactones	Gamma butyrolactones	183.102	NA	1.0423	1
1.04_183.1016m/z	HMDB0030990	null	C10H16O4	M+H-H2O	47	36.8	0.00794478	98.1525	alpha-Carboxy-delta-nonalactone	Organoheterocyclic compounds	Lactones	Delta valerolactones	183.102	NA	1.0423	1
1.04_183.1016m/z	HMDB0031505	null	C6H16N4	M+K	38.1	0	6.36697	97.5437	Homoagmatine	Organic nitrogen compounds	Organonitrogen compounds	Guanidines	183.102	NA	1.0423	1
1.04_183.1016m/z	HMDB0032607	null	C10H14O3	M+H	47.1	37.1	0.00873992	98.4862	(卤)-threo-Anethole glycol	Benzenoids	Benzene and substituted derivatives	Phenylpropanes	183.102	NA	1.0423	1
1.04_183.1016m/z	HMDB0033394	null	C10H14O3	M+H	47.1	37.1	0.00873992	98.4862	4-Ethyl-2,6-dimethoxyphenol	Benzenoids	Phenols	Methoxyphenols	183.102	NA	1.0423	1
1.04_183.1016m/z	HMDB0034491	null	C10H16O4	M+H-H2O	47	36.8	0.00794478	98.1525	(卤)-Camphoric acid	Organic acids and derivatives	Carboxylic acids and derivatives	Dicarboxylic acids and derivatives	183.102	NA	1.0423	1
1.04_183.1016m/z	HMDB0034971	null	C10H16O4	M+H-H2O	47	36.8	0.00794478	98.1525	(1R,2R,3S,1'R)-Nepetalinic acid	Lipids and lipid-like molecules	Prenol lipids	Monoterpenoids	183.102	NA	1.0423	1
1.04_183.1016m/z	HMDB0036522	null	C10H14O3	M+H	47.1	37.1	0.00873992	98.4862	Verimol J	Benzenoids	Phenols	Methoxyphenols	183.102	NA	1.0423	1
1.04_183.1016m/z	HMDB0036715	null	C10H16O4	M+H-H2O	47	36.8	0.00794478	98.1525	Matsutakic acid A	Organic acids and derivatives	Hydroxy acids and derivatives	Medium-chain hydroxy acids and derivatives	183.102	NA	1.0423	1
1.04_183.1016m/z	HMDB0037641	null	C10H14O3	M+H	47.1	37.1	0.00873992	98.4862	4-(Ethoxymethyl)-2-methoxyphenol	Benzenoids	Phenols	Methoxyphenols	183.102	NA	1.0423	1
1.04_183.1016m/z	HMDB0037727	null	C10H14O3	M+H	46.2	32.4	0.00873992	98.4862	Furfuryl pentanoate	Lipids and lipid-like molecules	Fatty Acyls	Fatty acid esters	183.102	NA	1.0423	1
1.04_183.1016m/z	HMDB0038181	null	C10H14O3	M+H	47.1	37.2	0.00873992	98.4862	Peperinic acid	Organoheterocyclic compounds	Benzofurans	null	183.102	NA	1.0423	1
1.04_183.1016m/z	HMDB0038354	null	C10H14O3	M+H	47.1	37.1	0.00873992	98.4862	2-Ethoxy-4-(methoxymethyl)phenol	Benzenoids	Benzene and substituted derivatives	Benzylethers	183.102	NA	1.0423	1
1.04_183.1016m/z	HMDB0039252	null	C6H16N4	M+K	38.1	0	6.36697	97.5437	N6-Methylagmatine	Organic nitrogen compounds	Organonitrogen compounds	Guanidines	183.102	NA	1.0423	1
1.04_183.1016m/z	HMDB0039874	null	C10H14O3	M+H	46.2	32.4	0.00873992	98.4862	Furfuryl isovalerate	Lipids and lipid-like molecules	Fatty Acyls	Fatty acid esters	183.102	NA	1.0423	1
1.04_183.1016m/z	HMDB0059891	null	C10H14O3	M+H	46.2	32.5	0.00873992	98.4862	Isoamyl 2-furoate	Organoheterocyclic compounds	Furans	Furoic acid and derivatives	183.102	NA	1.0423	1
1.04_183.1016m/z	HMDB0060606	null	C11H12N4	M+H-H2O	37.8	0	-6.67557	96.6978	Hydralazine acetone hydrazone	Organoheterocyclic compounds	Diazanaphthalenes	Benzodiazines	183.102	NA	1.0423	1
1.04_183.1016m/z	LMFA01030579	null	C10H14O3	M+H	47.1	37.1	0.00873992	98.4862	5-oxo-7-decynoic acid	Fatty Acyls [FA]	Fatty Acids and Conjugates [FA01]	Unsaturated fatty acids [FA0103]	183.102	NA	1.0423	1
1.04_183.1016m/z	LMFA01060079	null	C10H16O4	M+H-H2O	47	36.8	0.00794478	98.1525	3,6-dioxo-decanoic acid	Fatty Acyls [FA]	Fatty Acids and Conjugates [FA01]	Oxo fatty acids [FA0106]	183.102	NA	1.0423	1
1.04_183.1016m/z	LMFA01060080	null	C10H16O4	M+H-H2O	47	36.8	0.00794478	98.1525	6,9-dioxo-decanoic acid	Fatty Acyls [FA]	Fatty Acids and Conjugates [FA01]	Oxo fatty acids [FA0106]	183.102	NA	1.0423	1
1.04_183.1016m/z	LMFA01060085	null	C10H14O3	M+H	47.1	37.1	0.00873992	98.4862	10-oxo-5,8-decadienoic acid	Fatty Acyls [FA]	Fatty Acids and Conjugates [FA01]	Oxo fatty acids [FA0106]	183.102	NA	1.0423	1
1.04_183.1016m/z	LMFA01170032	null	C10H16O4	M+H-H2O	47	36.8	0.00794478	98.1525	2E-Decenedioic acid	Fatty Acyls [FA]	Fatty Acids and Conjugates [FA01]	Dicarboxylic acids [FA0117]	183.102	NA	1.0423	1
1.04_183.1016m/z	LMFA01170044	null	C10H16O4	M+H-H2O	47	36.8	0.00794478	98.1525	4E-Decenedioic acid	Fatty Acyls [FA]	Fatty Acids and Conjugates [FA01]	Dicarboxylic acids [FA0117]	183.102	NA	1.0423	1
1.04_183.1016m/z	LMFA01170045	null	C10H16O4	M+H-H2O	47	36.8	0.00794478	98.1525	4Z-Decenedioic acid	Fatty Acyls [FA]	Fatty Acids and Conjugates [FA01]	Dicarboxylic acids [FA0117]	183.102	NA	1.0423	1
1.04_183.1016m/z	LMFA01170131	null	C10H16O4	M+H-H2O	47	36.8	0.00794478	98.1525	Callosobruchusic acid	Fatty Acyls [FA]	Fatty Acids and Conjugates [FA01]	Dicarboxylic acids [FA0117]	183.102	NA	1.0423	1
1.04_183.1016m/z	LMFA01170132	null	C10H16O4	M+H-H2O	47	36.8	0.00794478	98.1525	2,6R-Dimethyl-2E-octen-1,8-dioic acid	Fatty Acyls [FA]	Fatty Acids and Conjugates [FA01]	Dicarboxylic acids [FA0117]	183.102	NA	1.0423	1
1.04_183.1016m/z	LMFA07010890	null	C10H14O3	M+H	46.2	32.5	0.00873992	98.4862	Furfuryl isovalerate	Fatty Acyls [FA]	Fatty esters [FA07]	Wax monoesters [FA0701]	183.102	NA	1.0423	1
1.04_183.1016m/z	LMFA07010892	null	C10H14O3	M+H	46.2	32.5	0.00873992	98.4862	Furfuryl pentanoate	Fatty Acyls [FA]	Fatty esters [FA07]	Wax monoesters [FA0701]	183.102	NA	1.0423	1
1.04_183.1016m/z	LMPR0102070004	null	C10H14O3	M+H	46.2	32.5	0.00873992	98.4862	Iridotrial	Prenol Lipids [PR]	Isoprenoids [PR01]	C10 isoprenoids (monoterpenes) [PR0102]	183.102	NA	1.0423	1
1.04_183.1016m/z	LMPR0102120042	null	C10H14O3	M+H	46.2	32.6	0.00873992	98.4862	(-)-5-oxo-1,2-campholide	Prenol Lipids [PR]	Isoprenoids [PR01]	C10 isoprenoids (monoterpenes) [PR0102]	183.102	NA	1.0423	1
1.04_183.1380m/z	HMDB0030006	null	C11H18O2	M+H	29.9	0	-0.0200004	49.2984	2,2,7,7-Tetramethyl-1,6-dioxaspiro[4.4]non-3-ene	Organoheterocyclic compounds	Oxolanes	null	183.138	NA	1.0423	1
1.04_183.1380m/z	HMDB0030424	null	C11H18O2	M+H	29.9	0	-0.0200004	49.2984	Linalyl formate	Lipids and lipid-like molecules	Prenol lipids	Monoterpenoids	183.138	NA	1.0423	1
1.04_183.1380m/z	HMDB0032050	null	C11H18O2	M+H	29.9	0	-0.0200004	49.2984	alpha-Terpineol formate	Lipids and lipid-like molecules	Prenol lipids	Monoterpenoids	183.138	NA	1.0423	1
1.04_183.1380m/z	HMDB0032463	null	C11H18O2	M+H	29.9	0	-0.0200004	49.2984	5-Pentyl-3h-furan-2-one	Organoheterocyclic compounds	Oxolanes	null	183.138	NA	1.0423	1
1.04_183.1380m/z	HMDB0032662	null	C11H20O3	M+H-H2O	29.9	0	-0.0182091	49.4176	(S)-9-Hydroxy-10-undecenoic acid	Organic acids and derivatives	Hydroxy acids and derivatives	Medium-chain hydroxy acids and derivatives	183.138	NA	1.0423	1
1.04_183.1380m/z	HMDB0034708	null	C11H18O2	M+H	29.9	0	-0.0200004	49.2984	Methyl 4,8-decadienoate	Lipids and lipid-like molecules	Fatty Acyls	Fatty acid esters	183.138	NA	1.0423	1
1.04_183.1380m/z	HMDB0034730	null	C11H18O2	M+H	29.9	0	-0.0200004	49.2984	Methyl (2E,4Z)-decadienoate	Lipids and lipid-like molecules	Fatty Acyls	Fatty acid esters	183.138	NA	1.0423	1
1.04_183.1380m/z	HMDB0035156	null	C11H18O2	M+H	29.9	0	-0.0200004	49.2984	Neryl formate	Lipids and lipid-like molecules	Fatty Acyls	Fatty alcohol esters	183.138	NA	1.0423	1
1.04_183.1380m/z	HMDB0036029	null	C11H20O3	M+H-H2O	29.9	0	-0.0182091	49.4176	Clarycet	Organoheterocyclic compounds	Oxanes	null	183.138	NA	1.0423	1
1.04_183.1380m/z	HMDB0036191	null	C11H18O2	M+H	29.9	0	-0.0200004	49.2984	4-Hydroxy-4-methyl-7-decenoic acid gamma-lactone	Organoheterocyclic compounds	Lactones	Gamma butyrolactones	183.138	NA	1.0423	1
1.04_183.1380m/z	HMDB0036215	null	C11H18O2	M+H	29.9	0	-0.0200004	49.2984	Ethyl octynecarboxylate	Lipids and lipid-like molecules	Fatty Acyls	Fatty acid esters	183.138	NA	1.0423	1
1.04_183.1380m/z	HMDB0037179	null	C11H20O3	M+H-H2O	29.9	0	-0.0182091	49.4176	3-Nonanon-1-yl acetate	Lipids and lipid-like molecules	Fatty Acyls	Fatty alcohol esters	183.138	NA	1.0423	1
1.04_183.1380m/z	HMDB0037388	null	C11H18O2	M+H	29.9	0	-0.0200004	49.2984	Tsibulin 2	Organic oxygen compounds	Organooxygen compounds	Carbonyl compounds	183.138	NA	1.0423	1
1.04_183.1380m/z	HMDB0037829	null	C11H18O2	M+H	29.9	0	-0.0200004	49.2984	6-(3-Hexenyl)tetrahydro-2H-pyran-2-one	Organoheterocyclic compounds	Lactones	Delta valerolactones	183.138	NA	1.0423	1
1.04_183.1380m/z	HMDB0038005	null	C11H18O2	M+H	29.9	0	-0.0200004	49.2984	xi-2-Hexyl-5-methyl-3(2H)-furanone	Organoheterocyclic compounds	Dihydrofurans	Furanones	183.138	NA	1.0423	1
1.04_183.1380m/z	HMDB0038068	null	C11H18O2	M+H	29.9	0	-0.0200004	49.2984	(3E,6Z)-Nonadien-1-yl acetate	Lipids and lipid-like molecules	Fatty Acyls	Fatty alcohol esters	183.138	NA	1.0423	1
1.04_183.1380m/z	HMDB0038079	null	C11H18O2	M+H	29.9	0	-0.0200004	49.2984	(2E,6Z)-2,6-Nonadien-1-Yl acetate	Lipids and lipid-like molecules	Fatty Acyls	Fatty alcohol esters	183.138	NA	1.0423	1
1.04_183.1380m/z	HMDB0038245	null	C11H18O2	M+H	29.9	0	-0.0200004	49.2984	Bornyl formate	Lipids and lipid-like molecules	Prenol lipids	Monoterpenoids	183.138	NA	1.0423	1
1.04_183.1380m/z	HMDB0038279	null	C11H18O2	M+H	29.9	0	-0.0200004	49.2984	cis-3-Hexenyl tiglate	Lipids and lipid-like molecules	Fatty Acyls	Fatty acid esters	183.138	NA	1.0423	1
1.04_183.1380m/z	HMDB0040595	null	C11H18O2	M+H	29.9	0	-0.0200004	49.2984	Allyl cyclohexylacetate	Organic acids and derivatives	Carboxylic acids and derivatives	Carboxylic acid derivatives	183.138	NA	1.0423	1
1.04_183.1380m/z	HMDB0059816	null	C11H18O2	M+H	29.9	0	-0.0200004	49.2984	Methyl geranate	Lipids and lipid-like molecules	Prenol lipids	Monoterpenoids	183.138	NA	1.0423	1
1.04_183.1380m/z	LMFA01030222	null	C11H18O2	M+H	33.9	20.1	-0.0200004	49.2984	2E,4E-undecadienoic acid	Fatty Acyls [FA]	Fatty Acids and Conjugates [FA01]	Unsaturated fatty acids [FA0103]	183.138	NA	1.0423	1
1.04_183.1380m/z	LMFA01030610	null	C11H18O2	M+H	29.9	0	-0.0200004	49.2984	2-undecynoic acid	Fatty Acyls [FA]	Fatty Acids and Conjugates [FA01]	Unsaturated fatty acids [FA0103]	183.138	NA	1.0423	1
1.04_183.1380m/z	LMFA01030611	null	C11H18O2	M+H	33.9	20.1	-0.0200004	49.2984	3-undecynoic acid	Fatty Acyls [FA]	Fatty Acids and Conjugates [FA01]	Unsaturated fatty acids [FA0103]	183.138	NA	1.0423	1
1.04_183.1380m/z	LMFA01030612	null	C11H18O2	M+H	33.9	20.1	-0.0200004	49.2984	4-undecynoic acid	Fatty Acyls [FA]	Fatty Acids and Conjugates [FA01]	Unsaturated fatty acids [FA0103]	183.138	NA	1.0423	1
1.04_183.1380m/z	LMFA01030613	null	C11H18O2	M+H	33.9	20.1	-0.0200004	49.2984	5-undecynoic acid	Fatty Acyls [FA]	Fatty Acids and Conjugates [FA01]	Unsaturated fatty acids [FA0103]	183.138	NA	1.0423	1
1.04_183.1380m/z	LMFA01030614	null	C11H18O2	M+H	33.9	20.1	-0.0200004	49.2984	6-undecynoic acid	Fatty Acyls [FA]	Fatty Acids and Conjugates [FA01]	Unsaturated fatty acids [FA0103]	183.138	NA	1.0423	1
1.04_183.1380m/z	LMFA01030615	null	C11H18O2	M+H	33.9	20.1	-0.0200004	49.2984	7-undecynoic acid	Fatty Acyls [FA]	Fatty Acids and Conjugates [FA01]	Unsaturated fatty acids [FA0103]	183.138	NA	1.0423	1
1.04_183.1380m/z	LMFA01030616	null	C11H18O2	M+H	33.9	20.1	-0.0200004	49.2984	8-undecynoic acid	Fatty Acyls [FA]	Fatty Acids and Conjugates [FA01]	Unsaturated fatty acids [FA0103]	183.138	NA	1.0423	1
1.04_183.1380m/z	LMFA01030617	null	C11H18O2	M+H	33.9	20.1	-0.0200004	49.2984	9-undecynoic acid	Fatty Acyls [FA]	Fatty Acids and Conjugates [FA01]	Unsaturated fatty acids [FA0103]	183.138	NA	1.0423	1
1.04_183.1380m/z	LMFA01030618	null	C11H18O2	M+H	33.9	20.1	-0.0200004	49.2984	10-undecynoic acid	Fatty Acyls [FA]	Fatty Acids and Conjugates [FA01]	Unsaturated fatty acids [FA0103]	183.138	NA	1.0423	1
1.04_183.1380m/z	LMFA01050164	null	C11H20O3	M+H-H2O	29.9	0	-0.0182091	49.4176	2-hydroxy-10-undecenoic acid	Fatty Acyls [FA]	Fatty Acids and Conjugates [FA01]	Hydroxy fatty acids [FA0105]	183.138	NA	1.0423	1
1.04_183.1380m/z	LMFA01050328	null	C11H20O3	M+H-H2O	29.9	0	-0.0182091	49.4176	2R-hydroxy-10-undecenoic acid	Fatty Acyls [FA]	Fatty Acids and Conjugates [FA01]	Hydroxy fatty acids [FA0105]	183.138	NA	1.0423	1
1.04_183.1380m/z	LMFA01050329	null	C11H20O3	M+H-H2O	29.9	0	-0.0182091	49.4176	2S-hydroxy-10-undecenoic acid	Fatty Acyls [FA]	Fatty Acids and Conjugates [FA01]	Hydroxy fatty acids [FA0105]	183.138	NA	1.0423	1
1.04_183.1380m/z	LMFA01050436	null	C11H20O3	M+H-H2O	29.9	0	-0.0182091	49.4176	(S)-9-Hydroxy-10-undecenoic acid	Fatty Acyls [FA]	Fatty Acids and Conjugates [FA01]	Hydroxy fatty acids [FA0105]	183.138	NA	1.0423	1
1.04_183.1380m/z	LMFA01060034	null	C11H20O3	M+H-H2O	29.9	0	-0.0182091	49.4176	Pelargonyl acetic acid	Fatty Acyls [FA]	Fatty Acids and Conjugates [FA01]	Oxo fatty acids [FA0106]	183.138	NA	1.0423	1
1.04_183.1380m/z	LMFA01060035	null	C11H20O3	M+H-H2O	29.9	0	-0.0182091	49.4176	3-capryl propionic acid	Fatty Acyls [FA]	Fatty Acids and Conjugates [FA01]	Oxo fatty acids [FA0106]	183.138	NA	1.0423	1
1.04_183.1380m/z	LMFA01060036	null	C11H20O3	M+H-H2O	29.9	0	-0.0182091	49.4176	4-heptanoyl butyric acid	Fatty Acyls [FA]	Fatty Acids and Conjugates [FA01]	Oxo fatty acids [FA0106]	183.138	NA	1.0423	1
1.04_183.1380m/z	LMFA01060037	null	C11H20O3	M+H-H2O	29.9	0	-0.0182091	49.4176	8-propionyl caprylic acid	Fatty Acyls [FA]	Fatty Acids and Conjugates [FA01]	Oxo fatty acids [FA0106]	183.138	NA	1.0423	1
1.04_183.1380m/z	LMFA01060038	null	C11H20O3	M+H-H2O	29.9	0	-0.0182091	49.4176	9-acetyl pelargonic acid	Fatty Acyls [FA]	Fatty Acids and Conjugates [FA01]	Oxo fatty acids [FA0106]	183.138	NA	1.0423	1
1.04_183.1380m/z	LMFA01060087	null	C11H20O3	M+H-H2O	29.9	0	-0.0182091	49.4176	2-oxo-undecanoic acid	Fatty Acyls [FA]	Fatty Acids and Conjugates [FA01]	Oxo fatty acids [FA0106]	183.138	NA	1.0423	1
1.04_183.1380m/z	LMFA07010478	null	C11H18O2	M+H	29.9	0	-0.0200004	49.2984	Methyl 2E,4E-decadienoate	Fatty Acyls [FA]	Fatty esters [FA07]	Wax monoesters [FA0701]	183.138	NA	1.0423	1
1.04_183.1380m/z	LMFA07010479	null	C11H18O2	M+H	29.9	0	-0.0200004	49.2984	Methyl 2E,4Z-decadienoate	Fatty Acyls [FA]	Fatty esters [FA07]	Wax monoesters [FA0701]	183.138	NA	1.0423	1
1.04_183.1380m/z	LMFA07010586	null	C11H18O2	M+H	29.9	0	-0.0200004	49.2984	(E)-2-Hexenyl 2-methyl-(E)-2-butenoate	Fatty Acyls [FA]	Fatty esters [FA07]	Wax monoesters [FA0701]	183.138	NA	1.0423	1
1.04_183.1380m/z	LMFA07010611	C12294	C11H18O2	M+H	29.9	0	-0.0200004	49.2984	(E)-3,7-Dimethyl-2,6-octadienyl formate	Fatty Acyls [FA]	Fatty esters [FA07]	Wax monoesters [FA0701]	183.138	NA	1.0423	1
1.04_183.1380m/z	LMFA07010623	null	C11H18O2	M+H	29.9	0	-0.0200004	49.2984	(Z)-3,7-Dimethyl-2,6-octadienyl formate	Fatty Acyls [FA]	Fatty esters [FA07]	Wax monoesters [FA0701]	183.138	NA	1.0423	1
1.04_183.1380m/z	LMFA07010641	null	C11H20O3	M+H-H2O	29.9	0	-0.0182091	49.4176	3Z-Hexenyl 2R-hydroxy-3-methylbutyrate	Fatty Acyls [FA]	Fatty esters [FA07]	Wax monoesters [FA0701]	183.138	NA	1.0423	1
1.04_183.1380m/z	LMFA07010808	null	C11H18O2	M+H	29.9	0	-0.0200004	49.2984	cis-3-Hexenyl tiglate	Fatty Acyls [FA]	Fatty esters [FA07]	Wax monoesters [FA0701]	183.138	NA	1.0423	1
1.04_183.1380m/z	LMFA07010879	null	C11H18O2	M+H	29.9	0	-0.0200004	49.2984	Ethyl octynecarboxylate	Fatty Acyls [FA]	Fatty esters [FA07]	Wax monoesters [FA0701]	183.138	NA	1.0423	1
1.04_183.1380m/z	LMFA07040022	null	C11H20O3	M+H-H2O	29.9	0	-0.0182091	49.4176	5R-hydroxy-4R-decanolide	Fatty Acyls [FA]	Fatty esters [FA07]	Lactones [FA0704]	183.138	NA	1.0423	1
1.04_183.1380m/z	LMFA07040023	null	C11H20O3	M+H-H2O	29.9	0	-0.0182091	49.4176	5S-hydroxy-4R-decanolide	Fatty Acyls [FA]	Fatty esters [FA07]	Lactones [FA0704]	183.138	NA	1.0423	1
1.04_183.1380m/z	LMFA07040031	null	C11H20O3	M+H-H2O	29.9	0	-0.0182091	49.4176	6-hydroxy-4-Undecanolide	Fatty Acyls [FA]	Fatty esters [FA07]	Lactones [FA0704]	183.138	NA	1.0423	1
1.04_183.1380m/z	LMPK09000029	null	C11H20O3	M+H-H2O	29.9	0	-0.0182091	49.4176	3-Hydroxy-2,8-dimethyl-1,7-dioxaspiro[5.5]undecane	Polyketides [PK]	Polyether antibiotics [PK09]	null	183.138	NA	1.0423	1
1.04_230.1752m/z	HMDB0013267	null	C12H23NO3	M+H	33.3	5.24	0.711035	61.91	N-Decanoylglycine	Organic acids and derivatives	Carboxylic acids and derivatives	Amino acids, peptides, and analogues	230.175	NA	1.0423	1
1.04_230.1752m/z	HMDB0029388	null	C12H20O3	M+NH4	36.6	22.1	0.768117	61.7122	Cucurbic acid	Lipids and lipid-like molecules	Fatty Acyls	Lineolic acids and derivatives	230.175	NA	1.0423	1
1.04_230.1752m/z	HMDB0033601	null	C12H20O3	M+NH4	34.9	13.8	0.768117	61.7122	Dihydrojasmonic acid	Lipids and lipid-like molecules	Lineolic acids and derivatives	Jasmonic acids	230.175	NA	1.0423	1
1.04_230.1752m/z	HMDB0035085	null	C12H20O3	M+NH4	34.7	12.7	0.768117	61.7122	Vulgarole	Lipids and lipid-like molecules	Prenol lipids	Monoterpenoids	230.175	NA	1.0423	1
1.04_230.1752m/z	HMDB0037326	C16309	C12H20O3	M+NH4	32.8	3.02	0.768117	61.7122	Traumatin	Lipids and lipid-like molecules	Fatty Acyls	Fatty acids and conjugates	230.175	NA	1.0423	1
1.04_230.1752m/z	HMDB0041572	null	C12H20O3	M+NH4	32.6	2.16	0.768117	61.7122	3-Ethenyl-4-hydroxy-2,5-dimethylhex-5-en-2-yl acetate	Organic acids and derivatives	Carboxylic acids and derivatives	Carboxylic acid derivatives	230.175	NA	1.0423	1
1.04_230.1752m/z	LMFA01030787	null	C12H20O3	M+NH4	34.3	10.5	0.768117	61.7122	10-Hydroxy-3,7-dimethyl-2E,6E-decadienoic acid	Fatty Acyls [FA]	Fatty Acids and Conjugates [FA01]	Unsaturated fatty acids [FA0103]	230.175	NA	1.0423	1
1.04_230.1752m/z	LMFA01050171	null	C12H20O3	M+NH4	34.3	10.5	0.768117	61.7122	12-hydroxy-3Z,6Z-dodecadienoic acid	Fatty Acyls [FA]	Fatty Acids and Conjugates [FA01]	Hydroxy fatty acids [FA0105]	230.175	NA	1.0423	1
1.04_230.1752m/z	LMFA01050373	null	C12H20O3	M+NH4	32.2	0	0.768117	61.7122	8-Hydroxy-4,8-dimethyl-4E,9-decadienoic acid	Fatty Acyls [FA]	Fatty Acids and Conjugates [FA01]	Hydroxy fatty acids [FA0105]	230.175	NA	1.0423	1
1.04_230.1752m/z	LMFA01060093	C16309	C12H20O3	M+NH4	32.8	3.02	0.768117	61.7122	Traumatin	Fatty Acyls [FA]	Fatty Acids and Conjugates [FA01]	Oxo fatty acids [FA0106]	230.175	NA	1.0423	1
1.04_230.1752m/z	LMFA01060094	null	C12H20O3	M+NH4	32.8	3.02	0.768117	61.7122	12-oxo-10Z-dodecenoic acid	Fatty Acyls [FA]	Fatty Acids and Conjugates [FA01]	Oxo fatty acids [FA0106]	230.175	NA	1.0423	1
1.04_230.1752m/z	LMFA01060167	C16311	C12H20O3	M+NH4	32.8	3.02	0.768117	61.7122	12-oxo-9Z-dodecenoic acid	Fatty Acyls [FA]	Fatty Acids and Conjugates [FA01]	Oxo fatty acids [FA0106]	230.175	NA	1.0423	1
1.04_230.1752m/z	LMFA01060182	null	C12H20O3	M+NH4	32.6	2.16	0.768117	61.7122	7-oxo-11-Dodecenoic acid	Fatty Acyls [FA]	Fatty Acids and Conjugates [FA01]	Oxo fatty acids [FA0106]	230.175	NA	1.0423	1
1.04_230.1752m/z	LMFA02020005	null	C12H20O3	M+NH4	34.9	13.8	0.768117	61.7122	(+)-7-epi--9,10-dihydrojasmonic acid	Fatty Acyls [FA]	Octadecanoids [FA02]	Jasmonic acids [FA0202]	230.175	NA	1.0423	1
1.04_230.1752m/z	LMFA02020006	null	C12H20O3	M+NH4	34.9	13.8	0.768117	61.7122	(-)-7-epi--9,10-dihydrojasmonic acid	Fatty Acyls [FA]	Octadecanoids [FA02]	Jasmonic acids [FA0202]	230.175	NA	1.0423	1
1.04_230.1752m/z	LMFA02020013	C08482	C12H20O3	M+NH4	36.6	22.1	0.768117	61.7122	(+)-cucurbic acid	Fatty Acyls [FA]	Octadecanoids [FA02]	Jasmonic acids [FA0202]	230.175	NA	1.0423	1
1.04_230.1752m/z	LMFA02020204	null	C12H20O3	M+NH4	34.9	13.8	0.768117	61.7122	(-)-9,10-dihydrojasmonic acid	Fatty Acyls [FA]	Octadecanoids [FA02]	Jasmonic acids [FA0202]	230.175	NA	1.0423	1
1.04_230.1752m/z	LMFA02020205	null	C12H20O3	M+NH4	34.9	13.8	0.768117	61.7122	(+)-9,10-dihydrojasmonic acid	Fatty Acyls [FA]	Octadecanoids [FA02]	Jasmonic acids [FA0202]	230.175	NA	1.0423	1
1.04_230.1752m/z	LMFA07010190	null	C12H20O3	M+NH4	32.2	0	0.768117	61.7122	8-oxo-3,7-Dimethyl-6E-octenyl acetate	Fatty Acyls [FA]	Fatty esters [FA07]	Wax monoesters [FA0701]	230.175	NA	1.0423	1
1.04_276.2327m/z	HMDB0061860	null	C18H26O	M+NH4	36.1	0.632	1.88003	81.9559	2-Acetyl-3,5,5,6,8,8-hexamethyl-5,6,7,8- tetrahydronaphthalene	Benzenoids	Tetralins	null	276.233	NA	1.0423	1
1.04_312.2540m/z	HMDB0004668	C14765	C18H30O3	M+NH4	38.7	4.11	2.17177	91.7909	13-OxoODE	Lipids and lipid-like molecules	Fatty Acyls	Lineolic acids and derivatives	312.254	NA	1.0423	1
1.04_312.2540m/z	HMDB0004669	C14766	C18H30O3	M+NH4	39.9	10.4	2.17177	91.7909	9-OxoODE	Lipids and lipid-like molecules	Fatty Acyls	Lineolic acids and derivatives	312.254	NA	1.0423	1
1.04_312.2540m/z	HMDB0006202	null	C18H35NO4	M+H-H2O	42.3	21.9	1.94065	91.8967	4,8 Dimethylnonanoyl carnitine	Lipids and lipid-like molecules	Fatty Acyls	Fatty acid esters	312.254	NA	1.0423	1
1.04_312.2540m/z	HMDB0010200	null	C18H30O3	M+NH4	39.3	7.07	2.17177	91.7909	A-12(13)-EpODE	Lipids and lipid-like molecules	Fatty Acyls	Fatty acids and conjugates	312.254	NA	1.0423	1
1.04_312.2540m/z	HMDB0010203	null	C18H30O3	M+NH4	38.8	4.6	2.17177	91.7909	13-HOTE	Lipids and lipid-like molecules	Fatty Acyls	Lineolic acids and derivatives	312.254	NA	1.0423	1
1.04_312.2540m/z	HMDB0010206	null	C18H30O3	M+NH4	38.5	3.2	2.17177	91.7909	15(16)-EpODE	Lipids and lipid-like molecules	Fatty Acyls	Fatty acids and conjugates	312.254	NA	1.0423	1
1.04_312.2540m/z	HMDB0010220	null	C18H30O3	M+NH4	39.3	7.09	2.17177	91.7909	9(10)-EpODE	Lipids and lipid-like molecules	Fatty Acyls	Fatty acids and conjugates	312.254	NA	1.0423	1
1.04_312.2540m/z	HMDB0010224	null	C18H30O3	M+NH4	39.4	7.83	2.17177	91.7909	9-HOTE	Lipids and lipid-like molecules	Fatty Acyls	Lineolic acids and derivatives	312.254	NA	1.0423	1
1.04_312.2540m/z	HMDB0011108	C16346	C18H30O3	M+NH4	38.6	3.69	2.17177	91.7909	17-Hydroxylinolenic acid	Lipids and lipid-like molecules	Fatty Acyls	Lineolic acids and derivatives	312.254	NA	1.0423	1
1.04_312.2540m/z	HMDB0029786	null	C18H30O3	M+NH4	38.8	4.92	2.17177	91.7909	10-Oxo-11-octadecen-13-olide	Phenylpropanoids and polyketides	Macrolides and analogues	null	312.254	NA	1.0423	1
1.04_312.2540m/z	HMDB0029969	null	C18H30O3	M+NH4	38	0.577	2.17177	91.7909	Squamostanal A	Lipids and lipid-like molecules	Fatty Acyls	Fatty alcohols	312.254	NA	1.0423	1
1.04_312.2540m/z	HMDB0030950	null	C18H30O3	M+NH4	38.5	3.2	2.17177	91.7909	15,16-Epoxy-9,12-octadecadienoic acid	Lipids and lipid-like molecules	Fatty Acyls	Fatty acids and conjugates	312.254	NA	1.0423	1
1.04_312.2540m/z	HMDB0030995	C19827	C18H30O3	M+NH4	40	10.8	2.17177	91.7909	(2'E,4'Z,8E)-Colneleic acid	Lipids and lipid-like molecules	Fatty Acyls	Fatty acids and conjugates	312.254	NA	1.0423	1
1.04_312.2540m/z	HMDB0031088	null	C18H30O3	M+NH4	39.3	7.07	2.17177	91.7909	12,13-Epoxy-9,15-octadecadienoic acid	Lipids and lipid-like molecules	Fatty Acyls	Fatty acids and conjugates	312.254	NA	1.0423	1
1.04_312.2540m/z	HMDB0031103	null	C18H30O3	M+NH4	38.6	3.88	2.17177	91.7909	2-Hydroxylinolenic acid	Lipids and lipid-like molecules	Fatty Acyls	Lineolic acids and derivatives	312.254	NA	1.0423	1
1.04_312.2540m/z	HMDB0031934	null	C18H30O3	M+NH4	39.4	7.58	2.17177	91.7909	(9S,10E,12Z,15Z)-9-Hydroxy-10,12,15-octadecatrienoic acid	Lipids and lipid-like molecules	Lineolic acids and derivatives	null	312.254	NA	1.0423	1
1.04_312.2540m/z	HMDB0034586	null	C18H30O3	M+NH4	38.6	3.69	2.17177	91.7909	(9Z,12Z,14E)-16-Hydroxy-9,12,14-octadecatrienoic acid	Lipids and lipid-like molecules	Fatty Acyls	Lineolic acids and derivatives	312.254	NA	1.0423	1
1.04_312.2540m/z	HMDB0036832	null	C18H30O3	M+NH4	39.5	8.34	2.17177	91.7909	Sterebin D	Lipids and lipid-like molecules	Prenol lipids	Sesquiterpenoids	312.254	NA	1.0423	1
1.04_312.2540m/z	HMDB0039492	null	C14H35N5	M+K	36.8	0	5.69031	90.7423	1,17-Diamino-4,9,13-triazaheptadecane	Organic nitrogen compounds	Organonitrogen compounds	Amines	312.254	NA	1.0423	1
1.04_312.2540m/z	HMDB0039603	null	C18H30O3	M+NH4	39.8	9.96	2.17177	91.7909	3,4-Dimethyl-5-pentyl-2-furanheptanoic acid	Lipids and lipid-like molecules	Fatty Acyls	Fatty acids and conjugates	312.254	NA	1.0423	1
1.04_312.2540m/z	HMDB0061644	null	C18H30O3	M+NH4	39.3	7.47	2.17177	91.7909	3,4-Dimethyl-5-propyl-2-furannonanoic acid	Lipids and lipid-like molecules	Fatty Acyls	Fatty acids and conjugates	312.254	NA	1.0423	1
1.04_312.2540m/z	HMDB0062288	null	C18H30O3	M+NH4	39.5	8.34	2.17177	91.7909	12(13)-epoxy-6Z,9Z-octadecadienoic acid	Lipids and lipid-like molecules	Fatty Acyls	Fatty acids and conjugates	312.254	NA	1.0423	1
1.04_312.2540m/z	HMDB0112093	null	C18H30O3	M+NH4	39.2	7.03	2.17177	91.7909	5-Heptyl-2-furanheptanoic acid	Lipids and lipid-like molecules	Fatty Acyls	Fatty acids and conjugates	312.254	NA	1.0423	1
1.04_312.2540m/z	HMDB0112099	C13798	C18H30O3	M+NH4	39.4	7.78	2.17177	91.7909	5-Hexyl-2-furanoctanoic acid	Lipids and lipid-like molecules	Fatty Acyls	Fatty acids and conjugates	312.254	NA	1.0423	1
1.04_312.2540m/z	HMDB0112102	null	C18H30O3	M+NH4	39.5	8.51	2.17177	91.7909	5-pentyl-2-furannonanoic acid	Lipids and lipid-like molecules	Fatty Acyls	Fatty acids and conjugates	312.254	NA	1.0423	1
1.04_312.2540m/z	HMDB0112103	null	C18H30O3	M+NH4	39.3	7.47	2.17177	91.7909	5-Butyl-3-methyl-2-furannonanoic acid	Lipids and lipid-like molecules	Fatty Acyls	Fatty acids and conjugates	312.254	NA	1.0423	1
1.04_312.2540m/z	LMFA01031025	null	C18H30O3	M+NH4	39.4	7.73	2.17177	91.7909	9-hydroxy-10-Octadecen-12-ynoic acid	Fatty Acyls [FA]	Fatty Acids and Conjugates [FA01]	Unsaturated fatty acids [FA0103]	312.254	NA	1.0423	1
1.04_312.2540m/z	LMFA01050307	null	C18H30O3	M+NH4	39.3	7.18	2.17177	91.7909	Agonandric acid	Fatty Acyls [FA]	Fatty Acids and Conjugates [FA01]	Hydroxy fatty acids [FA0105]	312.254	NA	1.0423	1
1.04_312.2540m/z	LMFA01070028	null	C18H30O3	M+NH4	39.3	7.25	2.17177	91.7909	9,10-Epoxy-12-octadecynoic acid	Fatty Acyls [FA]	Fatty Acids and Conjugates [FA01]	Epoxy fatty acids [FA0107]	312.254	NA	1.0423	1
1.04_312.2540m/z	LMFA01140048	null	C18H30O3	M+NH4	38	0.562	2.17177	91.7909	Ketochaulmoogric acid	Fatty Acyls [FA]	Fatty Acids and Conjugates [FA01]	Carbocyclic fatty acids [FA0114]	312.254	NA	1.0423	1
1.04_312.2540m/z	LMFA01150001	C13798	C18H30O3	M+NH4	39.4	7.78	2.17177	91.7909	Furocarpic acid	Fatty Acyls [FA]	Fatty Acids and Conjugates [FA01]	Heterocyclic fatty acids [FA0115]	312.254	NA	1.0423	1
1.04_312.2540m/z	LMFA02000015	null	C18H30O3	M+NH4	39.8	9.84	2.17177	91.7909	9,10-EpODE	Fatty Acyls [FA]	Octadecanoids [FA02]	Other Octadecanoids [FA0200]	312.254	NA	1.0423	1
1.04_312.2540m/z	LMFA02000016	C14765	C18H30O3	M+NH4	38.7	4.11	2.17177	91.7909	13-Oxo-ODE	Fatty Acyls [FA]	Octadecanoids [FA02]	Other Octadecanoids [FA0200]	312.254	NA	1.0423	1
1.04_312.2540m/z	LMFA02000024	C16326	C18H30O3	M+NH4	39.4	7.58	2.17177	91.7909	9S-HOTrE	Fatty Acyls [FA]	Octadecanoids [FA02]	Other Octadecanoids [FA0200]	312.254	NA	1.0423	1
1.04_312.2540m/z	LMFA02000029	null	C18H30O3	M+NH4	38.8	4.6	2.17177	91.7909	13-HOTE	Fatty Acyls [FA]	Octadecanoids [FA02]	Other Octadecanoids [FA0200]	312.254	NA	1.0423	1
1.04_312.2540m/z	LMFA02000033	C16342	C18H30O3	M+NH4	38.6	3.88	2.17177	91.7909	2R-HOTrE	Fatty Acyls [FA]	Octadecanoids [FA02]	Other Octadecanoids [FA0200]	312.254	NA	1.0423	1
1.04_312.2540m/z	LMFA02000039	null	C18H30O3	M+NH4	39.3	7.09	2.17177	91.7909	alpha-9(10)-EpODE	Fatty Acyls [FA]	Octadecanoids [FA02]	Other Octadecanoids [FA0200]	312.254	NA	1.0423	1
1.04_312.2540m/z	LMFA02000040	null	C18H30O3	M+NH4	39.3	7.07	2.17177	91.7909	alpha-12(13)-EpODE	Fatty Acyls [FA]	Octadecanoids [FA02]	Other Octadecanoids [FA0200]	312.254	NA	1.0423	1
1.04_312.2540m/z	LMFA02000041	null	C18H30O3	M+NH4	38.5	3.2	2.17177	91.7909	alpha-15(16)-EpODE	Fatty Acyls [FA]	Octadecanoids [FA02]	Other Octadecanoids [FA0200]	312.254	NA	1.0423	1
1.04_312.2540m/z	LMFA02000042	null	C18H30O3	M+NH4	39.8	9.73	2.17177	91.7909	gamma- 6(7)-EpODE	Fatty Acyls [FA]	Octadecanoids [FA02]	Other Octadecanoids [FA0200]	312.254	NA	1.0423	1
1.04_312.2540m/z	LMFA02000043	null	C18H30O3	M+NH4	39.9	10.1	2.17177	91.7909	gamma- 9(10)-EpODE	Fatty Acyls [FA]	Octadecanoids [FA02]	Other Octadecanoids [FA0200]	312.254	NA	1.0423	1
1.04_312.2540m/z	LMFA02000044	null	C18H30O3	M+NH4	39.5	8.34	2.17177	91.7909	gamma- 12(13)-EpODE	Fatty Acyls [FA]	Octadecanoids [FA02]	Other Octadecanoids [FA0200]	312.254	NA	1.0423	1
1.04_312.2540m/z	LMFA02000051	C16316	C18H30O3	M+NH4	38.8	4.6	2.17177	91.7909	13S-HOTrE	Fatty Acyls [FA]	Octadecanoids [FA02]	Other Octadecanoids [FA0200]	312.254	NA	1.0423	1
1.04_312.2540m/z	LMFA02000156	null	C18H30O3	M+NH4	38.9	5.35	2.17177	91.7909	alpha-kamlolenic acid	Fatty Acyls [FA]	Octadecanoids [FA02]	Other Octadecanoids [FA0200]	312.254	NA	1.0423	1
1.04_312.2540m/z	LMFA02000157	null	C18H30O3	M+NH4	38.9	5.35	2.17177	91.7909	beta-kamlolenic acid	Fatty Acyls [FA]	Octadecanoids [FA02]	Other Octadecanoids [FA0200]	312.254	NA	1.0423	1
1.04_312.2540m/z	LMFA02000173	null	C18H30O3	M+NH4	38.7	4.38	2.17177	91.7909	13S-HOTrE(gamma)	Fatty Acyls [FA]	Octadecanoids [FA02]	Other Octadecanoids [FA0200]	312.254	NA	1.0423	1
1.04_312.2540m/z	LMFA02000183	null	C18H30O3	M+NH4	38.6	3.88	2.17177	91.7909	2-HoTrE	Fatty Acyls [FA]	Octadecanoids [FA02]	Other Octadecanoids [FA0200]	312.254	NA	1.0423	1
1.04_312.2540m/z	LMFA02000215	null	C18H30O3	M+NH4	39.3	7.18	2.17177	91.7909	8-hydroxy-11Z-octadecen-9-ynoic acid	Fatty Acyls [FA]	Octadecanoids [FA02]	Other Octadecanoids [FA0200]	312.254	NA	1.0423	1
1.04_312.2540m/z	LMFA02000216	null	C18H30O3	M+NH4	39.4	7.73	2.17177	91.7909	Helenynolic acid	Fatty Acyls [FA]	Octadecanoids [FA02]	Other Octadecanoids [FA0200]	312.254	NA	1.0423	1
1.04_312.2540m/z	LMFA02000239	null	C18H30O3	M+NH4	39	5.73	2.17177	91.7909	17-hydroxy-linolenic acid	Fatty Acyls [FA]	Octadecanoids [FA02]	Other Octadecanoids [FA0200]	312.254	NA	1.0423	1
1.04_312.2540m/z	LMFA02000251	null	C18H30O3	M+NH4	39.9	10.4	2.17177	91.7909	9-OxoODE	Fatty Acyls [FA]	Octadecanoids [FA02]	Other Octadecanoids [FA0200]	312.254	NA	1.0423	1
1.04_312.2540m/z	LMFA02000252	null	C18H30O3	M+NH4	38.7	4.11	2.17177	91.7909	13-OxoODE	Fatty Acyls [FA]	Octadecanoids [FA02]	Other Octadecanoids [FA0200]	312.254	NA	1.0423	1
1.04_312.2540m/z	LMFA02000272	null	C18H30O3	M+NH4	38.7	4.54	2.17177	91.7909	12-oxo-9-octadecynoic acid	Fatty Acyls [FA]	Octadecanoids [FA02]	Other Octadecanoids [FA0200]	312.254	NA	1.0423	1
1.04_312.2540m/z	LMFA02000274	C14766	C18H30O3	M+NH4	39.9	10.4	2.17177	91.7909	9-OxoODE	Fatty Acyls [FA]	Octadecanoids [FA02]	Other Octadecanoids [FA0200]	312.254	NA	1.0423	1
1.04_312.2540m/z	LMFA02000281	null	C18H30O3	M+NH4	39.4	7.97	2.17177	91.7909	12,13S-EpODE	Fatty Acyls [FA]	Octadecanoids [FA02]	Other Octadecanoids [FA0200]	312.254	NA	1.0423	1
1.04_312.2540m/z	LMFA02000301	null	C18H30O3	M+NH4	38.2	1.6	2.17177	91.7909	13-Hydroxy-3E,9Z,11E-octadecatrienoic acid	Fatty Acyls [FA]	Octadecanoids [FA02]	Other Octadecanoids [FA0200]	312.254	NA	1.0423	1
1.04_312.2540m/z	LMFA02000305	null	C18H30O3	M+NH4	38.5	3.2	2.17177	91.7909	15R,16S-epoxy-9Z,12E-octadienoic acid	Fatty Acyls [FA]	Octadecanoids [FA02]	Other Octadecanoids [FA0200]	312.254	NA	1.0423	1
1.04_312.2540m/z	LMFA02000306	null	C18H30O3	M+NH4	39.4	7.81	2.17177	91.7909	9,10-epoxy-3E,12Z-Octadecadienoic acid	Fatty Acyls [FA]	Octadecanoids [FA02]	Other Octadecanoids [FA0200]	312.254	NA	1.0423	1
1.04_312.2540m/z	LMFA02000312	null	C18H30O3	M+NH4	39.3	7.2	2.17177	91.7909	9-Hydroxy-3,10,12-octadecatrienoic acid	Fatty Acyls [FA]	Octadecanoids [FA02]	Other Octadecanoids [FA0200]	312.254	NA	1.0423	1
1.04_312.2540m/z	LMFA02000321	null	C18H30O3	M+NH4	39.5	8.34	2.17177	91.7909	12R,13S-epoxy-6E,9Z-octadecadienoic acid	Fatty Acyls [FA]	Octadecanoids [FA02]	Other Octadecanoids [FA0200]	312.254	NA	1.0423	1
1.04_312.2540m/z	LMFA02000322	null	C18H30O3	M+NH4	39.5	8.34	2.17177	91.7909	12R,13S-epoxy-6Z,9Z-octadecadienoic acid	Fatty Acyls [FA]	Octadecanoids [FA02]	Other Octadecanoids [FA0200]	312.254	NA	1.0423	1
1.04_312.2540m/z	LMFA02010002	null	C18H30O3	M+NH4	39.8	9.82	2.17177	91.7909	(9R,13R)-10-oxo-11-phytoenoic acid	Fatty Acyls [FA]	Octadecanoids [FA02]	12-oxophytodienoic acid metabolites [FA0201]	312.254	NA	1.0423	1
1.04_312.2540m/z	LMFA02010003	null	C18H30O3	M+NH4	39.8	9.82	2.17177	91.7909	(9S,13S)-10-oxo-11-phytoenoic acid	Fatty Acyls [FA]	Octadecanoids [FA02]	12-oxophytodienoic acid metabolites [FA0201]	312.254	NA	1.0423	1
1.04_312.2540m/z	LMFA02010004	null	C18H30O3	M+NH4	39.7	9.22	2.17177	91.7909	(9R,13R)-15,16-dihydro-12-oxo-10-phytoenoic acid	Fatty Acyls [FA]	Octadecanoids [FA02]	12-oxophytodienoic acid metabolites [FA0201]	312.254	NA	1.0423	1
1.04_312.2540m/z	LMFA02010005	null	C18H30O3	M+NH4	39.7	9.22	2.17177	91.7909	(9S,13S)-15,16-dihydro-12-oxo-10-phytoenoic acid	Fatty Acyls [FA]	Octadecanoids [FA02]	12-oxophytodienoic acid metabolites [FA0201]	312.254	NA	1.0423	1
1.04_312.2540m/z	LMFA02010006	null	C18H30O3	M+NH4	39.5	8.3	2.17177	91.7909	(9R,13R)-10,11-dihydro-12-oxo-15-phytoenoic acid	Fatty Acyls [FA]	Octadecanoids [FA02]	12-oxophytodienoic acid metabolites [FA0201]	312.254	NA	1.0423	1
1.04_312.2540m/z	LMFA02010007	C04780	C18H30O3	M+NH4	39.5	8.3	2.17177	91.7909	(9S,13S)-10,11-dihydro-12-oxo-15-phytoenoic acid	Fatty Acyls [FA]	Octadecanoids [FA02]	12-oxophytodienoic acid metabolites [FA0201]	312.254	NA	1.0423	1
1.04_312.2540m/z	LMFA07070046	null	C18H35NO4	M+H-H2O	42.3	21.9	1.94065	91.8967	4,8 dimethylnonanoyl carnitine	Fatty Acyls [FA]	Fatty esters [FA07]	Fatty acyl carnitines [FA0707]	312.254	NA	1.0423	1
1.04_312.2540m/z	LMFA07070110	null	C18H35NO4	M+H-H2O	42.3	21.9	1.94065	91.8967	Undecanoylcarnitine	Fatty Acyls [FA]	Fatty esters [FA07]	Fatty acyl carnitines [FA0707]	312.254	NA	1.0423	1
1.04_312.2540m/z	LMFA10000001	C19827	C18H30O3	M+NH4	40	10.8	2.17177	91.7909	Colneleic acid	Fatty Acyls [FA]	Fatty ethers [FA10]	null	312.254	NA	1.0423	1
1.04_496.4032m/z	HMDB0015215	null	C29H53NO5	M+H	31.7	5.49	7.15998	61.1271	Orlistat	Organic acids and derivatives	Carboxylic acids and derivatives	Amino acids, peptides, and analogues	496.403	NA	1.0423	1
1.04_496.4032m/z	LMST03020549	null	C29H50O5	M+NH4	32	7.54	7.41483	60.9007	1alpha,25-dihydroxy-2alpha-(3-hydroxypropoxy)-19-norvitamin D3 / 1alpha,25-dihydroxy-2alpha-(3-hydroxypropoxy)-19-norcholecalciferol	Sterol Lipids [ST]	Secosteroids [ST03]	Vitamin D3 and derivatives [ST0302]	496.403	NA	1.0423	1
1.04_496.4032m/z	LMST03020550	null	C29H50O5	M+NH4	32	7.54	7.41483	60.9007	1alpha,25-dihydroxy-2beta-(3-hydroxypropoxy)-19-norvitamin D3 / 1alpha,25-dihydroxy-2beta-(3-hydroxypropoxy)-19-norcholecalciferol	Sterol Lipids [ST]	Secosteroids [ST03]	Vitamin D3 and derivatives [ST0302]	496.403	NA	1.0423	1
1.04_704.4723n	LMGP10030093	null	C41H69O7P	M+NH4, M+Na, M+H	45.1	36.6	-8.21889	98.0393	PA(P-16:0/22:6(4Z,7Z,10Z,13Z,16Z,19Z))	Glycerophospholipids [GP]	Glycerophosphates [GP10]	1-(1Z-alkenyl),2-acylglycerophosphates [GP1003]	722.506	704.472	1.0423	1
1.04_772.5804m/z	HMDB0007946	null	C43H82NO8P	M+H	33.8	0	-6.0183	75.6394	PC(15:0/20:2(11Z,14Z))	Lipids and lipid-like molecules	Glycerophospholipids	Glycerophosphocholines	772.58	NA	1.0423	1
1.04_772.5804m/z	HMDB0008330	null	C43H82NO8P	M+H	33.8	0	-6.0183	75.6394	PC(20:2(11Z,14Z)/15:0)	Lipids and lipid-like molecules	Glycerophospholipids	Glycerophosphocholines	772.58	NA	1.0423	1
1.04_772.5804m/z	HMDB0008882	null	C43H82NO8P	M+H	33.8	0	-6.0183	75.6394	PE(14:1(9Z)/24:1(15Z))	Lipids and lipid-like molecules	Glycerophospholipids	Glycerophosphoethanolamines	772.58	NA	1.0423	1
1.04_772.5804m/z	HMDB0008942	null	C43H82NO8P	M+H	33.8	0	-6.0183	75.6394	PE(16:0/22:2(13Z,16Z))	Lipids and lipid-like molecules	Glycerophospholipids	Glycerophosphoethanolamines	772.58	NA	1.0423	1
1.04_772.5804m/z	HMDB0008974	null	C43H82NO8P	M+H	33.8	0	-6.0183	75.6394	PE(16:1(9Z)/22:1(13Z))	Lipids and lipid-like molecules	Glycerophospholipids	Glycerophosphoethanolamines	772.58	NA	1.0423	1
1.04_772.5804m/z	HMDB0009000	null	C43H82NO8P	M+H	33.8	0	-6.0183	75.6394	PE(18:0/20:2(11Z,14Z))	Lipids and lipid-like molecules	Glycerophospholipids	Glycerophosphoethanolamines	772.58	NA	1.0423	1
1.04_772.5804m/z	HMDB0009032	null	C43H82NO8P	M+H	33.8	0	-6.0183	75.6394	PE(18:1(11Z)/20:1(11Z))	Lipids and lipid-like molecules	Glycerophospholipids	Glycerophosphoethanolamines	772.58	NA	1.0423	1
1.04_772.5804m/z	HMDB0009065	null	C43H82NO8P	M+H	33.8	0	-6.0183	75.6394	PE(18:1(9Z)/20:1(11Z))	Lipids and lipid-like molecules	Glycerophospholipids	Glycerophosphoethanolamines	772.58	NA	1.0423	1
1.04_772.5804m/z	HMDB0009097	null	C43H82NO8P	M+H	33.8	0	-6.0183	75.6394	PE(18:2(9Z,12Z)/20:0)	Lipids and lipid-like molecules	Glycerophospholipids	Glycerophosphoethanolamines	772.58	NA	1.0423	1
1.04_772.5804m/z	HMDB0009225	null	C43H82NO8P	M+H	33.8	0	-6.0183	75.6394	PE(20:0/18:2(9Z,12Z))	Lipids and lipid-like molecules	Glycerophospholipids	Glycerophosphoethanolamines	772.58	NA	1.0423	1
1.04_772.5804m/z	HMDB0009256	null	C43H82NO8P	M+H	33.8	0	-6.0183	75.6394	PE(20:1(11Z)/18:1(11Z))	Lipids and lipid-like molecules	Glycerophospholipids	Glycerophosphoethanolamines	772.58	NA	1.0423	1
1.04_772.5804m/z	HMDB0009257	null	C43H82NO8P	M+H	33.8	0	-6.0183	75.6394	PE(20:1(11Z)/18:1(9Z))	Lipids and lipid-like molecules	Glycerophospholipids	Glycerophosphoethanolamines	772.58	NA	1.0423	1
1.04_772.5804m/z	HMDB0009288	null	C43H82NO8P	M+H	33.8	0	-6.0183	75.6394	PE(20:2(11Z,14Z)/18:0)	Lipids and lipid-like molecules	Glycerophospholipids	Glycerophosphoethanolamines	772.58	NA	1.0423	1
1.04_772.5804m/z	HMDB0009518	null	C43H82NO8P	M+H	33.8	0	-6.0183	75.6394	PE(22:1(13Z)/16:1(9Z))	Lipids and lipid-like molecules	Glycerophospholipids	Glycerophosphoethanolamines	772.58	NA	1.0423	1
1.04_772.5804m/z	HMDB0009550	null	C43H82NO8P	M+H	33.8	0	-6.0183	75.6394	PE(22:2(13Z,16Z)/16:0)	Lipids and lipid-like molecules	Glycerophospholipids	Glycerophosphoethanolamines	772.58	NA	1.0423	1
1.04_772.5804m/z	HMDB0009746	null	C43H82NO8P	M+H	33.8	0	-6.0183	75.6394	PE(24:1(15Z)/14:1(9Z))	Lipids and lipid-like molecules	Glycerophospholipids	Glycerophosphoethanolamines	772.58	NA	1.0423	1
1.04_772.5804m/z	HMDB0010564	null	C43H82NO8P	M+H	33.8	0	-6.0183	75.6394	PE-NMe2(18:1(9Z)/18:1(9Z))	Lipids and lipid-like molecules	Glycerophospholipids	Glycerophosphoethanolamines	772.58	NA	1.0423	1
1.04_772.5804m/z	HMDB0113033	null	C43H82NO8P	M+H	33.8	0	-6.0183	75.6394	PE-NMe(15:0/22:2(13Z,16Z))	Lipids and lipid-like molecules	Glycerophospholipids	Glycerophosphoethanolamines	772.58	NA	1.0423	1
1.04_772.5804m/z	HMDB0113565	null	C43H82NO8P	M+H	33.8	0	-6.0183	75.6394	PE-NMe(22:2(13Z,16Z)/15:0)	Lipids and lipid-like molecules	Glycerophospholipids	Glycerophosphoethanolamines	772.58	NA	1.0423	1
1.04_772.5804m/z	HMDB0113867	null	C43H82NO8P	M+H	33.8	0	-6.0183	75.6394	PE-NMe2(16:1(9Z)/20:1(11Z))	Lipids and lipid-like molecules	Glycerophospholipids	Glycerophosphoethanolamines	772.58	NA	1.0423	1
1.04_772.5804m/z	HMDB0113868	null	C43H82NO8P	M+H	33.8	0	-6.0183	75.6394	PE-NMe2(18:1(9Z)/18:1(11Z))	Lipids and lipid-like molecules	Glycerophospholipids	Glycerophosphoethanolamines	772.58	NA	1.0423	1
1.04_772.5804m/z	HMDB0113869	null	C43H82NO8P	M+H	33.8	0	-6.0183	75.6394	PE-NMe2(18:1(11Z)/18:1(9Z))	Lipids and lipid-like molecules	Glycerophospholipids	Glycerophosphoethanolamines	772.58	NA	1.0423	1
1.04_772.5804m/z	HMDB0113870	null	C43H82NO8P	M+H	33.8	0	-6.0183	75.6394	PE-NMe2(18:1(11Z)/18:1(11Z))	Lipids and lipid-like molecules	Glycerophospholipids	Glycerophosphoethanolamines	772.58	NA	1.0423	1
1.04_772.5804m/z	HMDB0113892	null	C43H82NO8P	M+H	33.8	0	-6.0183	75.6394	PE-NMe2(14:0/22:2(13Z,16Z))	Lipids and lipid-like molecules	Glycerophospholipids	Glycerophosphoethanolamines	772.58	NA	1.0423	1
1.04_772.5804m/z	HMDB0113910	null	C43H82NO8P	M+H	33.8	0	-6.0183	75.6394	PE-NMe2(14:1(9Z)/22:1(13Z))	Lipids and lipid-like molecules	Glycerophospholipids	Glycerophosphoethanolamines	772.58	NA	1.0423	1
1.04_772.5804m/z	HMDB0113948	null	C43H82NO8P	M+H	33.8	0	-6.0183	75.6394	PE-NMe2(16:0/20:2(11Z,14Z))	Lipids and lipid-like molecules	Glycerophospholipids	Glycerophosphoethanolamines	772.58	NA	1.0423	1
1.04_772.5804m/z	HMDB0113990	null	C43H82NO8P	M+H	33.8	0	-6.0183	75.6394	PE-NMe2(18:0/18:2(9Z,12Z))	Lipids and lipid-like molecules	Glycerophospholipids	Glycerophosphoethanolamines	772.58	NA	1.0423	1
1.04_772.5804m/z	HMDB0114070	null	C43H82NO8P	M+H	33.8	0	-6.0183	75.6394	PE-NMe2(18:2(9Z,12Z)/18:0)	Lipids and lipid-like molecules	Glycerophospholipids	Glycerophosphoethanolamines	772.58	NA	1.0423	1
1.04_772.5804m/z	HMDB0114214	null	C43H82NO8P	M+H	33.8	0	-6.0183	75.6394	PE-NMe2(20:1(11Z)/16:1(9Z))	Lipids and lipid-like molecules	Glycerophospholipids	Glycerophosphoethanolamines	772.58	NA	1.0423	1
1.04_772.5804m/z	HMDB0114242	null	C43H82NO8P	M+H	33.8	0	-6.0183	75.6394	PE-NMe2(20:2(11Z,14Z)/16:0)	Lipids and lipid-like molecules	Glycerophospholipids	Glycerophosphoethanolamines	772.58	NA	1.0423	1
1.04_772.5804m/z	HMDB0114438	null	C43H82NO8P	M+H	33.8	0	-6.0183	75.6394	PE-NMe2(22:1(13Z)/14:1(9Z))	Lipids and lipid-like molecules	Glycerophospholipids	Glycerophosphoethanolamines	772.58	NA	1.0423	1
1.04_772.5804m/z	HMDB0114466	null	C43H82NO8P	M+H	33.8	0	-6.0183	75.6394	PE-NMe2(22:2(13Z,16Z)/14:0)	Lipids and lipid-like molecules	Glycerophospholipids	Glycerophosphoethanolamines	772.58	NA	1.0423	1
1.04_772.5804m/z	HMDB0114914	null	C43H79O8P	M+NH4	33.8	0	-6.1541	75.9412	PA(18:1(11Z)/22:2(13Z,16Z))	Lipids and lipid-like molecules	Glycerophospholipids	Glycerophosphates	772.58	NA	1.0423	1
1.04_772.5804m/z	HMDB0114939	null	C43H79O8P	M+NH4	33.8	0	-6.1541	75.9412	PA(18:1(9Z)/22:2(13Z,16Z))	Lipids and lipid-like molecules	Glycerophospholipids	Glycerophosphates	772.58	NA	1.0423	1
1.04_772.5804m/z	HMDB0114965	null	C43H79O8P	M+NH4	33.8	0	-6.1541	75.9412	PA(18:2(9Z,12Z)/22:1(13Z))	Lipids and lipid-like molecules	Glycerophospholipids	Glycerophosphates	772.58	NA	1.0423	1
1.04_772.5804m/z	HMDB0114991	null	C43H79O8P	M+NH4	33.8	0	-6.1541	75.9412	PA(18:3(6Z,9Z,12Z)/22:0)	Lipids and lipid-like molecules	Glycerophospholipids	Glycerophosphates	772.58	NA	1.0423	1
1.04_772.5804m/z	HMDB0115018	null	C43H79O8P	M+NH4	33.8	0	-6.1541	75.9412	PA(18:3(9Z,12Z,15Z)/22:0)	Lipids and lipid-like molecules	Glycerophospholipids	Glycerophosphates	772.58	NA	1.0423	1
1.04_772.5804m/z	HMDB0115077	null	C43H79O8P	M+NH4	33.8	0	-6.1541	75.9412	PA(20:0/20:3(5Z,8Z,11Z))	Lipids and lipid-like molecules	Glycerophospholipids	Glycerophosphates	772.58	NA	1.0423	1
1.04_772.5804m/z	HMDB0115130	null	C43H79O8P	M+NH4	33.8	0	-6.1541	75.9412	PA(20:3(5Z,8Z,11Z)/20:0)	Lipids and lipid-like molecules	Glycerophospholipids	Glycerophosphates	772.58	NA	1.0423	1
1.04_772.5804m/z	HMDB0115249	null	C43H79O8P	M+NH4	33.8	0	-6.1541	75.9412	PA(22:0/18:3(6Z,9Z,12Z))	Lipids and lipid-like molecules	Glycerophospholipids	Glycerophosphates	772.58	NA	1.0423	1
1.04_772.5804m/z	HMDB0115250	null	C43H79O8P	M+NH4	33.8	0	-6.1541	75.9412	PA(22:0/18:3(9Z,12Z,15Z))	Lipids and lipid-like molecules	Glycerophospholipids	Glycerophosphates	772.58	NA	1.0423	1
1.04_772.5804m/z	HMDB0115278	null	C43H79O8P	M+NH4	33.8	0	-6.1541	75.9412	PA(22:1(13Z)/18:2(9Z,12Z))	Lipids and lipid-like molecules	Glycerophospholipids	Glycerophosphates	772.58	NA	1.0423	1
1.04_772.5804m/z	HMDB0115302	null	C43H79O8P	M+NH4	33.8	0	-6.1541	75.9412	PA(22:2(13Z,16Z)/18:1(11Z))	Lipids and lipid-like molecules	Glycerophospholipids	Glycerophosphates	772.58	NA	1.0423	1
1.04_772.5804m/z	HMDB0115303	null	C43H79O8P	M+NH4	33.8	0	-6.1541	75.9412	PA(22:2(13Z,16Z)/18:1(9Z))	Lipids and lipid-like molecules	Glycerophospholipids	Glycerophosphates	772.58	NA	1.0423	1
1.04_772.5804m/z	HMDB0115529	null	C43H79O8P	M+NH4	33.8	0	-6.1541	75.9412	PA(20:0/20:3(8Z,11Z,14Z))	Lipids and lipid-like molecules	Glycerophospholipids	Glycerophosphates	772.58	NA	1.0423	1
1.04_772.5804m/z	HMDB0115530	null	C43H79O8P	M+NH4	33.8	0	-6.1541	75.9412	PA(20:1(11Z)/20:2(11Z,14Z))	Lipids and lipid-like molecules	Glycerophospholipids	Glycerophosphates	772.58	NA	1.0423	1
1.04_772.5804m/z	HMDB0115544	null	C43H79O8P	M+NH4	33.8	0	-6.1541	75.9412	PA(20:2(11Z,14Z)/20:1(11Z))	Lipids and lipid-like molecules	Glycerophospholipids	Glycerophosphates	772.58	NA	1.0423	1
1.04_772.5804m/z	HMDB0115572	null	C43H79O8P	M+NH4	33.8	0	-6.1541	75.9412	PA(20:3(8Z,11Z,14Z)/20:0)	Lipids and lipid-like molecules	Glycerophospholipids	Glycerophosphates	772.58	NA	1.0423	1
1.04_772.5804m/z	LMGP01011360	null	C43H82NO8P	M+H	33.8	0	-6.0183	75.6394	PC(13:0/22:2(13Z,16Z))	Glycerophospholipids [GP]	Glycerophosphocholines [GP01]	Diacylglycerophosphocholines [GP0101]	772.58	NA	1.0423	1
1.04_772.5804m/z	LMGP01011422	null	C43H82NO8P	M+H	33.8	0	-6.0183	75.6394	PC(15:0/20:2(11Z,14Z))	Glycerophospholipids [GP]	Glycerophosphocholines [GP01]	Diacylglycerophosphocholines [GP0101]	772.58	NA	1.0423	1
1.04_772.5804m/z	LMGP01011451	null	C43H82NO8P	M+H	33.8	0	-6.0183	75.6394	PC(15:1(9Z)/20:1(11Z))	Glycerophospholipids [GP]	Glycerophosphocholines [GP01]	Diacylglycerophosphocholines [GP0101]	772.58	NA	1.0423	1
1.04_772.5804m/z	LMGP01011487	null	C43H82NO8P	M+H	33.8	0	-6.0183	75.6394	PC(16:1(9Z)/19:1(9Z))	Glycerophospholipids [GP]	Glycerophosphocholines [GP01]	Diacylglycerophosphocholines [GP0101]	772.58	NA	1.0423	1
1.04_772.5804m/z	LMGP01011505	null	C43H82NO8P	M+H	33.8	0	-6.0183	75.6394	PC(17:0/18:2(9Z,12Z))	Glycerophospholipids [GP]	Glycerophosphocholines [GP01]	Diacylglycerophosphocholines [GP0101]	772.58	NA	1.0423	1
1.04_772.5804m/z	LMGP01011532	null	C43H82NO8P	M+H	33.8	0	-6.0183	75.6394	PC(17:1(9Z)/18:1(9Z))	Glycerophospholipids [GP]	Glycerophosphocholines [GP01]	Diacylglycerophosphocholines [GP0101]	772.58	NA	1.0423	1
1.04_772.5804m/z	LMGP01011561	null	C43H82NO8P	M+H	33.8	0	-6.0183	75.6394	PC(17:2(9Z,12Z)/18:0)	Glycerophospholipids [GP]	Glycerophosphocholines [GP01]	Diacylglycerophosphocholines [GP0101]	772.58	NA	1.0423	1
1.04_772.5804m/z	LMGP01011587	null	C43H82NO8P	M+H	33.8	0	-6.0183	75.6394	PC(18:0/17:2(9Z,12Z))	Glycerophospholipids [GP]	Glycerophosphocholines [GP01]	Diacylglycerophosphocholines [GP0101]	772.58	NA	1.0423	1
1.04_772.5804m/z	LMGP01011601	null	C43H82NO8P	M+H	33.8	0	-6.0183	75.6394	PC(18:1(9Z)/17:1(9Z))	Glycerophospholipids [GP]	Glycerophosphocholines [GP01]	Diacylglycerophosphocholines [GP0101]	772.58	NA	1.0423	1
1.04_772.5804m/z	LMGP01011621	null	C43H82NO8P	M+H	33.8	0	-6.0183	75.6394	PC(18:2(9Z,12Z)/17:0)	Glycerophospholipids [GP]	Glycerophosphocholines [GP01]	Diacylglycerophosphocholines [GP0101]	772.58	NA	1.0423	1
1.04_772.5804m/z	LMGP01011763	null	C43H82NO8P	M+H	33.8	0	-6.0183	75.6394	PC(19:1(9Z)/16:1(9Z))	Glycerophospholipids [GP]	Glycerophosphocholines [GP01]	Diacylglycerophosphocholines [GP0101]	772.58	NA	1.0423	1
1.04_772.5804m/z	LMGP01011810	null	C43H82NO8P	M+H	33.8	0	-6.0183	75.6394	PC(20:1(11Z)/15:1(9Z))	Glycerophospholipids [GP]	Glycerophosphocholines [GP01]	Diacylglycerophosphocholines [GP0101]	772.58	NA	1.0423	1
1.04_772.5804m/z	LMGP01011839	null	C43H82NO8P	M+H	33.8	0	-6.0183	75.6394	PC(20:2(11Z,14Z)/15:0)	Glycerophospholipids [GP]	Glycerophosphocholines [GP01]	Diacylglycerophosphocholines [GP0101]	772.58	NA	1.0423	1
1.04_772.5804m/z	LMGP01012036	null	C43H82NO8P	M+H	33.8	0	-6.0183	75.6394	PC(22:2(13Z,16Z)/13:0)	Glycerophospholipids [GP]	Glycerophosphocholines [GP01]	Diacylglycerophosphocholines [GP0101]	772.58	NA	1.0423	1
1.04_772.5804m/z	LMGP02010122	null	C43H82NO8P	M+H	33.8	0	-6.0183	75.6394	PE(20:2(5Z,8Z)/18:0)	Glycerophospholipids [GP]	Glycerophosphoethanolamines [GP02]	Diacylglycerophosphoethanolamines [GP0201]	772.58	NA	1.0423	1
1.04_772.5804m/z	LMGP02010124	null	C43H82NO8P	M+H	33.8	0	-6.0183	75.6394	PE(18:0/20:2(11Z,14Z))	Glycerophospholipids [GP]	Glycerophosphoethanolamines [GP02]	Diacylglycerophosphoethanolamines [GP0201]	772.58	NA	1.0423	1
1.04_772.5804m/z	LMGP02010125	null	C43H82NO8P	M+H	33.8	0	-6.0183	75.6394	PE(20:0/18:2(9Z,12Z))	Glycerophospholipids [GP]	Glycerophosphoethanolamines [GP02]	Diacylglycerophosphoethanolamines [GP0201]	772.58	NA	1.0423	1
1.04_772.5804m/z	LMGP02010126	null	C43H82NO8P	M+H	33.8	0	-6.0183	75.6394	PE(18:1(9Z)/20:1(11Z))	Glycerophospholipids [GP]	Glycerophosphoethanolamines [GP02]	Diacylglycerophosphoethanolamines [GP0201]	772.58	NA	1.0423	1
1.04_772.5804m/z	LMGP02010326	null	C43H82NO8P	M+H	33.8	0	-6.0183	75.6394	PE-NMe2(18:1(9Z)/18:1(9Z))	Glycerophospholipids [GP]	Glycerophosphoethanolamines [GP02]	Diacylglycerophosphoethanolamines [GP0201]	772.58	NA	1.0423	1
1.04_772.5804m/z	LMGP02010329	null	C43H82NO8P	M+H	33.8	0	-6.0183	75.6394	PE-NMe2(18:1(9E)/18:1(9E))	Glycerophospholipids [GP]	Glycerophosphoethanolamines [GP02]	Diacylglycerophosphoethanolamines [GP0201]	772.58	NA	1.0423	1
1.04_772.5804m/z	LMGP02010513	null	C43H82NO8P	M+H	33.8	0	-6.0183	75.6394	PE(16:0/22:2(13Z,16Z))	Glycerophospholipids [GP]	Glycerophosphoethanolamines [GP02]	Diacylglycerophosphoethanolamines [GP0201]	772.58	NA	1.0423	1
1.04_772.5804m/z	LMGP02010536	null	C43H82NO8P	M+H	33.8	0	-6.0183	75.6394	PE(16:1(9Z)/22:1(11Z))	Glycerophospholipids [GP]	Glycerophosphoethanolamines [GP02]	Diacylglycerophosphoethanolamines [GP0201]	772.58	NA	1.0423	1
1.04_772.5804m/z	LMGP02010615	null	C43H82NO8P	M+H	33.8	0	-6.0183	75.6394	PE(17:2(9Z,12Z)/21:0)	Glycerophospholipids [GP]	Glycerophosphoethanolamines [GP02]	Diacylglycerophosphoethanolamines [GP0201]	772.58	NA	1.0423	1
1.04_772.5804m/z	LMGP02010669	null	C43H82NO8P	M+H	33.8	0	-6.0183	75.6394	PE(18:2(9Z,12Z)/20:0)	Glycerophospholipids [GP]	Glycerophosphoethanolamines [GP02]	Diacylglycerophosphoethanolamines [GP0201]	772.58	NA	1.0423	1
1.04_772.5804m/z	LMGP02010811	null	C43H82NO8P	M+H	33.8	0	-6.0183	75.6394	PE(19:1(9Z)/19:1(9Z))	Glycerophospholipids [GP]	Glycerophosphoethanolamines [GP02]	Diacylglycerophosphoethanolamines [GP0201]	772.58	NA	1.0423	1
1.04_772.5804m/z	LMGP02010853	null	C43H82NO8P	M+H	33.8	0	-6.0183	75.6394	PE(20:1(11Z)/18:1(9Z))	Glycerophospholipids [GP]	Glycerophosphoethanolamines [GP02]	Diacylglycerophosphoethanolamines [GP0201]	772.58	NA	1.0423	1
1.04_772.5804m/z	LMGP02010882	null	C43H82NO8P	M+H	33.8	0	-6.0183	75.6394	PE(20:2(11Z,14Z)/18:0)	Glycerophospholipids [GP]	Glycerophosphoethanolamines [GP02]	Diacylglycerophosphoethanolamines [GP0201]	772.58	NA	1.0423	1
1.04_772.5804m/z	LMGP02010998	null	C43H82NO8P	M+H	33.8	0	-6.0183	75.6394	PE(21:0/17:2(9Z,12Z))	Glycerophospholipids [GP]	Glycerophosphoethanolamines [GP02]	Diacylglycerophosphoethanolamines [GP0201]	772.58	NA	1.0423	1
1.04_772.5804m/z	LMGP02011047	null	C43H82NO8P	M+H	33.8	0	-6.0183	75.6394	PE(22:1(11Z)/16:1(9Z))	Glycerophospholipids [GP]	Glycerophosphoethanolamines [GP02]	Diacylglycerophosphoethanolamines [GP0201]	772.58	NA	1.0423	1
1.04_772.5804m/z	LMGP02011077	null	C43H82NO8P	M+H	33.8	0	-6.0183	75.6394	PE(22:2(13Z,16Z)/16:0)	Glycerophospholipids [GP]	Glycerophosphoethanolamines [GP02]	Diacylglycerophosphoethanolamines [GP0201]	772.58	NA	1.0423	1
1.04_772.5804m/z	LMGP03020033	null	C43H84NO9P	M+H-H2O	36.6	14.5	-5.88103	75.4411	PS(O-18:0/19:1(9Z))	Glycerophospholipids [GP]	Glycerophosphoserines [GP03]	1-alkyl,2-acylglycerophosphoserines [GP0302]	772.58	NA	1.0423	1
1.04_772.5804m/z	LMGP03020049	null	C43H84NO9P	M+H-H2O	36.6	14.5	-5.88103	75.4411	PS(O-20:0/17:1(9Z))	Glycerophospholipids [GP]	Glycerophosphoserines [GP03]	1-alkyl,2-acylglycerophosphoserines [GP0302]	772.58	NA	1.0423	1
[truncated: 466,296+ more rows]
