# Supplementary material for: Serum Metabolites Differentiate Amnestic Mild Cognitive Impairment From Healthy Controls and Predict Early Alzheimer's Disease via Untargeted Lipidomics Analysis
Source: Front Neurol. 2021 Aug 2;12:704582. doi: 10.3389/fneur.2021.704582 (PMC8365883; doi:10.3389/fneur.2021.704582)
Supplement: Supplementary Table 4. — The post hoc analysis of HC, MCI, AD groups. [file Table_4.xlsx]

## Sheet: Sheet1
Supplementary Table 4: The post hoc analysis of HC, MCI, AD groups.
	HC	MCI	AD	p
Age	62.61（8.409）	68.22（8.140）a	71.10（8.899）a	0.001		a: There is a statistically significant difference from the HC group, p<0.05; b: There is a statistically significant difference from the MCI group, p<0.05
MMSE		a	a	0
MOCA		a	ab	0		Analysis of variance was used for continuous variables, and SNK-q test was used for pairwise comparison if there was statistical difference; Chi-square test was used for discrete variables (disorder), and Bonferroni method was used for statistical differences
