# Supplementary material for: Serum Metabolites Differentiate Amnestic Mild Cognitive Impairment From Healthy Controls and Predict Early Alzheimer's Disease via Untargeted Lipidomics Analysis
Source: Front Neurol. 2021 Aug 2;12:704582. doi: 10.3389/fneur.2021.704582 (PMC8365883; doi:10.3389/fneur.2021.704582)
Supplement: Supplementary Table 5. — The RT-MZ obtained from the comparison of HC, MCI and AD in NEG mode. [file Table_5.xlsx]

## Sheet: Sheet1
Supplementary Table 5: The RT-MZ obtained from the comparison of HC, MCI and AD in NEG mode.
RT	comp.1	FDR	Fisher's LSD
0.60_547.9650n	#N/A	0.03693	G1 - G2; G3 - G2
0.61_700.9116m/z	#N/A	0.041325	G1 - G2; G3 - G2
0.61_625.8403n	#N/A	0.041325	G1 - G2; G3 - G2
0.60_446.0347m/z	#N/A	0.041965	G1 - G2; G3 - G2
0.61_381.0366m/z	#N/A	0.047394	G1 - G2; G3 - G2
9.05_970.6967m/z	3.3023	0.0002623	G3 - G1; G3 - G2
9.29_982.7473m/z	2.9393	0.0044568	G3 - G1; G3 - G2
7.96_775.5526n	2.8799	0.013313	G1 - G2; G1 - G3; G2 - G3
7.13_884.5483m/z	2.8568	0.016313	G1 - G2; G1 - G3; G2 - G3
9.49_949.7373m/z	2.7933	0.0044568	G3 - G1; G3 - G2
9.00_907.6279m/z	2.7262	0.025523	G2 - G1; G3 - G1; G3 - G2
6.64_876.4858m/z	2.6418	0.01496	G1 - G2; G1 - G3
0.69_267.1228m/z	2.6395	0.028164	G3 - G1; G3 - G2
6.81_970.4980m/z	2.637	0.033267	G1 - G2; G1 - G3; G2 - G3
7.87_736.5295m/z	2.6142	0.03693	G1 - G2; G1 - G3; G2 - G3
7.83_1640.1809m/z	2.5852	0.032525	G1 - G3; G2 - G3
5.59_1854.0290m/z	2.5466	0.03693	G1 - G2; G1 - G3; G2 - G3
8.09_1006.4791m/z	2.539	0.03693	G1 - G3; G2 - G3
7.30_748.5301m/z	2.5373	0.03693	G1 - G3; G2 - G3
8.88_1018.7448m/z	2.533	0.03693	G3 - G1; G3 - G2
8.09_948.4976m/z	2.5224	0.03693	G1 - G3; G2 - G3
8.99_944.6891m/z	2.5179	0.018859	G3 - G1; G3 - G2
7.14_852.4739m/z	2.5069	0.03693	G1 - G3; G2 - G3
6.81_908.5504m/z	2.4989	0.03693	G1 - G3; G2 - G3
8.09_715.5522n	2.497	0.03693	G1 - G3; G2 - G3
8.09_818.5348m/z	2.4837	0.03693	G1 - G3; G2 - G3
8.09_870.4981m/z	2.4817	0.03693	G1 - G3; G2 - G3
6.66_868.5965m/z	2.4759	0.03693	G1 - G2; G1 - G3
7.96_842.5344m/z	2.4618	0.041325	G1 - G2; G1 - G3; G2 - G3
0.72_350.2089m/z	2.4599	0.041325	G3 - G1; G3 - G2
7.11_756.5561m/z	2.4395	0.041325	G1 - G2; G1 - G3; G2 - G3
6.64_747.5210n	2.4348	0.041325	G1 - G2; G1 - G3; G2 - G3
1.01_571.2901m/z	2.4296	0.033267	G3 - G1; G3 - G2
7.87_597.4284m/z	2.4166	0.041325	G3 - G1; G3 - G2
8.08_836.5372m/z	2.3897	0.033267	G1 - G2; G1 - G3
6.80_773.5369n	2.3884	0.047394	G1 - G2; G1 - G3; G2 - G3
7.11_816.5777m/z	2.3847	0.047394	G1 - G2; G1 - G3; G2 - G3
6.08_788.5252m/z	2.3696	0.041325	G1 - G2; G1 - G3
6.64_814.5027m/z	2.363	0.047394	G1 - G2; G1 - G3; G2 - G3
5.69_896.5873m/z	2.3588	0.041965	G3 - G1; G3 - G2
0.68_473.2812m/z	2.3587	0.046413	G3 - G1; G3 - G2
9.26_723.6184m/z	2.3574	0.03693	G1 - G3; G2 - G3
1.21_473.2827m/z	2.3501	0.047394	G3 - G1; G3 - G2
7.96_712.5292m/z	2.3425	0.047394	G1 - G2; G1 - G3; G2 - G3
0.91_449.2546m/z	2.3392	0.047394	G2 - G1; G3 - G1
8.09_1016.4880m/z	2.3384	0.047394	G1 - G3; G2 - G3
7.14_858.4910m/z	2.3345	0.047394	G1 - G3; G2 - G3
7.89_1674.1297m/z	2.3338	0.047394	G1 - G3; G2 - G3
0.74_402.2556m/z	2.3333	0.047394	G3 - G1; G3 - G2
0.67_518.1848m/z	2.3308	0.041325	G2 - G1; G3 - G1
7.72_1794.1119m/z	2.3306	0.041325	G1 - G3; G2 - G3
0.75_571.3897m/z	2.3248	0.041965	G2 - G1; G3 - G1
0.75_360.2293n	2.3184	0.03693	G2 - G1; G3 - G1
8.09_880.5049m/z	2.3152	0.047394	G1 - G3; G2 - G3
3.26_866.5573m/z	2.3105	0.041965	G3 - G1; G3 - G2
3.45_913.5863m/z	2.3041	0.041965	G2 - G1; G3 - G1
7.46_724.5294m/z	2.2936	0.047394	G1 - G3; G2 - G3
7.98_1587.1493n	2.2914	0.049431	G1 - G2; G1 - G3
7.86_699.4991m/z	2.2777	0.041325	G1 - G2; G1 - G3
0.76_305.1739m/z	2.2559	0.033267	G2 - G1; G3 - G1
0.67_372.2385m/z	2.2414	0.03693	G2 - G1; G3 - G1
9.30_299.0981m/z	2.2388	0.033267	G3 - G1; G3 - G2
1.03_775.3868m/z	2.1975	0.041325	G2 - G1; G3 - G1
7.71_1868.0959m/z	2.1928	0.041965	G1 - G3; G2 - G3
0.89_629.3335m/z	2.1866	0.047394	G2 - G1; G3 - G1
0.67_463.2620m/z	2.1837	0.047394	G2 - G1; G3 - G1
5.93_1028.4608m/z	2.1722	0.03693	G1 - G2; G1 - G3
0.73_465.2495m/z	2.1698	0.041325	G2 - G1; G3 - G1
1.26_669.5019m/z	2.1559	0.047394	G2 - G1; G3 - G1
1.20_669.3991m/z	2.1461	0.047394	G2 - G1; G3 - G1
1.48_436.2828m/z	2.1433	0.032525	G3 - G1; G3 - G2
0.61_236.0144m/z	2.1194	0.0044568	G3 - G1; G3 - G2
0.76_407.2790m/z	2.118	0.040689	G3 - G1; G3 - G2
0.74_193.0864m/z	2.0881	0.047394	G2 - G1; G3 - G1
3.21_958.5721m/z	2.0742	0.047394	G2 - G1; G3 - G1
1.47_701.4272m/z	2.0622	0.047394	G2 - G1; G3 - G1
0.53_632.2046m/z	1.9402	0.047394	G3 - G1; G3 - G2
0.57_128.0347m/z	1.8926	0.03693	G3 - G1; G3 - G2
0.73_358.2589m/z	1.8891	0.016549	G3 - G1; G3 - G2
0.54_308.0980m/z	1.8669	0.03693	G3 - G1; G3 - G2
0.57_146.0452m/z	1.8195	0.022213	G3 - G1; G3 - G2
0.61_404.9998m/z	1.7182	0.03693	G3 - G1; G3 - G2
0.61_428.9607m/z	1.7178	0.041325	G3 - G1; G3 - G2
0.94_406.3073n	1.7052	0.040689	G3 - G1; G3 - G2
0.59_187.1104m/z	1.6772	0.041325	G3 - G1; G3 - G2
0.57_217.1309n	1.6536	0.047394	G3 - G1; G3 - G2
0.61_337.0124m/z	1.6276	0.039691	G3 - G1; G3 - G2
0.61_104.0467n	1.572	0.046413	G3 - G1; G3 - G2
0.62_115.0202m/z	1.4906	0.047394	G3 - G2
0.61_360.9733m/z	1.4803	0.03693	G3 - G2
0.60_282.9571m/z	1.4728	0.03693	G3 - G2
0.59_340.9156m/z	1.468	0.047394	G3 - G2
0.61_308.0088n	1.4669	0.047394	G3 - G2
0.60_350.9445m/z	1.4348	0.047394	G3 - G2
0.61_240.0213n	1.4267	0.047394	G3 - G2
0.78_699.4774m/z	1.3574	0.03693	G2 - G1; G3 - G1
0.60_486.9195m/z	1.3052	0.03693	G1 - G2; G3 - G2
0.60_519.9911n	1.236	0.041325	G3 - G2
0.59_257.0758m/z	1.2091	0.047394	G3 - G2
0.63_159.0268m/z	1.1095	0.048561	G1 - G2; G3 - G2
0.60_544.8794m/z	1.0166	0.047394	G1 - G2; G3 - G2
