# Supplementary material for: Serum Metabolites Differentiate Amnestic Mild Cognitive Impairment From Healthy Controls and Predict Early Alzheimer's Disease via Untargeted Lipidomics Analysis
Source: Front Neurol. 2021 Aug 2;12:704582. doi: 10.3389/fneur.2021.704582 (PMC8365883; doi:10.3389/fneur.2021.704582)
Supplement: Supplementary Table 6. — The RT-MZ obtained from the comparison of HC, MCI and AD in POS mode. [file Table_6.xlsx]

## Sheet: Sheet1
Supplementary Table 6: The RT-MZ obtained from the comparison of HC, MCI and AD in POS mode.
RT	Comp.1	FDR	Fisher's LSD
10.65_521.4571m/z	#N/A	0.011642	G1 - G2; G3 - G2
9.75_769.6312m/z	#N/A	0.021997	G1 - G2; G3 - G2
2.06_407.2798m/z	#N/A	0.037953	G1 - G2; G3 - G2
9.49_793.6313m/z	#N/A	0.047598	G1 - G2; G3 - G2
3.55_824.5796m/z	4.0106	2.2576e-05	G3 - G1; G3 - G2
3.20_796.5477m/z	3.9615	2.1428e-05	G3 - G1; G3 - G2
3.28_775.5751n	3.9612	2.1428e-05	G3 - G1; G3 - G2
3.51_798.5651m/z	3.9296	2.2347e-05	G3 - G1; G3 - G2
3.45_821.5573n	3.8534	2.3609e-05	G3 - G1; G3 - G2
3.20_773.5576n	3.8332	2.1428e-05	G3 - G1; G3 - G2
9.25_920.5853n	3.827	5.4382e-05	G3 - G1; G3 - G2
9.31_491.4609m/z	3.8259	8.7666e-05	G3 - G1; G3 - G2
9.35_285.2218m/z	3.8183	0.00014403	G3 - G1; G3 - G2
4.06_818.5909m/z	3.7992	3.3795e-05	G3 - G1; G3 - G2
9.30_623.5396m/z	3.7787	2.1428e-05	G3 - G1; G3 - G2
4.16_824.5793m/z	3.7779	3.3795e-05	G3 - G1; G3 - G2
3.75_798.5649m/z	3.761	3.8252e-05	G3 - G1; G3 - G2
9.31_879.5825m/z	3.718	2.1428e-05	G3 - G1; G3 - G2
4.37_842.5913m/z	3.7148	5.3971e-05	G3 - G1; G3 - G2
4.34_850.5952m/z	3.7122	5.5569e-05	G3 - G1; G3 - G2
4.05_798.5646m/z	3.7093	4.6559e-05	G3 - G1; G3 - G2
9.36_369.3517m/z	3.7078	3.3795e-05	G3 - G1; G3 - G2
3.32_773.5578n	3.7037	6.3896e-05	G3 - G1; G3 - G2
9.33_905.5977m/z	3.7013	5.8885e-05	G3 - G1; G3 - G2
9.30_726.6343m/z	3.6982	2.1428e-05	G3 - G1; G3 - G2
9.30_680.5709n	3.6978	2.1428e-05	G3 - G1; G3 - G2
4.14_850.5955m/z	3.6902	5.2416e-05	G3 - G1; G3 - G2
9.25_599.4441m/z	3.686	4.0491e-05	G3 - G1; G3 - G2
3.21_838.5601m/z	3.6844	2.1428e-05	G3 - G1; G3 - G2
9.14_973.6942m/z	3.6818	3.3795e-05	G3 - G1; G3 - G2
9.26_559.4129m/z	3.6734	2.1428e-05	G3 - G1; G3 - G2
9.22_327.2318m/z	3.6726	2.2347e-05	G3 - G1; G3 - G2
3.48_814.5603m/z	3.6723	2.1428e-05	G3 - G1; G3 - G2
9.25_727.5579m/z	3.6681	2.1428e-05	G3 - G1; G3 - G2
3.41_838.5595m/z	3.6651	5.6632e-05	G3 - G1; G3 - G2
3.19_821.5673n	3.6503	3.3795e-05	G3 - G1; G3 - G2
9.15_751.5553m/z	3.6387	2.1428e-05	G3 - G1; G3 - G2
9.20_986.8349m/z	3.6253	8.5728e-05	G3 - G1; G3 - G2
9.14_927.5834m/z	3.6251	0.0010964	G3 - G1; G3 - G2
3.68_844.5488m/z	3.607	9.3807e-05	G3 - G1; G3 - G2
4.16_784.5812n	3.6061	5.8885e-05	G3 - G1; G3 - G2
9.25_750.6350m/z	3.5943	2.1428e-05	G3 - G1; G3 - G2
9.30_874.6049n	3.5872	4.861e-05	G3 - G1; G3 - G2
9.22_712.5800n	3.5796	2.1428e-05	G3 - G1; G3 - G2
4.11_655.4893m/z	3.5729	0.00021955	G3 - G1; G3 - G2
3.71_814.5605m/z	3.5711	9.6768e-05	G3 - G1; G3 - G2
4.63_832.5030n	3.5684	0.0001751	G3 - G1; G3 - G2
9.45_988.8508m/z	3.5653	0.00033838	G3 - G1; G3 - G2
8.97_910.7245n	3.5312	9.6556e-05	G3 - G1; G3 - G2
3.70_785.5883m/z	3.5275	6.3896e-05	G3 - G1; G3 - G2
9.18_821.6280m/z	3.5222	0.00014951	G3 - G1; G3 - G2
9.21_613.4830m/z	3.5204	8.5728e-05	G3 - G1; G3 - G2
3.96_818.5893m/z	3.5191	8.5728e-05	G3 - G1; G3 - G2
9.33_303.2320m/z	3.5125	8.6962e-05	G3 - G1; G3 - G2
9.21_1012.8476m/z	3.5014	0.00014346	G3 - G1; G3 - G2
9.17_983.7300m/z	3.4952	0.00011331	G3 - G1; G3 - G2
9.37_764.6905m/z	3.495	2.1428e-05	G3 - G1; G3 - G2
9.42_975.7082m/z	3.492	8.5728e-05	G3 - G1; G3 - G2
9.26_722.6099m/z	3.4862	3.3795e-05	G3 - G1; G3 - G2
9.38_1337.2074m/z	3.4815	2.1428e-05	G3 - G1; G3 - G2
9.30_615.4814m/z	3.4704	6.0887e-05	G3 - G1; G3 - G2
4.42_826.5929m/z	3.4616	0.00011174	G3 - G1; G3 - G2
9.38_724.6489m/z	3.4513	5.3971e-05	G3 - G1; G3 - G2
4.92_657.5062m/z	3.4436	0.0001751	G3 - G1; G3 - G2
3.80_840.5759m/z	3.4426	2.1428e-05	G3 - G1; G3 - G2
9.37_279.2318m/z	3.4415	0.00033838	G3 - G1; G3 - G2
3.25_789.5538n	3.4365	8.5728e-05	G3 - G1; G3 - G2
9.11_965.7221m/z	3.4365	0.00020771	G3 - G1; G3 - G2
8.96_613.4819m/z	3.4363	0.00027141	G3 - G1; G3 - G2
8.92_819.6131m/z	3.4304	0.00044781	G3 - G1; G3 - G2
9.37_710.6375m/z	3.4263	2.1428e-05	G3 - G1; G3 - G2
2.99_756.5547m/z	3.4225	0.00016756	G3 - G1; G3 - G2
9.30_451.4294m/z	3.4201	0.0089774	G2 - G1; G3 - G1; G3 - G2
2.72_771.5809m/z	3.4178	0.0006726	G3 - G1; G3 - G2
9.37_367.3361m/z	3.4112	0.00021955	G3 - G1; G3 - G2
9.47_1014.8635m/z	3.4095	0.00053232	G3 - G1; G3 - G2
9.22_912.7387n	3.4085	0.00022956	G3 - G1; G3 - G2
3.69_445.3678m/z	3.4082	0.0042126	G3 - G1; G3 - G2
5.15_826.5960m/z	3.4035	0.00033528	G3 - G1; G3 - G2
9.30_662.5644n	3.3982	0.00011174	G3 - G1; G3 - G2
4.10_803.6050n	3.3903	0.00026164	G3 - G1; G3 - G2
3.79_625.5177m/z	3.3741	0.00030706	G3 - G1; G3 - G2
9.40_955.7659m/z	3.374	0.00033528	G3 - G1; G3 - G2
9.11_724.6165m/z	3.3393	6.0887e-05	G3 - G1; G3 - G2
8.81_930.6920n	3.3129	0.00022365	G3 - G1; G3 - G2
1.72_582.2077m/z	3.2966	0.010869	G1 - G2; G1 - G3
9.01_725.5384m/z	3.2911	6.0887e-05	G3 - G1; G3 - G2
9.21_1111.7584m/z	3.2892	0.0020505	G3 - G1; G3 - G2
9.22_941.7232m/z	3.2875	0.00025385	G3 - G1; G3 - G2
9.43_708.6244m/z	3.2804	0.00033528	G3 - G1; G3 - G2
8.80_947.6825m/z	3.2764	0.00032024	G3 - G1; G3 - G2
9.37_881.5978m/z	3.2737	6.3896e-05	G3 - G1; G3 - G2
9.00_741.5243m/z	3.2728	0.00030706	G3 - G1; G3 - G2
9.12_931.6997m/z	3.27	0.00026343	G3 - G1; G3 - G2
9.33_688.5802n	3.2536	4.6559e-05	G3 - G1; G3 - G2
9.14_767.5386m/z	3.2439	0.0001751	G3 - G1; G3 - G2
9.47_960.8124m/z	3.2404	0.0014329	G3 - G1; G3 - G2
9.30_294.2200n	3.2346	0.001578	G3 - G1; G3 - G2
9.06_301.2163m/z	3.233	0.00033528	G3 - G1; G3 - G2
9.12_934.7242n	3.2239	0.00053232	G3 - G1; G3 - G2
9.18_639.4784m/z	3.2234	0.00020771	G3 - G1; G3 - G2
8.21_967.7167m/z	3.2165	0.0006726	G3 - G1; G3 - G2
9.47_1113.7680m/z	3.2089	0.0013001	G3 - G1; G3 - G2
9.42_958.7216n	3.2038	0.0006726	G3 - G1; G3 - G2
9.15_1005.7796m/z	3.2031	0.00056898	G3 - G1; G3 - G2
9.08_686.5645n	3.183	0.00014403	G3 - G1; G3 - G2
4.75_826.5948m/z	3.1797	0.00079767	G3 - G1; G3 - G2
8.72_898.7589m/z	3.1646	0.0079974	G3 - G1; G3 - G2
9.27_777.5201m/z	3.1596	0.00018596	G3 - G1; G3 - G2
3.60_838.5663m/z	3.1594	0.00019743	G3 - G1; G3 - G2
9.28_970.8372m/z	3.1284	0.00089934	G3 - G1; G3 - G2
2.07_838.5598m/z	3.1236	0.0043449	G3 - G1; G3 - G2
9.21_536.4379m/z	3.1212	0.033879	G1 - G3; G2 - G3
3.67_821.5591n	3.1147	0.00033838	G3 - G1; G3 - G2
9.27_597.4886m/z	3.112	0.00024267	G3 - G1; G3 - G2
8.78_714.6000m/z	3.1101	0.00065401	G3 - G1; G3 - G2
4.70_842.5908m/z	3.1063	0.0001751	G3 - G1; G3 - G2
8.96_1005.7197m/z	3.1048	0.0012639	G3 - G1; G3 - G2
3.98_873.5807m/z	3.0901	0.0006726	G3 - G1; G3 - G2
9.20_531.4073m/z	3.0839	0.0056463	G3 - G1; G3 - G2
4.00_784.5815n	3.0658	0.0011775	G3 - G1; G3 - G2
4.45_849.5028m/z	3.0635	0.0030372	G3 - G1; G3 - G2
9.19_886.7246n	3.0614	0.00063723	G3 - G1; G3 - G2
9.28_724.6795m/z	3.0559	5.3971e-05	G3 - G1; G3 - G2
8.67_931.7427m/z	3.0499	0.00092535	G3 - G1; G3 - G2
9.25_967.7377m/z	3.0464	0.00097161	G3 - G1; G3 - G2
2.86_794.5780m/z	3.0443	0.00016887	G3 - G1; G3 - G2
9.47_961.7431m/z	3.04	0.0017171	G3 - G1; G3 - G2
9.37_687.5690m/z	3.0376	0.00022292	G3 - G1; G3 - G2
9.37_664.5939m/z	3.0307	0.0018434	G3 - G1; G3 - G2
4.38_869.5166n	3.0284	0.022129	G1 - G2; G1 - G3
3.77_836.6093m/z	3.0192	0.0033812	G3 - G1; G3 - G2
9.16_952.7471m/z	3.0177	0.0030372	G3 - G1; G3 - G2
5.06_656.4263m/z	3.0131	0.0056463	G3 - G1; G3 - G2
8.86_915.7043m/z	3.0102	0.0017779	G3 - G1; G3 - G2
9.37_1352.1502m/z	3.0077	0.0091551	G3 - G1; G3 - G2
4.42_870.6011m/z	3.0044	0.019307	G1 - G2; G1 - G3
9.48_914.7541n	2.9991	0.0033812	G3 - G1; G3 - G2
9.50_713.5848m/z	2.9703	3.3795e-05	G3 - G1; G3 - G2
5.03_790.5730m/z	2.9696	0.034395	G1 - G2; G1 - G3
8.86_973.7424n	2.9688	0.0071237	G3 - G1; G3 - G2
4.22_655.4900m/z	2.9667	0.0039281	G3 - G1; G3 - G2
4.15_894.6008m/z	2.9591	0.03382	G1 - G2; G1 - G3
8.43_923.7682m/z	2.9354	0.018495	G3 - G1; G3 - G2
9.20_933.7901m/z	2.9223	0.0025366	G3 - G1; G3 - G2
9.46_615.4990m/z	2.8865	0.0025366	G3 - G1; G3 - G2
9.43_857.6044m/z	2.8757	0.0012862	G3 - G1; G3 - G2
9.03_889.6904m/z	2.8701	0.001277	G3 - G1; G3 - G2
9.43_294.2198n	2.869	0.0042126	G3 - G1; G3 - G2
8.64_939.7716n	2.8549	0.0056463	G3 - G1; G3 - G2
9.12_678.5560n	2.8526	0.00070381	G3 - G1; G3 - G2
9.18_907.7035m/z	2.8176	0.00093921	G3 - G1; G3 - G2
9.44_888.7384n	2.8077	0.0053117	G3 - G1; G3 - G2
9.21_912.7436m/z	2.7975	0.0030855	G3 - G1; G3 - G2
9.43_662.5646n	2.7896	0.0023738	G3 - G1; G3 - G2
9.37_990.7751m/z	2.7833	0.0056431	G3 - G1; G3 - G2
9.42_731.5647m/z	2.783	6.682e-05	G3 - G1; G3 - G2
9.55_943.8078m/z	2.7325	0.013904	G3 - G1; G3 - G2
3.71_766.5715m/z	2.7094	0.0075381	G3 - G1; G3 - G2
9.21_758.6381m/z	2.7066	0.00028201	G3 - G1; G3 - G2
9.09_948.7740m/z	2.6965	0.0075685	G3 - G1; G3 - G2
8.69_741.5287m/z	2.6802	0.00485	G3 - G1; G3 - G2
1.33_327.2319m/z	2.6779	0.0013186	G3 - G1; G3 - G2
9.54_969.7564m/z	2.6736	0.013254	G3 - G1; G3 - G2
9.17_662.5638n	2.6731	0.0023847	G3 - G1; G3 - G2
8.78_698.6019m/z	2.6694	0.03309	G3 - G1; G3 - G2
9.45_985.7415m/z	2.663	0.015779	G3 - G1; G3 - G2
9.51_972.8536m/z	2.6486	0.011198	G3 - G1; G3 - G2
6.81_800.6153m/z	2.6134	0.029894	G1 - G2; G1 - G3
2.36_854.5546m/z	2.6079	0.0012812	G3 - G1; G3 - G2
8.92_950.7945m/z	2.5746	0.034152	G3 - G1; G3 - G2
9.17_1085.7489m/z	2.563	0.018495	G3 - G1; G3 - G2
8.03_949.7125m/z	2.5498	0.034041	G3 - G1; G3 - G2
9.08_987.7598n	2.5409	0.022377	G3 - G1; G3 - G2
9.05_984.8818n	2.5405	0.021866	G3 - G1; G3 - G2
9.64_924.6880n	2.5305	0.022202	G3 - G1; G3 - G2
8.87_727.5637m/z	2.5147	0.010836	G3 - G1; G3 - G2
8.86_922.6371m/z	2.4895	0.031395	G3 - G1; G3 - G2
8.79_740.6380m/z	2.4647	0.020054	G3 - G1; G3 - G2
2.81_803.5451m/z	2.4586	0.0018623	G3 - G1; G3 - G2
9.46_915.7695m/z	2.4492	0.017944	G3 - G1; G3 - G2
2.32_838.5597m/z	2.4392	0.041558	G3 - G1; G3 - G2
4.34_834.5960m/z	2.438	0.033929	G3 - G1; G3 - G2
4.13_868.6037m/z	2.4169	0.022129	G3 - G1; G3 - G2
9.23_719.5777m/z	2.4148	0.0056463	G3 - G1; G3 - G2
2.99_848.6155m/z	2.3789	0.013024	G3 - G1; G3 - G2
3.30_773.4590m/z	2.3589	0.0059441	G3 - G1; G3 - G2
9.44_589.4847m/z	2.3542	0.020907	G3 - G1; G3 - G2
2.94_671.5085m/z	2.3422	0.028777	G1 - G2; G1 - G3
3.15_848.6134m/z	2.3249	0.010427	G3 - G1; G3 - G2
9.43_718.6120n	2.2245	0.00019939	G1 - G2; G3 - G1; G3 - G2
8.93_698.6059n	2.1755	0.031395	G3 - G1; G3 - G2
9.12_708.6168m/z	1.9444	0.0025366	G1 - G2; G3 - G2
3.29_860.5443m/z	1.9384	0.047572	G3 - G2
4.42_873.5920m/z	1.8482	0.003069	G1 - G2; G3 - G2
9.26_739.5867m/z	1.7698	0.0041017	G1 - G2; G3 - G2
9.34_683.6081n	1.6719	0.043538	G3 - G2
