# Supplementary material for: Serum Metabolites Differentiate Amnestic Mild Cognitive Impairment From Healthy Controls and Predict Early Alzheimer's Disease via Untargeted Lipidomics Analysis
Source: Front Neurol. 2021 Aug 2;12:704582. doi: 10.3389/fneur.2021.704582 (PMC8365883; doi:10.3389/fneur.2021.704582)
Supplement: Supplementary Table 7. — The RT-MZ obtained from the comparison of aMCI and AD in POS mode. [file Table_7.xlsx]

## Sheet: Supplementary Table 7
Supplementary Table 7: The RT-MZ obtained from the comparison of aMCI and AD in POS mode.
RT	t.stat	p.value	FDR
9.38_1337.2074m/z	-5.8632	2.29e-07	0.0014024
2.86_794.5780m/z	-5.5199	8.31e-07	0.0014813
9.37_710.6375m/z	-5.4777	9.72e-07	0.0014813
9.22_327.2318m/z	-5.3779	1.41e-06	0.0014813
9.22_712.5800n	-5.3434	1.6e-06	0.0014813
9.26_559.4129m/z	-5.2364	2.37e-06	0.0014813
9.37_764.6905m/z	-5.2279	2.45e-06	0.0014813
9.28_724.6795m/z	-5.2269	2.46e-06	0.0014813
3.70_785.5883m/z	-5.196	2.75e-06	0.0014813
3.20_773.5576n	-5.1943	2.77e-06	0.0014813
9.50_713.5848m/z	-5.1903	2.81e-06	0.0014813
3.80_840.5759m/z	-5.1815	2.9e-06	0.0014813
9.27_777.5201m/z	-5.0832	4.15e-06	0.001757
3.20_796.5477m/z	-5.0656	4.43e-06	0.001757
9.31_879.5825m/z	-5.0584	4.55e-06	0.001757
9.30_680.5709n	-5.0558	4.59e-06	0.001757
9.30_726.6343m/z	-5.0261	5.11e-06	0.0017703
9.25_750.6350m/z	-5.0025	5.57e-06	0.0017703
3.28_775.5751n	-4.9977	5.67e-06	0.0017703
9.25_727.5579m/z	-4.988	5.87e-06	0.0017703
9.15_751.5553m/z	-4.9787	6.07e-06	0.0017703
9.37_881.5978m/z	-4.9217	7.45e-06	0.0020758
3.48_814.5603m/z	-4.8797	8.67e-06	0.0022647
3.19_821.5673n	-4.8733	8.87e-06	0.0022647
9.36_369.3517m/z	-4.848	9.71e-06	0.0022806
3.21_838.5601m/z	-4.8392	1e-05	0.0022806
9.31_491.4609m/z	-4.8124	1.1e-05	0.0022806
4.16_824.5793m/z	-4.7996	1.16e-05	0.0022806
9.30_874.6049n	-4.7944	1.18e-05	0.0022806
2.99_756.5547m/z	-4.7904	1.19e-05	0.0022806
9.30_623.5396m/z	-4.7855	1.21e-05	0.0022806
9.42_731.5647m/z	-4.7833	1.22e-05	0.0022806
9.43_718.6120n	-4.7799	1.24e-05	0.0022806
3.55_824.5796m/z	-4.774	1.27e-05	0.0022806
9.11_724.6165m/z	-4.7474	1.39e-05	0.0023695
9.33_688.5802n	-4.7459	1.4e-05	0.0023695
9.26_722.6099m/z	-4.7394	1.43e-05	0.0023695
3.45_821.5573n	-4.7128	1.57e-05	0.0025356
4.06_818.5909m/z	-4.6915	1.7e-05	0.0026647
9.14_973.6942m/z	-4.6751	1.8e-05	0.0027532
1.33_327.2319m/z	-4.6662	1.85e-05	0.0027716
3.32_773.5578n	-4.6522	1.95e-05	0.002829
9.01_725.5384m/z	-4.6421	2.02e-05	0.002829
4.16_784.5812n	-4.6404	2.03e-05	0.002829
4.14_850.5955m/z	-4.6098	2.26e-05	0.0030804
9.25_599.4441m/z	-4.5986	2.35e-05	0.003135
3.75_798.5649m/z	-4.583	2.49e-05	0.0032404
3.25_789.5538n	-4.5713	2.59e-05	0.0033063
3.51_798.5651m/z	-4.5552	2.74e-05	0.0034262
2.36_854.5546m/z	-4.5324	2.97e-05	0.0036348
9.37_367.3361m/z	-4.5269	3.03e-05	0.0036348
9.08_686.5645n	-4.5161	3.14e-05	0.0037019
9.30_615.4814m/z	-4.4832	3.52e-05	0.0040719
3.96_818.5893m/z	-4.4778	3.59e-05	0.0040734
4.34_850.5952m/z	-4.4691	3.7e-05	0.0041213
9.42_975.7082m/z	-4.4451	4.02e-05	0.0043988
4.05_798.5646m/z	-4.4166	4.44e-05	0.0047129
3.60_838.5663m/z	-4.4151	4.46e-05	0.0047129
9.06_301.2163m/z	-4.4039	4.64e-05	0.0047909
4.42_826.5929m/z	-4.4005	4.69e-05	0.0047909
9.37_687.5690m/z	-4.3935	4.81e-05	0.0048271
9.38_724.6489m/z	-4.3757	5.11e-05	0.0049607
9.33_905.5977m/z	-4.3733	5.15e-05	0.0049607
4.92_657.5062m/z	-4.3717	5.18e-05	0.0049607
9.30_662.5644n	-4.3548	5.49e-05	0.00511
4.70_842.5908m/z	-4.3541	5.5e-05	0.00511
9.33_303.2320m/z	-4.3494	5.59e-05	0.0051159
9.21_613.4830m/z	-4.3373	5.83e-05	0.0052531
3.71_814.5605m/z	-4.3057	6.5e-05	0.0057168
9.20_986.8349m/z	-4.3042	6.53e-05	0.0057168
3.98_873.5807m/z	-4.2923	6.8e-05	0.0058509
9.21_1012.8476m/z	-4.2885	6.89e-05	0.0058509
9.22_941.7232m/z	-4.2851	6.97e-05	0.0058509
9.11_965.7221m/z	-4.2674	7.41e-05	0.0061315
3.41_838.5595m/z	-4.2323	8.34e-05	0.0065999
9.27_597.4886m/z	-4.2322	8.35e-05	0.0065999
3.67_821.5591n	-4.2306	8.39e-05	0.0065999
3.68_844.5488m/z	-4.2272	8.49e-05	0.0065999
9.21_758.6381m/z	-4.2265	8.51e-05	0.0065999
9.17_983.7300m/z	-4.2183	8.75e-05	0.0066995
8.97_910.7245n	-4.2103	8.99e-05	0.0067997
4.37_842.5913m/z	-4.2029	9.22e-05	0.0068876
9.14_767.5386m/z	-4.1847	9.8e-05	0.0072351
9.12_708.6168m/z	-4.175	0.00010129	0.0073884
9.15_1005.7796m/z	-4.1515	0.00010961	0.0078578
9.28_970.8372m/z	-4.1497	0.00011029	0.0078578
9.37_279.2318m/z	-4.1403	0.00011384	0.0080171
9.43_708.6244m/z	-4.1134	0.00012458	0.0086739
9.18_821.6280m/z	-4.1087	0.00012658	0.0087139
9.25_920.5853n	-4.1014	0.00012968	0.0088281
4.42_873.5920m/z	-4.0877	0.00013578	0.0091419
8.81_930.6920n	-4.075	0.00014167	0.0094346
4.11_655.4893m/z	-4.0701	0.00014399	0.0094862
2.81_803.5451m/z	-4.0534	0.00015222	0.0099216
9.12_931.6997m/z	-4.0185	0.00017093	0.011024
9.18_907.7035m/z	-4.0143	0.00017329	0.011027
9.12_678.5560n	-4.0121	0.00017457	0.011027
4.10_803.6050n	-4.0042	0.0001792	0.011199
9.00_741.5243m/z	-4.0013	0.00018095	0.011199
8.96_613.4819m/z	-3.9979	0.00018297	0.011211
4.63_832.5030n	-3.9791	0.00019473	0.011813
8.80_947.6825m/z	-3.9665	0.00020294	0.012189
9.45_988.8508m/z	-3.9611	0.00020659	0.012189
3.30_773.4590m/z	-3.9607	0.0002069	0.012189
9.25_967.7377m/z	-3.9547	0.00021098	0.012307
9.35_285.2218m/z	-3.952	0.00021292	0.012307
9.22_912.7387n	-3.9399	0.00022152	0.01258
9.19_886.7246n	-3.9396	0.00022174	0.01258
9.40_955.7659m/z	-3.918	0.00023802	0.01338
4.00_784.5815n	-3.8825	0.00026727	0.014887
9.18_639.4784m/z	-3.8739	0.00027488	0.015173
9.47_1014.8635m/z	-3.8607	0.00028692	0.015632
9.17_662.5638n	-3.8592	0.0002883	0.015632
3.79_625.5177m/z	-3.8377	0.00030916	0.016539
9.12_934.7242n	-3.8365	0.00031042	0.016539
4.75_826.5948m/z	-3.8277	0.00031942	0.016871
9.43_857.6044m/z	-3.8071	0.00034136	0.017876
9.42_958.7216n	-3.7929	0.00035739	0.018477
8.21_967.7167m/z	-3.7916	0.00035886	0.018477
5.15_826.5960m/z	-3.7698	0.00038495	0.019655
9.03_889.6904m/z	-3.7474	0.00041359	0.02093
8.67_931.7427m/z	-3.745	0.00041676	0.02093
9.47_961.7431m/z	-3.673	0.00052433	0.025988
8.96_1005.7197m/z	-3.672	0.00052595	0.025988
2.99_848.6155m/z	-3.6621	0.00054275	0.026604
8.64_939.7716n	-3.6493	0.00056518	0.027483
8.86_915.7043m/z	-3.63	0.00060075	0.028837
9.23_719.5777m/z	-3.6291	0.00060243	0.028837
9.30_294.2200n	-3.6139	0.0006319	0.030013
8.78_714.6000m/z	-3.5796	0.00070367	0.033165
9.43_662.5646n	-3.5676	0.00073053	0.03399
9.47_960.8124m/z	-3.5669	0.00073229	0.03399
9.16_952.7471m/z	-3.5631	0.00074089	0.034131
9.21_912.7436m/z	-3.5375	0.00080235	0.036686
9.26_739.5867m/z	-3.5271	0.0008289	0.03762
9.37_664.5939m/z	-3.5225	0.00084059	0.03787
9.51_972.8536m/z	-3.5152	0.00085987	0.038456
2.07_838.5598m/z	-3.502	0.00089593	0.039778
8.88_967.8782m/z	-3.4986	0.00090524	0.039902
9.46_615.4990m/z	-3.4839	0.00094735	0.04146
3.15_848.6134m/z	-3.4723	0.00098186	0.042666
9.47_1113.7680m/z	-3.462	0.0010136	0.043313
9.44_888.7384n	-3.4608	0.0010172	0.043313
9.20_933.7901m/z	-3.4605	0.001018	0.043313
8.86_973.7424n	-3.4577	0.0010268	0.043388
8.92_819.6131m/z	-3.4542	0.0010381	0.043563
